# Supplementary material for: Branching mechanism of photoswitching in an Fe(II) polypyridyl complex explained by full singlet-triplet-quintet dynamics
Source: Commun Chem. 2023 Jan 9;6:7. doi: 10.1038/s42004-022-00796-z (PMC9829715; doi:10.1038/s42004-022-00796-z)
Supplement: Supplementary file 4 — Supplementary Data 1 [file 42004_2022_796_MOESM4_ESM.zip]

Archive with 5 entries (5 files):
- FC.xyz
- kappa.dat
- lambda.dat
- normal_modes_freq.dat
- SOC.dat
