# Supplementary material for: Branching mechanism of photoswitching in an Fe(II) polypyridyl complex explained by full singlet-triplet-quintet dynamics
Source: Commun Chem. 2023 Jan 9;6:7. doi: 10.1038/s42004-022-00796-z (PMC9829715; doi:10.1038/s42004-022-00796-z)
Supplement: Supplementary file 4 — Supplementary Data 1 [file 42004_2022_796_MOESM4_ESM.zip › FC.xyz]

[Fe(terpy)2]2+ FC geometry in xyz (Å)
59
  Fe    -0.000000   -0.000000    0.000000
  N     -0.000000   -0.000001   -1.916407
  N      1.996692   -0.000000   -0.337133
  N     -1.996693   -0.000000   -0.337133
  N     -0.000000   -0.000000    1.916407
  N     -0.000000    1.996692    0.337134
  N      0.000000   -1.996693    0.337134
  C     -0.000000    0.000000   -4.661078
  C      1.179501   -0.000000   -2.572890
  C     -1.179501   -0.000001   -2.572890
  C      1.207203   -0.000001   -3.966849
  C     -1.207204   -0.000001   -3.966849
  C      2.333827   -0.000001   -1.659084
  C     -2.333827   -0.000000   -1.659084
  C      2.980846    0.000001    0.573871
  C     -2.980846    0.000000    0.573872
  C      3.663966   -0.000000   -2.070641
  C     -3.663967    0.000001   -2.070641
  C      4.326734    0.000001    0.229349
  C     -4.326734    0.000001    0.229350
  C      4.674646    0.000001   -1.116554
  C     -4.674646    0.000002   -1.116553
  C     -0.000002   -0.000000    4.661079
  C     -0.000001    1.179501    2.572891
  C     -0.000001   -1.179502    2.572891
  C     -0.000001    1.207203    3.966850
  C     -0.000002   -1.207204    3.966850
  C     -0.000000    2.333827    1.659084
  C     -0.000001   -2.333828    1.659084
  C      0.000000    2.980846   -0.573871
  C      0.000001   -2.980846   -0.573871
  C      0.000001    3.663967    2.070641
  C      0.000001   -3.663967    2.070642
  C      0.000000    4.326734   -0.229349
  C      0.000002   -4.326734   -0.229349
  C      0.000001    4.674646    1.116554
  C      0.000002   -4.674646    1.116554
  H     -0.000000    0.000000   -5.745329
  H      2.145927    0.000000   -4.506817
  H     -2.145927   -0.000001   -4.506817
  H      5.715371    0.000001   -1.420869
  H     -5.715371    0.000003   -1.420868
  H      3.911630   -0.000000   -3.125308
  H     -3.911631    0.000002   -3.125307
  H      5.080919    0.000001    1.007372
  H     -5.080919    0.000002    1.007373
  H      2.675394    0.000001    1.613281
  H     -2.675394   -0.000000    1.613281
  H     -0.000003   -0.000000    5.745329
  H     -0.000001    2.145927    4.506818
  H     -0.000002   -2.145927    4.506818
  H      0.000002    5.715371    1.420868
  H      0.000003   -5.715372    1.420869
  H      0.000001    3.911631    3.125307
  H      0.000001   -3.911632    3.125308
  H      0.000000    5.080918   -1.007373
  H      0.000003   -5.080919   -1.007373
  H      0.000000    2.675393   -1.613281
  H      0.000002   -2.675394   -1.613281
