# Supplementary material for: Branching mechanism of photoswitching in an Fe(II) polypyridyl complex explained by full singlet-triplet-quintet dynamics
Source: Commun Chem. 2023 Jan 9;6:7. doi: 10.1038/s42004-022-00796-z (PMC9829715; doi:10.1038/s42004-022-00796-z)
Supplement: Supplementary file 4 — Supplementary Data 1 [file 42004_2022_796_MOESM4_ESM.zip › kappa.dat]

Only |kappa| >= 0.001 eV are printed.

SINGLET

Mult State  Mode   Kappa(eV)
1     1      16      -0.001
1     1      24      -0.001
1     1      47       0.001
1     1      52      -0.001
1     1      61       0.001
1     1     109      -0.001
1     1     119       0.002
1     1     126      -0.001
1     1     133      -0.001
1     2       8       0.075
1     2      16       0.052
1     2      24       0.076
1     2      36      -0.018
1     2      47      -0.070
1     2      52       0.025
1     2      61      -0.025
1     2      87      -0.065
1     2      91      -0.030
1     2      93       0.017
1     2      96      -0.015
1     2      99       0.003
1     2     102      -0.022
1     2     119      -0.017
1     2     124      -0.004
1     2     126       0.009
1     2     133      -0.020
1     2     135      -0.019
1     2     140       0.005
1     2     145      -0.002
1     2     149       0.012
1     2     150       0.002
1     2     154      -0.002
1     2     158      -0.006
1     2     162      -0.003
1     2     166      -0.005
1     2     171      -0.002
1     3       1      -0.006
1     3       8      -0.006
1     3      12       0.003
1     3      13       0.003
1     3      16      -0.004
1     3      18      -0.002
1     3      23       0.003
1     3      24       0.008
1     3      30       0.005
1     3      35       0.002
1     3      36       0.003
1     3      37       0.004
1     3      45      -0.003
1     3      46       0.001
1     3      47      -0.013
1     3      52       0.022
1     3      53       0.002
1     3      59      -0.002
1     3      61      -0.005
1     3      65      -0.001
1     3      71       0.002
1     3      74       0.001
1     3      83       0.001
1     3      86      -0.003
1     3      87       0.005
1     3      90      -0.012
1     3      91       0.005
1     3      92      -0.001
1     3      93       0.009
1     3      96       0.003
1     3      97      -0.002
1     3      98       0.001
1     3      99       0.009
1     3     102       0.004
1     3     103      -0.003
1     3     108      -0.008
1     3     109       0.018
1     3     114      -0.003
1     3     115      -0.012
1     3     118      -0.015
1     3     119       0.028
1     3     124       0.053
1     3     125      -0.020
1     3     126      -0.030
1     3     127       0.015
1     3     132       0.009
1     3     133      -0.021
1     3     134      -0.020
1     3     135       0.056
1     3     140       0.031
1     3     141      -0.012
1     3     144       0.002
1     3     145       0.003
1     3     148      -0.007
1     3     149       0.015
1     3     150       0.002
1     3     154       0.003
1     3     155      -0.001
1     3     159       0.002
1     3     166       0.002
1     3     171       0.003
1     4       1       0.006
1     4       8      -0.006
1     4      12      -0.003
1     4      13      -0.003
1     4      16      -0.004
1     4      18       0.002
1     4      23      -0.003
1     4      24       0.008
1     4      30      -0.005
1     4      35      -0.002
1     4      36       0.003
1     4      37      -0.004
1     4      45       0.003
1     4      46      -0.001
1     4      47      -0.013
1     4      52       0.022
1     4      53      -0.002
1     4      59       0.002
1     4      61      -0.005
1     4      65       0.001
1     4      71      -0.002
1     4      74      -0.001
1     4      83      -0.001
1     4      86       0.003
1     4      87       0.005
1     4      90       0.012
1     4      91       0.005
1     4      92       0.001
1     4      93       0.009
1     4      96       0.003
1     4      97       0.002
1     4      98      -0.001
1     4      99       0.009
1     4     102       0.004
1     4     103       0.003
1     4     108       0.008
1     4     109       0.018
1     4     114       0.003
1     4     115      -0.012
1     4     118       0.014
1     4     119       0.028
1     4     124       0.053
1     4     125       0.020
1     4     126      -0.030
1     4     127      -0.015
1     4     132      -0.009
1     4     133      -0.021
1     4     134       0.020
1     4     135       0.056
1     4     140       0.031
1     4     141       0.012
1     4     144      -0.002
1     4     145       0.003
1     4     148       0.007
1     4     149       0.015
1     4     150       0.002
1     4     151       0.001
1     4     154       0.003
1     4     155       0.001
1     4     159      -0.002
1     4     166       0.002
1     4     171       0.003
1     5       8      -0.008
1     5      16      -0.005
1     5      24       0.010
1     5      36      -0.014
1     5      47      -0.003
1     5      52       0.024
1     5      61      -0.006
1     5      87      -0.003
1     5      91       0.010
1     5      93       0.005
1     5      96      -0.007
1     5      99       0.008
1     5     102       0.013
1     5     109       0.016
1     5     115      -0.016
1     5     119       0.038
1     5     124       0.060
1     5     126      -0.043
1     5     133      -0.027
1     5     135       0.047
1     5     140       0.025
1     5     145      -0.004
1     5     149       0.023
1     5     150       0.001
1     5     154       0.003
1     5     166       0.003
1     5     171       0.003
1     6       8      -0.003
1     6      16      -0.008
1     6      24       0.014
1     6      36      -0.008
1     6      47      -0.003
1     6      52       0.027
1     6      61      -0.009
1     6      87      -0.003
1     6      91       0.003
1     6      93       0.005
1     6      96      -0.006
1     6      99       0.011
1     6     102       0.010
1     6     109       0.015
1     6     115      -0.014
1     6     119       0.033
1     6     124       0.055
1     6     126      -0.037
1     6     133      -0.024
1     6     135       0.044
1     6     140       0.024
1     6     145      -0.003
1     6     149       0.021
1     6     150       0.001
1     6     154       0.002
1     6     166       0.002
1     6     171       0.003
1     7       6      -0.001
1     7       8       0.065
1     7      12      -0.057
1     7      13      -0.002
1     7      16      -0.013
1     7      23      -0.030
1     7      24       0.069
1     7      34       0.065
1     7      35      -0.002
1     7      36       0.025
1     7      37      -0.027
1     7      46      -0.031
1     7      47      -0.011
1     7      52       0.054
1     7      53       0.023
1     7      59       0.001
1     7      60      -0.024
1     7      61      -0.038
1     7      86      -0.038
1     7      87      -0.024
1     7      90      -0.031
1     7      91      -0.069
1     7      93       0.002
1     7      96      -0.010
1     7      97      -0.011
1     7      98       0.007
1     7      99       0.029
1     7     102      -0.017
1     7     103      -0.008
1     7     108       0.002
1     7     109      -0.002
1     7     114      -0.011
1     7     115       0.003
1     7     118      -0.005
1     7     119      -0.014
1     7     124      -0.004
1     7     126       0.028
1     7     127       0.010
1     7     132      -0.009
1     7     133       0.002
1     7     134      -0.013
1     7     135      -0.014
1     7     140       0.005
1     7     141       0.004
1     7     144       0.002
1     7     145       0.004
1     7     148       0.007
1     7     149       0.002
1     7     151       0.002
1     7     154      -0.001
1     7     158      -0.004
1     7     159      -0.005
1     7     162      -0.002
1     7     163      -0.002
1     7     166      -0.003
1     7     167      -0.003
1     7     170      -0.001
1     7     171      -0.001
1     8       6       0.001
1     8       8       0.065
1     8      12       0.057
1     8      13       0.002
1     8      16      -0.013
1     8      23       0.030
1     8      24       0.069
1     8      34      -0.065
1     8      35       0.002
1     8      36       0.025
1     8      37       0.027
1     8      46       0.031
1     8      47      -0.011
1     8      52       0.054
1     8      53      -0.023
1     8      59      -0.001
1     8      60       0.023
1     8      61      -0.038
1     8      86       0.038
1     8      87      -0.024
1     8      90       0.031
1     8      91      -0.069
1     8      93       0.002
1     8      96      -0.010
1     8      97       0.011
1     8      98      -0.007
1     8      99       0.029
1     8     102      -0.017
1     8     103       0.008
1     8     108      -0.002
1     8     109      -0.002
1     8     114       0.011
1     8     115       0.003
1     8     118       0.005
1     8     119      -0.014
1     8     124      -0.004
1     8     126       0.028
1     8     127      -0.010
1     8     132       0.009
1     8     133       0.002
1     8     134       0.013
1     8     135      -0.014
1     8     140       0.005
1     8     141      -0.004
1     8     144      -0.002
1     8     145       0.004
1     8     148      -0.007
1     8     149       0.002
1     8     151      -0.002
1     8     154      -0.001
1     8     158      -0.004
1     8     159       0.005
1     8     162      -0.002
1     8     163       0.002
1     8     166      -0.003
1     8     167       0.003
1     8     170       0.001
1     8     171      -0.001

TRIPLET

Mult State  Mode   Kappa(eV)
3     1       8       0.086
3     1      16       0.061
3     1      24       0.087
3     1      36      -0.020
3     1      47      -0.080
3     1      52       0.027
3     1      61      -0.029
3     1      87      -0.075
3     1      91      -0.035
3     1      93       0.019
3     1      96      -0.017
3     1      99       0.003
3     1     102      -0.026
3     1     109      -0.002
3     1     115      -0.001
3     1     119      -0.022
3     1     124      -0.006
3     1     126       0.011
3     1     133      -0.023
3     1     135      -0.023
3     1     140       0.005
3     1     145      -0.002
3     1     149       0.017
3     1     150       0.003
3     1     154      -0.002
3     1     158      -0.005
3     1     162      -0.003
3     1     166      -0.004
3     1     171      -0.002
3     2       6      -0.011
3     2       8       0.086
3     2      12      -0.017
3     2      13      -0.002
3     2      16       0.047
3     2      18      -0.005
3     2      23      -0.008
3     2      24       0.087
3     2      30       0.002
3     2      34       0.018
3     2      35      -0.005
3     2      36      -0.011
3     2      37      -0.012
3     2      45      -0.002
3     2      46      -0.012
3     2      47      -0.048
3     2      52       0.042
3     2      53       0.002
3     2      59       0.002
3     2      60      -0.006
3     2      61      -0.032
3     2      65      -0.003
3     2      74       0.001
3     2      86      -0.012
3     2      87      -0.063
3     2      90      -0.006
3     2      91      -0.053
3     2      92       0.003
3     2      93       0.003
3     2      96      -0.021
3     2      97      -0.003
3     2      99       0.015
3     2     102      -0.020
3     2     103      -0.002
3     2     108       0.001
3     2     109      -0.005
3     2     114      -0.005
3     2     115      -0.005
3     2     118       0.002
3     2     119      -0.020
3     2     124      -0.010
3     2     125       0.002
3     2     126       0.020
3     2     132      -0.004
3     2     133      -0.014
3     2     134      -0.003
3     2     135      -0.033
3     2     145       0.003
3     2     148       0.003
3     2     149       0.006
3     2     154      -0.003
3     2     158      -0.005
3     2     159      -0.001
3     2     162      -0.003
3     2     166      -0.004
3     2     171      -0.001
3     3       6       0.011
3     3       8       0.086
3     3      12       0.017
3     3      13       0.002
3     3      16       0.047
3     3      18       0.005
3     3      23       0.008
3     3      24       0.087
3     3      30      -0.002
3     3      34      -0.018
3     3      35       0.005
3     3      36      -0.011
3     3      37       0.012
3     3      45       0.002
3     3      46       0.012
3     3      47      -0.048
3     3      52       0.042
3     3      53      -0.002
3     3      59      -0.002
3     3      60       0.006
3     3      61      -0.032
3     3      65       0.003
3     3      74      -0.001
3     3      86       0.013
3     3      87      -0.063
3     3      90       0.006
3     3      91      -0.053
3     3      92      -0.003
3     3      93       0.003
3     3      96      -0.021
3     3      97       0.003
3     3      99       0.015
3     3     102      -0.020
3     3     103       0.002
3     3     108      -0.001
3     3     109      -0.005
3     3     114       0.005
3     3     115      -0.005
3     3     118      -0.002
3     3     119      -0.020
3     3     124      -0.010
3     3     125      -0.002
3     3     126       0.020
3     3     132       0.004
3     3     133      -0.014
3     3     134       0.003
3     3     135      -0.033
3     3     145       0.003
3     3     148      -0.003
3     3     149       0.006
3     3     154      -0.003
3     3     158      -0.005
3     3     159       0.001
3     3     162      -0.003
3     3     166      -0.004
3     3     171      -0.001
3     4       8       0.077
3     4      12      -0.040
3     4      16      -0.050
3     4      23      -0.032
3     4      24       0.080
3     4      34       0.032
3     4      36       0.058
3     4      37       0.003
3     4      46      -0.011
3     4      47       0.009
3     4      52       0.075
3     4      53       0.033
3     4      60      -0.019
3     4      61      -0.053
3     4      86      -0.025
3     4      87      -0.010
3     4      90      -0.033
3     4      91      -0.106
3     4      92      -0.013
3     4      96      -0.007
3     4      97      -0.012
3     4      98       0.013
3     4      99       0.047
3     4     102      -0.022
3     4     103      -0.011
3     4     108      -0.005
3     4     109      -0.004
3     4     115       0.011
3     4     118      -0.027
3     4     119      -0.024
3     4     124      -0.013
3     4     125      -0.018
3     4     126       0.051
3     4     127       0.023
3     4     132      -0.002
3     4     133       0.017
3     4     134      -0.021
3     4     135      -0.019
3     4     140       0.002
3     4     144       0.002
3     4     145       0.007
3     4     148      -0.001
3     4     149      -0.001
3     4     150       0.001
3     4     154      -0.001
3     4     155      -0.003
3     4     158      -0.003
3     4     159      -0.003
3     4     162      -0.002
3     4     163      -0.002
3     4     166      -0.002
3     4     167      -0.003
3     4     170      -0.001
3     4     171      -0.002
3     5       8       0.077
3     5      12       0.040
3     5      16      -0.050
3     5      23       0.032
3     5      24       0.080
3     5      34      -0.032
3     5      36       0.058
3     5      37      -0.003
3     5      46       0.011
3     5      47       0.009
3     5      52       0.075
3     5      53      -0.034
3     5      60       0.019
3     5      61      -0.053
3     5      86       0.025
3     5      87      -0.010
3     5      90       0.033
3     5      91      -0.106
3     5      92       0.013
3     5      96      -0.007
3     5      97       0.012
3     5      98      -0.013
3     5      99       0.047
3     5     102      -0.022
3     5     103       0.011
3     5     108       0.005
3     5     109      -0.004
3     5     115       0.011
3     5     118       0.027
3     5     119      -0.024
3     5     124      -0.013
3     5     125       0.018
3     5     126       0.051
3     5     127      -0.023
3     5     132       0.002
3     5     133       0.017
3     5     134       0.021
3     5     135      -0.019
3     5     140       0.002
3     5     144      -0.002
3     5     145       0.007
3     5     148       0.001
3     5     149      -0.001
3     5     150       0.001
3     5     154      -0.001
3     5     155       0.003
3     5     158      -0.003
3     5     159       0.003
3     5     162      -0.002
3     5     163       0.002
3     5     166      -0.002
3     5     167       0.003
3     5     170       0.001
3     5     171      -0.002
3     6       8       0.072
3     6      16      -0.053
3     6      24       0.075
3     6      36       0.058
3     6      47      -0.012
3     6      52       0.064
3     6      61      -0.052
3     6      87      -0.012
3     6      91      -0.093
3     6      93       0.014
3     6      96      -0.001
3     6      99       0.039
3     6     102      -0.026
3     6     115       0.017
3     6     119      -0.023
3     6     124      -0.008
3     6     126       0.043
3     6     133       0.013
3     6     135      -0.005
3     6     140       0.007
3     6     145       0.002
3     6     149       0.007
3     6     150       0.004
3     6     158      -0.003
3     6     162      -0.001
3     6     166      -0.002
3     6     171      -0.002
3     7       8      -0.014
3     7      16      -0.005
3     7      24       0.004
3     7      36      -0.027
3     7      47      -0.008
3     7      52       0.012
3     7      87      -0.009
3     7      91       0.029
3     7      93       0.007
3     7      96      -0.008
3     7     102       0.019
3     7     109       0.015
3     7     115      -0.015
3     7     119       0.048
3     7     124       0.064
3     7     126      -0.058
3     7     133      -0.033
3     7     135       0.049
3     7     140       0.019
3     7     145      -0.016
3     7     149       0.030
3     7     150       0.002
3     7     154       0.004
3     7     162       0.002
3     7     166       0.002
3     7     171       0.004
3     8       8      -0.012
3     8      16      -0.003
3     8      24       0.006
3     8      36      -0.024
3     8      47      -0.007
3     8      52       0.015
3     8      87      -0.010
3     8      91       0.026
3     8      93       0.006
3     8      96      -0.008
3     8      99       0.003
3     8     102       0.018
3     8     109       0.015
3     8     115      -0.016
3     8     119       0.044
3     8     124       0.062
3     8     126      -0.055
3     8     133      -0.033
3     8     135       0.047
3     8     140       0.020
3     8     145      -0.016
3     8     149       0.030
3     8     150       0.002
3     8     154       0.004
3     8     162       0.002
3     8     166       0.002
3     8     171       0.004
3     9       1      -0.009
3     9       6       0.003
3     9       8      -0.021
3     9      13       0.001
3     9      16      -0.011
3     9      18      -0.004
3     9      24      -0.007
3     9      30       0.003
3     9      34       0.007
3     9      36       0.005
3     9      37       0.004
3     9      45      -0.003
3     9      46      -0.001
3     9      47      -0.005
3     9      52       0.018
3     9      53       0.005
3     9      59      -0.001
3     9      60      -0.002
3     9      65      -0.001
3     9      71       0.002
3     9      74       0.001
3     9      83       0.001
3     9      86      -0.010
3     9      87       0.019
3     9      90      -0.022
3     9      91       0.014
3     9      92      -0.001
3     9      93       0.010
3     9      96       0.007
3     9      97      -0.005
3     9      98       0.004
3     9      99       0.006
3     9     102       0.007
3     9     103      -0.005
3     9     108      -0.013
3     9     109       0.022
3     9     114      -0.004
3     9     115      -0.010
3     9     118      -0.026
3     9     119       0.038
3     9     124       0.059
3     9     125      -0.030
3     9     126      -0.037
3     9     127       0.026
3     9     132       0.012
3     9     133      -0.019
3     9     134      -0.034
3     9     135       0.067
3     9     140       0.036
3     9     141      -0.019
3     9     144       0.003
3     9     145       0.003
3     9     148      -0.007
3     9     149       0.008
3     9     150       0.002
3     9     154       0.004
3     9     155      -0.003
3     9     159       0.002
3     9     162       0.001
3     9     166       0.003
3     9     167      -0.002
3     9     170      -0.003
3     9     171       0.003
3     10       1       0.009
3     10       6      -0.003
3     10       8      -0.021
3     10      13      -0.001
3     10      16      -0.011
3     10      18       0.004
3     10      24      -0.007
3     10      30      -0.003
3     10      34      -0.007
3     10      36       0.005
3     10      37      -0.004
3     10      45       0.003
3     10      46       0.001
3     10      47      -0.005
3     10      52       0.018
3     10      53      -0.005
3     10      59       0.001
3     10      60       0.002
3     10      65       0.001
3     10      71      -0.002
3     10      74      -0.001
3     10      83      -0.001
3     10      86       0.010
3     10      87       0.019
3     10      90       0.022
3     10      91       0.014
3     10      92       0.001
3     10      93       0.010
3     10      96       0.007
3     10      97       0.005
3     10      98      -0.004
3     10      99       0.006
3     10     102       0.007
3     10     103       0.005
3     10     108       0.013
3     10     109       0.022
3     10     114       0.004
3     10     115      -0.010
3     10     118       0.026
3     10     119       0.038
3     10     124       0.059
3     10     125       0.030
3     10     126      -0.037
3     10     127      -0.026
3     10     132      -0.012
3     10     133      -0.019
3     10     134       0.034
3     10     135       0.067
3     10     140       0.036
3     10     141       0.019
3     10     144      -0.003
3     10     145       0.003
3     10     148       0.007
3     10     149       0.008
3     10     150       0.002
3     10     154       0.004
3     10     155       0.003
3     10     159      -0.002
3     10     162       0.001
3     10     166       0.003
3     10     167       0.002
3     10     170       0.003
3     10     171       0.003
3     11       8      -0.008
3     11      16      -0.008
3     11      24       0.008
3     11      36      -0.016
3     11      47      -0.004
3     11      52       0.020
3     11      61      -0.004
3     11      87      -0.004
3     11      91       0.013
3     11      93       0.006
3     11      96      -0.006
3     11      99       0.006
3     11     102       0.014
3     11     109       0.016
3     11     115      -0.014
3     11     119       0.040
3     11     124       0.059
3     11     126      -0.045
3     11     133      -0.027
3     11     135       0.046
3     11     140       0.022
3     11     145      -0.006
3     11     149       0.023
3     11     150       0.001
3     11     154       0.003
3     11     162       0.001
3     11     166       0.002
3     11     171       0.003
3     12       8      -0.010
3     12      16      -0.005
3     12      24       0.007
3     12      36      -0.014
3     12      47      -0.002
3     12      52       0.022
3     12      61      -0.004
3     12      87      -0.002
3     12      91       0.011
3     12      93       0.005
3     12      96      -0.006
3     12      99       0.007
3     12     102       0.014
3     12     109       0.016
3     12     115      -0.015
3     12     119       0.038
3     12     124       0.058
3     12     126      -0.043
3     12     133      -0.026
3     12     135       0.046
3     12     140       0.024
3     12     145      -0.004
3     12     149       0.021
3     12     154       0.003
3     12     166       0.003
3     12     171       0.003
3     13       8      -0.027
3     13      16      -0.021
3     13      24      -0.026
3     13      36       0.046
3     13      47       0.013
3     13      52       0.029
3     13      61       0.004
3     13      87       0.041
3     13      91       0.011
3     13      93       0.010
3     13      96       0.018
3     13      99       0.004
3     13     102      -0.010
3     13     109       0.027
3     13     115      -0.002
3     13     119       0.014
3     13     124       0.051
3     13     126       0.012
3     13     135       0.062
3     13     140       0.046
3     13     145       0.085
3     13     149      -0.029
3     13     150      -0.004
3     13     154      -0.008
3     13     162       0.001
3     13     171       0.010

QUINTET

Mult State  Mode   Kappa(eV)
5     1       8       0.165
5     1      16      -0.007
5     1      24       0.171
5     1      36       0.054
5     1      47      -0.035
5     1      52       0.126
5     1      61      -0.090
5     1      87      -0.066
5     1      91      -0.164
5     1      93       0.001
5     1      96      -0.026
5     1      99       0.065
5     1     102      -0.042
5     1     109      -0.005
5     1     115       0.006
5     1     119      -0.041
5     1     124      -0.018
5     1     126       0.071
5     1     133       0.006
5     1     135      -0.048
5     1     140       0.005
5     1     145       0.012
5     1     149      -0.001
5     1     154      -0.005
5     1     158      -0.008
5     1     162      -0.004
5     1     166      -0.006
5     1     171      -0.002
5     2       1      -0.003
5     2       6       0.014
5     2       8       0.162
5     2      13      -0.005
5     2      16       0.004
5     2      24       0.170
5     2      30      -0.005
5     2      34       0.007
5     2      36       0.043
5     2      37       0.006
5     2      45       0.003
5     2      46       0.007
5     2      47      -0.070
5     2      52       0.108
5     2      53       0.012
5     2      59       0.002
5     2      60      -0.004
5     2      61      -0.086
5     2      65       0.005
5     2      71      -0.002
5     2      74      -0.002
5     2      79      -0.002
5     2      86       0.002
5     2      87      -0.082
5     2      90      -0.011
5     2      91      -0.141
5     2      92      -0.006
5     2      93       0.018
5     2      96      -0.024
5     2      97      -0.002
5     2      98       0.006
5     2      99       0.052
5     2     102      -0.045
5     2     103      -0.002
5     2     108      -0.003
5     2     109      -0.002
5     2     114       0.001
5     2     115       0.009
5     2     118      -0.009
5     2     119      -0.039
5     2     124      -0.012
5     2     125      -0.007
5     2     126       0.055
5     2     127       0.010
5     2     132       0.004
5     2     133      -0.006
5     2     134      -0.007
5     2     135      -0.036
5     2     140       0.009
5     2     141      -0.002
5     2     144       0.003
5     2     148      -0.005
5     2     149       0.015
5     2     150       0.004
5     2     154      -0.002
5     2     155      -0.001
5     2     158      -0.008
5     2     162      -0.004
5     2     166      -0.006
5     2     171      -0.003
5     3       1       0.003
5     3       6      -0.014
5     3       8       0.162
5     3      13       0.005
5     3      16       0.004
5     3      24       0.170
5     3      30       0.005
5     3      34      -0.007
5     3      36       0.043
5     3      37      -0.006
5     3      45      -0.003
5     3      46      -0.007
5     3      47      -0.070
5     3      52       0.108
5     3      53      -0.012
5     3      59      -0.002
5     3      60       0.004
5     3      61      -0.086
5     3      65      -0.005
5     3      71       0.002
5     3      74       0.002
5     3      79       0.002
5     3      86      -0.002
5     3      87      -0.082
5     3      90       0.011
5     3      91      -0.141
5     3      92       0.006
5     3      93       0.018
5     3      96      -0.024
5     3      97       0.002
5     3      98      -0.006
5     3      99       0.052
5     3     102      -0.045
5     3     103       0.002
5     3     108       0.003
5     3     109      -0.002
5     3     114      -0.001
5     3     115       0.009
5     3     118       0.009
5     3     119      -0.039
5     3     124      -0.012
5     3     125       0.007
5     3     126       0.055
5     3     127      -0.010
5     3     132      -0.004
5     3     133      -0.006
5     3     134       0.007
5     3     135      -0.036
5     3     140       0.009
5     3     141       0.002
5     3     144      -0.003
5     3     148       0.005
5     3     149       0.015
5     3     150       0.004
5     3     154      -0.002
5     3     155       0.001
5     3     158      -0.008
5     3     162      -0.004
5     3     166      -0.006
5     3     171      -0.003
