# Supplementary material for: Branching mechanism of photoswitching in an Fe(II) polypyridyl complex explained by full singlet-triplet-quintet dynamics
Source: Commun Chem. 2023 Jan 9;6:7. doi: 10.1038/s42004-022-00796-z (PMC9829715; doi:10.1038/s42004-022-00796-z)
Supplement: Supplementary file 4 — Supplementary Data 1 [file 42004_2022_796_MOESM4_ESM.zip › lambda.dat]

Only |lambda| >= 0.001 eV values are printed.

SINGLET

Mult State1 State2 Mode  Lambda(eV)
1     2     3       3      -0.005
1     2     3      10       0.005
1     2     3      14      -0.004
1     2     3      15       0.004
1     2     3      31       0.006
1     2     3      32      -0.006
1     2     3      38       0.002
1     2     3      39      -0.001
1     2     3      55      -0.015
1     2     3      57       0.004
1     2     3      64      -0.002
1     2     3      66       0.003
1     2     3      67      -0.003
1     2     3      72       0.005
1     2     3      73       0.005
1     2     3      77      -0.001
1     2     3      84      -0.001
1     2     3     111      -0.001
1     2     3     112       0.002
1     2     3     113       0.002
1     2     3     116      -0.002
1     2     3     117      -0.002
1     2     3     122      -0.003
1     2     3     123      -0.002
1     2     3     137       0.001
1     2     4       4      -0.005
1     2     4       5       0.005
1     2     4      10      -0.003
1     2     4      19       0.003
1     2     4      20       0.003
1     2     4      22       0.002
1     2     4      25      -0.023
1     2     4      26       0.023
1     2     4      28       0.025
1     2     4      31       0.003
1     2     4      32       0.003
1     2     4      38       0.043
1     2     4      39       0.043
1     2     4      40      -0.004
1     2     4      41      -0.004
1     2     4      42       0.003
1     2     4      48      -0.009
1     2     4      49      -0.009
1     2     4      57       0.001
1     2     4      63       0.003
1     2     4      64       0.002
1     2     4      89      -0.007
1     2     4     110      -0.002
1     2     4     111       0.002
1     2     4     120      -0.002
1     2     4     121      -0.002
1     2     4     130       0.001
1     2     4     137       0.002
1     2     4     139       0.003
1     2     4     143      -0.001
1     2     4     146       0.003
1     2     5       7      -0.010
1     2     5       8       0.020
1     2     5      11      -0.010
1     2     5      16       0.011
1     2     5      17      -0.001
1     2     5      20       0.010
1     2     5      23       0.001
1     2     5      24       0.020
1     2     5      29       0.011
1     2     5      34       0.002
1     2     5      37      -0.002
1     2     5      43       0.010
1     2     5      47      -0.010
1     2     5      49       0.010
1     2     5      51      -0.010
1     2     5      52      -0.010
1     2     5      54       0.007
1     2     5      61      -0.020
1     2     5      62      -0.005
1     2     5      63       0.001
1     2     5      67       0.010
1     2     5      75       0.001
1     2     5      76      -0.016
1     2     5      82      -0.006
1     2     5      86       0.001
1     2     5      87      -0.010
1     2     5      90       0.002
1     2     5      91      -0.021
1     2     5      93       0.010
1     2     5      94       0.005
1     2     5      96       0.005
1     2     5      99      -0.006
1     2     5     103       0.001
1     2     5     108       0.002
1     2     5     109      -0.011
1     2     5     115       0.005
1     2     5     118       0.002
1     2     5     119      -0.021
1     2     5     124      -0.021
1     2     5     125       0.002
1     2     5     126       0.021
1     2     5     127      -0.002
1     2     5     132      -0.001
1     2     5     134       0.002
1     2     5     135      -0.013
1     2     5     139       0.004
1     2     5     140      -0.005
1     2     5     141       0.002
1     2     5     145       0.004
1     2     5     148       0.001
1     2     5     149      -0.017
1     2     5     150      -0.010
1     2     5     162       0.005
1     2     5     164      -0.010
1     2     5     165      -0.010
1     2     5     166       0.011
1     2     5     168      -0.010
1     2     6      12       0.023
1     2     6      17      -0.009
1     2     6      23       0.021
1     2     6      34      -0.019
1     2     6      37       0.013
1     2     6      46       0.019
1     2     6      52      -0.010
1     2     6      53      -0.020
1     2     6      54      -0.003
1     2     6      60       0.017
1     2     6      62       0.002
1     2     6      75      -0.002
1     2     6      76      -0.004
1     2     6      82       0.001
1     2     6      86       0.023
1     2     6      90       0.017
1     2     6      92       0.003
1     2     6      93       0.010
1     2     6      94      -0.005
1     2     6      96      -0.004
1     2     6      97       0.015
1     2     6      98      -0.014
1     2     6      99      -0.003
1     2     6     103       0.014
1     2     6     108      -0.007
1     2     6     114       0.013
1     2     6     115       0.005
1     2     6     118       0.012
1     2     6     125      -0.004
1     2     6     127      -0.012
1     2     6     132       0.011
1     2     6     133       0.009
1     2     6     134       0.013
1     2     6     135      -0.004
1     2     6     139       0.006
1     2     6     140       0.005
1     2     6     141      -0.008
1     2     6     145       0.004
1     2     6     148      -0.011
1     2     6     149       0.002
1     2     6     150       0.011
1     2     6     155       0.002
1     2     6     159       0.012
1     2     6     162       0.005
1     2     6     163       0.001
1     2     6     166       0.009
1     2     6     167       0.003
1     2     6     170       0.002
1     2     6     171      -0.010
1     2     7       3      -0.002
1     2     7      10      -0.002
1     2     7      14       0.018
1     2     7      15       0.018
1     2     7      21      -0.003
1     2     7      22       0.003
1     2     7      25       0.001
1     2     7      31       0.002
1     2     7      32       0.002
1     2     7      39      -0.001
1     2     7      41       0.004
1     2     7      42      -0.004
1     2     7      43      -0.004
1     2     7      57       0.002
1     2     7      63       0.003
1     2     7      64      -0.002
1     2     7      66      -0.006
1     2     7      77      -0.003
1     2     7      78      -0.002
1     2     7     110       0.003
1     2     7     111       0.003
1     2     7     120       0.002
1     2     7     130      -0.001
1     2     7     131       0.001
1     2     7     136       0.003
1     2     7     137       0.002
1     2     7     138      -0.002
1     2     7     139      -0.002
1     2     8       3      -0.011
1     2     8       4       0.004
1     2     8       5       0.004
1     2     8      10      -0.019
1     2     8      19       0.002
1     2     8      20      -0.002
1     2     8      22       0.012
1     2     8      25      -0.022
1     2     8      26      -0.022
1     2     8      27       0.007
1     2     8      28       0.007
1     2     8      32       0.015
1     2     8      38      -0.018
1     2     8      39      -0.017
1     2     8      41      -0.009
1     2     8      48       0.006
1     2     8      50       0.002
1     2     8      51      -0.002
1     2     8      55       0.018
1     2     8      57      -0.002
1     2     8      63      -0.005
1     2     8      64      -0.002
1     2     8      73       0.001
1     2     8      88      -0.005
1     2     8      94       0.002
1     2     8      95       0.002
1     2     8     100       0.003
1     2     8     104       0.002
1     2     8     107      -0.001
1     2     8     110       0.008
1     2     8     111      -0.008
1     2     8     116      -0.003
1     2     8     117      -0.003
1     2     8     120      -0.004
1     2     8     122      -0.010
1     2     8     123       0.010
1     2     8     128       0.001
1     2     8     130      -0.005
1     2     8     131      -0.005
1     2     8     136      -0.007
1     2     8     137       0.007
1     2     8     138      -0.010
1     2     8     139      -0.010
1     2     8     142      -0.006
1     2     8     146       0.010
1     2     8     147      -0.010
1     3     4       1      -0.002
1     3     4      13       0.001
1     3     4      23      -0.006
1     3     4      37      -0.011
1     3     4      46      -0.003
1     3     4      53      -0.004
1     3     4      86       0.008
1     3     4      97       0.005
1     3     4     103       0.008
1     3     4     108       0.020
1     3     4     125       0.050
1     3     4     132      -0.022
1     3     4     144      -0.004
1     3     4     148       0.018
1     3     4     151       0.003
1     3     4     155       0.004
1     3     4     159      -0.004
1     3     5       3      -0.005
1     3     5      10      -0.003
1     3     5      14      -0.004
1     3     5      15       0.004
1     3     5      22       0.010
1     3     5      55      -0.001
1     3     5      66       0.002
1     3     5      67      -0.002
1     3     5     122      -0.002
1     3     5     123      -0.002
1     3     5     139      -0.001
1     3     6       3       0.006
1     3     6      10      -0.004
1     3     6      14       0.004
1     3     6      15       0.005
1     3     6      22      -0.003
1     3     6      31       0.009
1     3     6      32       0.009
1     3     6      40      -0.003
1     3     6      42      -0.002
1     3     6      55       0.013
1     3     6      64      -0.001
1     3     6      66       0.002
1     3     6      67       0.002
1     3     6     116      -0.001
1     3     6     117       0.001
1     3     6     122       0.003
1     3     6     123      -0.003
1     3     7       1       0.001
1     3     7       8      -0.001
1     3     7      11       0.002
1     3     7      12      -0.003
1     3     7      16       0.008
1     3     7      23      -0.011
1     3     7      24      -0.004
1     3     7      29       0.003
1     3     7      30      -0.002
1     3     7      32       0.002
1     3     7      34      -0.005
1     3     7      35       0.001
1     3     7      36       0.003
1     3     7      37       0.008
1     3     7      40      -0.002
1     3     7      41       0.002
1     3     7      42       0.002
1     3     7      43       0.002
1     3     7      44       0.001
1     3     7      46      -0.001
1     3     7      47      -0.008
1     3     7      52      -0.003
1     3     7      54      -0.003
1     3     7      61       0.002
1     3     7      63      -0.001
1     3     7      65       0.001
1     3     7      70      -0.002
1     3     7      71      -0.001
1     3     7      80      -0.002
1     3     7      81       0.002
1     3     7      83      -0.001
1     3     7      86      -0.001
1     3     7      87       0.003
1     3     7      90      -0.002
1     3     7      91      -0.007
1     3     7      93      -0.003
1     3     7      96       0.001
1     3     7      98       0.001
1     3     7     102       0.002
1     3     7     118      -0.001
1     3     7     124      -0.010
1     3     7     125       0.001
1     3     7     126       0.002
1     3     7     127       0.001
1     3     7     132       0.003
1     3     7     133       0.003
1     3     7     134      -0.001
1     3     7     135       0.004
1     3     7     136      -0.006
1     3     7     138      -0.008
1     3     7     140       0.005
1     3     7     141       0.009
1     3     7     148       0.003
1     3     7     149      -0.002
1     3     7     163      -0.001
1     3     7     166      -0.003
1     3     7     170      -0.001
1     3     7     171       0.003
1     3     8       1       0.001
1     3     8       4       0.002
1     3     8       5      -0.002
1     3     8       6      -0.003
1     3     8       8      -0.025
1     3     8      11       0.001
1     3     8      12       0.001
1     3     8      16       0.001
1     3     8      24       0.018
1     3     8      27       0.001
1     3     8      29       0.002
1     3     8      30       0.001
1     3     8      33       0.006
1     3     8      34       0.001
1     3     8      36      -0.006
1     3     8      37       0.001
1     3     8      40       0.002
1     3     8      41      -0.002
1     3     8      45      -0.001
1     3     8      47       0.002
1     3     8      49       0.003
1     3     8      52      -0.007
1     3     8      60       0.001
1     3     8      61      -0.005
1     3     8      65       0.001
1     3     8      68      -0.002
1     3     8      76       0.001
1     3     8      78      -0.001
1     3     8      79      -0.001
1     3     8      84      -0.001
1     3     8      85      -0.001
1     3     8      86      -0.002
1     3     8      87       0.019
1     3     8      89       0.001
1     3     8      90      -0.018
1     3     8      91       0.018
1     3     8      93       0.002
1     3     8      94      -0.008
1     3     8      96       0.005
1     3     8      98       0.002
1     3     8      99      -0.002
1     3     8     100      -0.001
1     3     8     101       0.002
1     3     8     102       0.005
1     3     8     104      -0.004
1     3     8     105      -0.004
1     3     8     109       0.004
1     3     8     110      -0.001
1     3     8     119       0.014
1     3     8     121       0.003
1     3     8     124       0.005
1     3     8     125       0.001
1     3     8     126      -0.015
1     3     8     127       0.001
1     3     8     128       0.002
1     3     8     129       0.001
1     3     8     131       0.001
1     3     8     133      -0.001
1     3     8     134      -0.020
1     3     8     136       0.002
1     3     8     138       0.002
1     3     8     140       0.007
1     3     8     141      -0.001
1     3     8     147      -0.002
1     3     8     148      -0.001
1     3     8     149       0.005
1     3     8     150       0.001
1     3     8     157      -0.002
1     3     8     158      -0.002
1     3     8     162       0.001
1     3     8     165       0.003
1     3     8     166      -0.005
1     3     8     168       0.003
1     3     8     171       0.002
1     4     5       4       0.002
1     4     5       5      -0.002
1     4     5      10      -0.003
1     4     5      22       0.002
1     4     5      25       0.006
1     4     5      26      -0.006
1     4     5      28       0.002
1     4     5      31       0.002
1     4     5      32       0.002
1     4     5      38      -0.002
1     4     5      39      -0.002
1     4     5      40      -0.005
1     4     5      41      -0.005
1     4     5      42       0.001
1     4     5      63      -0.001
1     4     5     110      -0.002
1     4     5     111       0.002
1     4     5     120      -0.001
1     4     5     121      -0.001
1     4     5     130       0.001
1     4     5     137       0.001
1     4     5     139       0.001
1     4     5     143      -0.001
1     4     5     146       0.002
1     4     6       4       0.001
1     4     6       5       0.002
1     4     6      19      -0.001
1     4     6      20       0.001
1     4     6      22       0.002
1     4     6      25      -0.005
1     4     6      26      -0.005
1     4     6      28       0.003
1     4     6      31      -0.002
1     4     6      32       0.002
1     4     6      38       0.001
1     4     6      40       0.002
1     4     6      41      -0.002
1     4     6      55       0.001
1     4     6     110       0.002
1     4     6     111       0.002
1     4     6     120       0.001
1     4     6     121      -0.001
1     4     6     130       0.001
1     4     6     137       0.002
1     4     6     139       0.003
1     4     6     143      -0.001
1     4     6     146       0.003
1     4     7       1      -0.002
1     4     7       4       0.002
1     4     7       5      -0.002
1     4     7       8      -0.025
1     4     7      11       0.002
1     4     7      12      -0.001
1     4     7      16      -0.007
1     4     7      23      -0.001
1     4     7      24      -0.018
1     4     7      27      -0.001
1     4     7      29      -0.004
1     4     7      33      -0.006
1     4     7      34      -0.001
1     4     7      36      -0.002
1     4     7      37       0.001
1     4     7      40       0.003
1     4     7      44       0.003
1     4     7      45      -0.001
1     4     7      47       0.001
1     4     7      49      -0.003
1     4     7      52      -0.007
1     4     7      61       0.003
1     4     7      68      -0.002
1     4     7      71       0.001
1     4     7      74       0.001
1     4     7      76       0.001
1     4     7      78       0.001
1     4     7      84      -0.001
1     4     7      86       0.021
1     4     7      87       0.019
1     4     7      88      -0.001
1     4     7      90       0.026
1     4     7      91       0.018
1     4     7      93       0.002
1     4     7      94      -0.008
1     4     7      95      -0.006
1     4     7      96       0.005
1     4     7      99      -0.002
1     4     7     100      -0.001
1     4     7     101      -0.002
1     4     7     102       0.005
1     4     7     104      -0.004
1     4     7     105      -0.004
1     4     7     109      -0.004
1     4     7     114       0.008
1     4     7     115       0.001
1     4     7     119       0.014
1     4     7     121       0.003
1     4     7     124       0.005
1     4     7     125      -0.002
1     4     7     126      -0.015
1     4     7     127       0.001
1     4     7     131       0.001
1     4     7     132      -0.001
1     4     7     133      -0.002
1     4     7     134      -0.002
1     4     7     136       0.002
1     4     7     138      -0.003
1     4     7     140       0.003
1     4     7     147       0.002
1     4     7     148      -0.001
1     4     7     149      -0.005
1     4     7     153      -0.002
1     4     7     154       0.001
1     4     7     157      -0.002
1     4     7     162       0.001
1     4     7     165       0.003
1     4     7     166       0.002
1     4     7     168       0.003
1     4     7     171       0.002
1     4     8       1      -0.001
1     4     8       6      -0.001
1     4     8       8       0.001
1     4     8      11      -0.003
1     4     8      12      -0.003
1     4     8      16       0.001
1     4     8      18       0.002
1     4     8      24      -0.004
1     4     8      31      -0.002
1     4     8      34      -0.003
1     4     8      37       0.006
1     4     8      40       0.002
1     4     8      42       0.002
1     4     8      43       0.002
1     4     8      44      -0.002
1     4     8      52       0.003
1     4     8      54       0.003
1     4     8      59       0.001
1     4     8      60       0.008
1     4     8      61      -0.006
1     4     8      70       0.002
1     4     8      80       0.002
1     4     8      81      -0.001
1     4     8      83       0.001
1     4     8      87      -0.003
1     4     8      90       0.002
1     4     8      91       0.007
1     4     8      93       0.003
1     4     8      96      -0.001
1     4     8     102      -0.002
1     4     8     114       0.001
1     4     8     118       0.001
1     4     8     124       0.010
1     4     8     125      -0.021
1     4     8     126      -0.002
1     4     8     127      -0.001
1     4     8     134       0.003
1     4     8     135      -0.004
1     4     8     136       0.002
1     4     8     140       0.005
1     4     8     148       0.003
1     4     8     149      -0.002
1     4     8     154       0.001
1     4     8     158       0.001
1     4     8     171      -0.003
1     5     6      12      -0.005
1     5     6      23      -0.013
1     5     6      34      -0.025
1     5     6      37       0.022
1     5     6      46      -0.004
1     5     6      53       0.006
1     5     6      60       0.002
1     5     6      86      -0.020
1     5     6      90      -0.028
1     5     6      92      -0.006
1     5     6      97      -0.009
1     5     6      98       0.002
1     5     6     103      -0.014
1     5     6     108      -0.025
1     5     6     114       0.001
1     5     6     118      -0.057
1     5     6     125      -0.063
1     5     6     127       0.043
1     5     6     132       0.016
1     5     6     134      -0.060
1     5     6     141      -0.031
1     5     6     148      -0.011
1     5     6     151      -0.002
1     5     6     155      -0.005
1     5     6     159       0.003
1     5     6     167      -0.002
1     5     6     170      -0.002
1     5     7      14       0.001
1     5     7      15       0.001
1     5     7      31      -0.002
1     5     7      32      -0.002
1     5     7      41      -0.007
1     5     7      42      -0.002
1     5     7      43      -0.002
1     5     7      57       0.003
1     5     7      66       0.002
1     5     7      77       0.002
1     5     7      78       0.002
1     5     7     138      -0.002
1     5     7     139      -0.002
1     5     8       3      -0.007
1     5     8       4      -0.005
1     5     8       5      -0.005
1     5     8      10       0.029
1     5     8      19      -0.002
1     5     8      20       0.002
1     5     8      22      -0.016
1     5     8      25       0.002
1     5     8      26       0.002
1     5     8      27       0.001
1     5     8      28       0.001
1     5     8      32      -0.034
1     5     8      38       0.009
1     5     8      39       0.008
1     5     8      41       0.013
1     5     8      55      -0.038
1     5     8      57      -0.004
1     5     8      63       0.002
1     5     8      64       0.003
1     5     8      72       0.006
1     5     8      73       0.006
1     5     8      81       0.004
1     5     8      88      -0.001
1     5     8     110       0.002
1     5     8     111      -0.002
1     5     8     120      -0.001
1     5     8     122      -0.002
1     5     8     123       0.002
1     5     8     136      -0.001
1     5     8     137       0.001
1     5     8     138      -0.004
1     5     8     139      -0.003
1     5     8     142      -0.001
1     6     7      10       0.003
1     6     7      14      -0.001
1     6     7      15       0.001
1     6     7      21      -0.004
1     6     7      22      -0.004
1     6     7      31       0.007
1     6     7      32      -0.006
1     6     7      41      -0.008
1     6     7      55      -0.004
1     6     7      57       0.001
1     6     7      77      -0.001
1     6     7      78       0.001
1     6     7     136      -0.003
1     6     7     137       0.003
1     6     8       3       0.007
1     6     8       4      -0.003
1     6     8       5       0.003
1     6     8      10      -0.019
1     6     8      19       0.002
1     6     8      20       0.001
1     6     8      22       0.013
1     6     8      27      -0.002
1     6     8      28       0.002
1     6     8      32       0.021
1     6     8      38      -0.007
1     6     8      39       0.007
1     6     8      41      -0.008
1     6     8      55       0.021
1     6     8      57       0.003
1     6     8      63      -0.001
1     6     8      64       0.002
1     6     8      72      -0.004
1     6     8      73       0.004
1     6     8      81      -0.003
1     6     8     116      -0.002
1     6     8     117       0.002
1     6     8     136      -0.003
1     6     8     137      -0.003
1     6     8     138      -0.001
1     6     8     146       0.001
1     7     8       1       0.001
1     7     8      13      -0.007
1     7     8      30       0.001
1     7     8      35      -0.008
1     7     8      37       0.007
1     7     8      46       0.008
1     7     8      53      -0.006
1     7     8      97       0.003
1     7     8      98      -0.002
1     7     8     103       0.002
1     7     8     114       0.003
1     7     8     134       0.003
1     7     8     141      -0.001
1     7     8     148      -0.002
1     7     8     159       0.001

TRIPLET

Mult State1 State2 Mode  Lambda(eV)
3     1     2       2       0.012
3     1     2       3      -0.012
3     1     2       4       0.005
3     1     2       9      -0.007
3     1     2      10       0.007
3     1     2      14      -0.016
3     1     2      15       0.016
3     1     2      19       0.001
3     1     2      20       0.001
3     1     2      21      -0.006
3     1     2      22      -0.006
3     1     2      31      -0.007
3     1     2      41       0.005
3     1     2      50      -0.001
3     1     2      51      -0.001
3     1     2      55       0.008
3     1     2      56       0.008
3     1     2      63       0.001
3     1     2      64      -0.002
3     1     2      66      -0.007
3     1     2      67      -0.007
3     1     2      77      -0.003
3     1     2      78      -0.003
3     1     2     110       0.002
3     1     2     111      -0.002
3     1     2     112       0.002
3     1     2     113      -0.002
3     1     2     136       0.001
3     1     2     137      -0.001
3     1     2     138      -0.001
3     1     2     139      -0.001
3     1     2     146       0.009
3     1     2     147      -0.002
3     1     3       2       0.002
3     1     3       3      -0.002
3     1     3       9      -0.003
3     1     3      10       0.003
3     1     3      19      -0.004
3     1     3      20       0.004
3     1     3      21      -0.012
3     1     3      22      -0.012
3     1     3      25       0.006
3     1     3      27      -0.011
3     1     3      31      -0.008
3     1     3      38      -0.002
3     1     3      39      -0.002
3     1     3      41       0.012
3     1     3      43      -0.004
3     1     3      48      -0.004
3     1     3      55       0.003
3     1     3      56       0.003
3     1     3      57       0.002
3     1     3      58      -0.002
3     1     3      63       0.002
3     1     3      64      -0.003
3     1     3      77       0.001
3     1     3      78       0.001
3     1     3      88       0.003
3     1     3      94      -0.002
3     1     3      95      -0.002
3     1     3     100      -0.002
3     1     3     101       0.002
3     1     3     104      -0.002
3     1     3     107       0.001
3     1     3     110      -0.008
3     1     3     111      -0.008
3     1     3     117       0.003
3     1     3     120       0.004
3     1     3     121       0.004
3     1     3     122       0.009
3     1     3     130      -0.005
3     1     3     131       0.005
3     1     3     136       0.007
3     1     3     137      -0.007
3     1     3     138       0.009
3     1     3     139      -0.009
3     1     3     142       0.005
3     1     3     143       0.005
3     1     3     146       0.001
3     1     3     147       0.009
3     1     4      14       0.011
3     1     4      15       0.011
3     1     4      27      -0.007
3     1     4      28      -0.007
3     1     4      31      -0.001
3     1     4      40       0.001
3     1     4      41       0.001
3     1     4      42      -0.003
3     1     4      43      -0.003
3     1     4      48      -0.002
3     1     4      49       0.002
3     1     4      63       0.002
3     1     4      64      -0.002
3     1     4      66      -0.005
3     1     4      67       0.005
3     1     4      77       0.002
3     1     4      78       0.002
3     1     4      84       0.001
3     1     4      85       0.001
3     1     4      88       0.002
3     1     4      94      -0.001
3     1     4      95       0.001
3     1     4     100      -0.001
3     1     4     101      -0.001
3     1     4     110      -0.003
3     1     4     111      -0.003
3     1     4     112      -0.001
3     1     4     117       0.002
3     1     4     120       0.002
3     1     4     121      -0.002
3     1     4     122       0.006
3     1     4     131       0.003
3     1     4     136       0.002
3     1     4     137       0.002
3     1     4     142       0.003
3     1     4     146      -0.006
3     1     4     147       0.006
3     1     5       2       0.014
3     1     5       3       0.014
3     1     5       4       0.004
3     1     5       5       0.004
3     1     5       9      -0.016
3     1     5      19      -0.003
3     1     5      20       0.003
3     1     5      21      -0.007
3     1     5      22       0.007
3     1     5      25      -0.011
3     1     5      26      -0.011
3     1     5      31      -0.014
3     1     5      38       0.007
3     1     5      39      -0.007
3     1     5      40      -0.013
3     1     5      41       0.013
3     1     5      55      -0.012
3     1     5      56       0.012
3     1     5      57       0.002
3     1     5      58      -0.002
3     1     5      63       0.002
3     1     5      64      -0.002
3     1     5      77       0.001
3     1     5     105      -0.001
3     1     5     110       0.005
3     1     5     111      -0.005
3     1     5     120       0.002
3     1     5     121      -0.002
3     1     5     136       0.004
3     1     5     137       0.004
3     1     5     139       0.007
3     1     5     142      -0.001
3     1     5     143      -0.001
3     1     6      12      -0.109
3     1     6      23      -0.067
3     1     6      34       0.120
3     1     6      37      -0.036
3     1     6      46      -0.050
3     1     6      53       0.065
3     1     6      60      -0.049
3     1     6      86      -0.077
3     1     6      90      -0.076
3     1     6      92      -0.012
3     1     6      97      -0.029
3     1     6      98       0.022
3     1     6     103      -0.021
3     1     6     108      -0.006
3     1     6     114      -0.014
3     1     6     118      -0.040
3     1     6     125      -0.024
3     1     6     127       0.037
3     1     6     132      -0.013
3     1     6     134      -0.046
3     1     6     141       0.003
3     1     6     148       0.008
3     1     6     151       0.003
3     1     6     155      -0.005
3     1     6     159      -0.016
3     1     6     163      -0.006
3     1     6     167      -0.015
3     1     6     170      -0.006
3     1     7       7      -0.002
3     1     7      11       0.004
3     1     7      17      -0.002
3     1     7      29      -0.002
3     1     7      33      -0.003
3     1     7      44      -0.002
3     1     7      54       0.002
3     1     7      62      -0.002
3     1     7      76       0.002
3     1     9       2      -0.003
3     1     9       3       0.003
3     1     9       4       0.002
3     1     9       5      -0.002
3     1     9      10       0.006
3     1     9      14      -0.008
3     1     9      19       0.001
3     1     9      20       0.001
3     1     9      21      -0.003
3     1     9      22       0.003
3     1     9      32      -0.004
3     1     9      38      -0.045
3     1     9      39      -0.045
3     1     9      41      -0.001
3     1     9      43      -0.003
3     1     9      50       0.004
3     1     9      55       0.005
3     1     9      56       0.005
3     1     9      57       0.007
3     1     9      63       0.006
3     1     9      64       0.006
3     1     9      67       0.002
3     1     9      72       0.007
3     1     9      73      -0.007
3     1     9      77       0.001
3     1     9      78      -0.001
3     1     9      81       0.003
3     1     9      84       0.004
3     1     9      85      -0.004
3     1     9     104       0.002
3     1     9     105      -0.002
3     1     9     112      -0.004
3     1     10       2      -0.009
3     1     10       3      -0.009
3     1     10      10      -0.002
3     1     10      20       0.007
3     1     10      21       0.002
3     1     10      22      -0.002
3     1     10      25       0.015
3     1     10      26      -0.014
3     1     10      27      -0.017
3     1     10      28      -0.017
3     1     10      32       0.001
3     1     10      43       0.002
3     1     10      48       0.010
3     1     10      49       0.010
3     1     10      55      -0.007
3     1     10      56       0.007
3     1     10      57      -0.002
3     1     10      58      -0.002
3     1     10      63       0.004
3     1     10      64      -0.004
3     1     10      69      -0.002
3     1     10      72      -0.001
3     1     10      73       0.001
3     1     10      88       0.008
3     1     10      89       0.008
3     1     10     101      -0.003
3     1     10     110      -0.002
3     1     10     111      -0.002
3     1     10     122      -0.003
3     1     10     123      -0.003
3     1     10     129      -0.003
3     1     10     130      -0.002
3     1     10     137      -0.002
3     1     10     143       0.003
3     1     11      12       0.026
3     1     11      23       0.016
3     1     11      34      -0.028
3     1     11      37       0.008
3     1     11      46       0.012
3     1     11      53      -0.015
3     1     11      60       0.011
3     1     11      86       0.018
3     1     11      90       0.018
3     1     11      92       0.003
3     1     11      97       0.007
3     1     11      98      -0.005
3     1     11     103       0.005
3     1     11     108       0.001
3     1     11     114       0.003
3     1     11     118       0.009
3     1     11     125       0.006
3     1     11     127      -0.009
3     1     11     132       0.003
3     1     11     134       0.010
3     1     11     148      -0.002
3     1     11     155       0.001
3     1     11     159       0.004
3     1     11     163       0.001
3     1     11     167       0.004
3     1     11     170       0.002
3     1     13       7       0.018
3     1     13      11       0.005
3     1     13      17       0.003
3     1     13      29       0.017
3     1     13      33       0.017
3     1     13      44       0.011
3     1     13      54      -0.020
3     1     13      62       0.013
3     1     13      70       0.011
3     1     13      75      -0.003
3     1     13      76      -0.009
3     1     13      82       0.008
3     2     3       6      -0.006
3     2     3      12       0.028
3     2     3      18      -0.002
3     2     3      23       0.013
3     2     3      34      -0.030
3     2     3      35      -0.003
3     2     3      37       0.020
3     2     3      53      -0.003
3     2     3      59       0.001
3     2     3      60       0.010
3     2     3      65      -0.002
3     2     3      90       0.010
3     2     3      92      -0.005
3     2     3      97       0.005
3     2     3     103       0.003
3     2     3     108      -0.002
3     2     3     114       0.008
3     2     3     118      -0.003
3     2     3     125      -0.004
3     2     3     132       0.006
3     2     3     134       0.004
3     2     3     148      -0.005
3     2     3     151      -0.001
3     2     3     159       0.002
3     2     3     167       0.001
3     2     4       1      -0.001
3     2     4       3       0.004
3     2     4       4       0.001
3     2     4       5       0.002
3     2     4       7      -0.004
3     2     4      10      -0.005
3     2     4      12      -0.003
3     2     4      13      -0.002
3     2     4      16      -0.010
3     2     4      17      -0.002
3     2     4      24       0.005
3     2     4      28       0.003
3     2     4      29      -0.003
3     2     4      33       0.002
3     2     4      34       0.003
3     2     4      36      -0.011
3     2     4      38      -0.003
3     2     4      40       0.001
3     2     4      42      -0.007
3     2     4      44       0.002
3     2     4      48      -0.001
3     2     4      49      -0.008
3     2     4      52      -0.006
3     2     4      54      -0.002
3     2     4      61       0.007
3     2     4      73      -0.001
3     2     4      76       0.003
3     2     4      81      -0.001
3     2     4      83      -0.005
3     2     4      87       0.004
3     2     4      89       0.002
3     2     4      91       0.004
3     2     4      93      -0.002
3     2     4      96      -0.004
3     2     4      99      -0.006
3     2     4     100      -0.004
3     2     4     102       0.001
3     2     4     105       0.001
3     2     4     106       0.002
3     2     4     107       0.002
3     2     4     108       0.005
3     2     4     115       0.004
3     2     4     118       0.022
3     2     4     123       0.001
3     2     4     124      -0.001
3     2     4     126      -0.004
3     2     4     133      -0.005
3     2     4     135       0.003
3     2     4     140      -0.004
3     2     4     143      -0.001
3     2     4     145      -0.005
3     2     4     147      -0.004
3     2     4     149       0.001
3     2     4     150      -0.004
3     2     4     152       0.003
3     2     4     155       0.004
3     2     4     156      -0.001
3     2     4     157       0.002
3     2     4     158      -0.001
3     2     4     160      -0.006
3     2     4     161      -0.002
3     2     4     165       0.008
3     2     4     169      -0.002
3     2     5       1      -0.002
3     2     5       6       0.009
3     2     5      10       0.002
3     2     5      11       0.002
3     2     5      12      -0.056
3     2     5      15       0.006
3     2     5      16      -0.005
3     2     5      17      -0.001
3     2     5      18       0.005
3     2     5      23      -0.035
3     2     5      24      -0.001
3     2     5      34       0.003
3     2     5      36       0.004
3     2     5      44      -0.001
3     2     5      46      -0.024
3     2     5      50      -0.002
3     2     5      51      -0.003
3     2     5      52      -0.001
3     2     5      53       0.029
3     2     5      62       0.001
3     2     5      71       0.002
3     2     5      76      -0.001
3     2     5      79      -0.001
3     2     5      80      -0.001
3     2     5      81       0.001
3     2     5      84       0.001
3     2     5      85       0.001
3     2     5      86      -0.036
3     2     5      87       0.001
3     2     5      90      -0.034
3     2     5      91      -0.016
3     2     5      93      -0.005
3     2     5      97      -0.012
3     2     5      99       0.005
3     2     5     103      -0.011
3     2     5     104       0.005
3     2     5     105      -0.007
3     2     5     109       0.005
3     2     5     114      -0.008
3     2     5     119       0.002
3     2     5     124      -0.004
3     2     5     126       0.001
3     2     5     132      -0.006
3     2     5     133       0.008
3     2     5     134      -0.021
3     2     5     135       0.004
3     2     5     138       0.001
3     2     5     140      -0.003
3     2     5     141       0.002
3     2     5     144       0.001
3     2     5     145      -0.001
3     2     5     146       0.005
3     2     5     149      -0.002
3     2     5     150       0.003
3     2     5     154      -0.001
3     2     5     158       0.001
3     2     5     167      -0.002
3     2     5     171      -0.001
3     2     6       2       0.003
3     2     6       3       0.003
3     2     6       4       0.002
3     2     6      14      -0.007
3     2     6      15      -0.007
3     2     6      21       0.002
3     2     6      22      -0.003
3     2     6      31       0.005
3     2     6      41      -0.002
3     2     6      43       0.004
3     2     6      55      -0.003
3     2     6      56       0.009
3     2     6      57       0.003
3     2     6      58      -0.003
3     2     6      63       0.001
3     2     6      66      -0.003
3     2     6      67       0.003
3     2     6      77       0.001
3     2     6      78      -0.001
3     2     6      80       0.001
3     2     6     101       0.001
3     2     6     110      -0.003
3     2     6     111      -0.003
3     2     6     120      -0.001
3     2     6     121       0.001
3     2     6     131       0.001
3     2     6     136      -0.009
3     2     6     137      -0.009
3     2     6     146       0.004
3     2     7       2      -0.001
3     2     7       3       0.001
3     2     7      19       0.004
3     2     7      20       0.004
3     2     7      21      -0.003
3     2     7      22      -0.003
3     2     7      25       0.013
3     2     7      26      -0.012
3     2     7      27       0.006
3     2     7      38       0.035
3     2     7      39      -0.035
3     2     7      41      -0.012
3     2     7      43       0.003
3     2     7      48      -0.005
3     2     7      57       0.008
3     2     7      58       0.008
3     2     7      63      -0.002
3     2     7      64      -0.003
3     2     7      68      -0.001
3     2     7      69       0.001
3     2     7      88       0.005
3     2     7      89       0.005
3     2     7     100      -0.001
3     2     7     101       0.001
3     2     7     117      -0.001
3     2     7     122       0.002
3     2     7     123      -0.002
3     2     7     128      -0.001
3     2     7     129      -0.001
3     2     7     136       0.003
3     2     7     137      -0.003
3     2     7     138       0.001
3     2     7     139       0.001
3     2     7     142       0.001
3     2     7     143      -0.001
3     2     7     147      -0.001
3     2     8       2       0.002
3     2     8       3       0.002
3     2     8      19       0.003
3     2     8      20      -0.003
3     2     8      21       0.005
3     2     8      22      -0.005
3     2     8      25       0.020
3     2     8      26       0.020
3     2     8      31      -0.003
3     2     8      38       0.029
3     2     8      39       0.029
3     2     8      48      -0.005
3     2     8      57       0.001
3     2     8      58      -0.001
3     2     8      63      -0.001
3     2     8      68      -0.001
3     2     8      69      -0.001
3     2     8      87      -0.002
3     2     8      88       0.002
3     2     8      89      -0.002
3     2     8     100      -0.001
3     2     8     101      -0.001
3     2     8     104      -0.003
3     2     8     107       0.002
3     2     8     110      -0.002
3     2     8     111      -0.002
3     2     8     118      -0.001
3     2     8     120      -0.001
3     2     8     121       0.001
3     2     8     125       0.002
3     2     8     128      -0.002
3     2     8     129       0.002
3     2     8     131       0.002
3     2     8     138       0.002
3     2     8     139      -0.002
3     2     8     142       0.003
3     2     8     143       0.003
3     2     8     146      -0.001
3     2     8     147       0.004
3     2     9       3      -0.005
3     2     9       7      -0.001
3     2     9       8       0.003
3     2     9       9      -0.009
3     2     9      11       0.001
3     2     9      16      -0.002
3     2     9      17       0.004
3     2     9      18       0.002
3     2     9      24      -0.004
3     2     9      28       0.002
3     2     9      29      -0.004
3     2     9      31      -0.013
3     2     9      32      -0.013
3     2     9      33       0.002
3     2     9      43       0.001
3     2     9      44       0.001
3     2     9      45       0.002
3     2     9      46       0.002
3     2     9      52       0.005
3     2     9      53      -0.002
3     2     9      54      -0.004
3     2     9      57       0.001
3     2     9      58       0.013
3     2     9      62       0.005
3     2     9      63       0.002
3     2     9      65       0.002
3     2     9      68      -0.003
3     2     9      70       0.002
3     2     9      74      -0.002
3     2     9      75       0.002
3     2     9      76      -0.003
3     2     9      82       0.007
3     2     9      83       0.001
3     2     9      87       0.002
3     2     9      91      -0.004
3     2     9      93      -0.001
3     2     9      94       0.002
3     2     9      97       0.002
3     2     9      99      -0.009
3     2     9     101      -0.001
3     2     9     102       0.003
3     2     9     103       0.002
3     2     9     105      -0.006
3     2     9     109      -0.001
3     2     9     115       0.002
3     2     9     119       0.003
3     2     9     124       0.004
3     2     9     126      -0.002
3     2     9     130      -0.001
3     2     9     133      -0.002
3     2     9     136       0.002
3     2     9     138      -0.001
3     2     9     140       0.003
3     2     9     145       0.005
3     2     9     149      -0.002
3     2     9     162       0.002
3     2     9     166       0.002
3     2     9     171       0.002
3     2     10       1      -0.002
3     2     10       4       0.002
3     2     10       5      -0.002
3     2     10       6       0.002
3     2     10       7      -0.006
3     2     10       8       0.003
3     2     10       9      -0.006
3     2     10      15      -0.001
3     2     10      16       0.003
3     2     10      17       0.002
3     2     10      19      -0.010
3     2     10      20      -0.001
3     2     10      23       0.002
3     2     10      28       0.002
3     2     10      29       0.005
3     2     10      31      -0.002
3     2     10      32      -0.002
3     2     10      35      -0.002
3     2     10      36       0.001
3     2     10      37       0.002
3     2     10      44      -0.001
3     2     10      46       0.001
3     2     10      47      -0.001
3     2     10      49      -0.004
3     2     10      52       0.001
3     2     10      54      -0.005
3     2     10      59      -0.002
3     2     10      62      -0.004
3     2     10      63       0.004
3     2     10      64      -0.001
3     2     10      68      -0.014
3     2     10      70      -0.004
3     2     10      72      -0.002
3     2     10      75      -0.002
3     2     10      76      -0.002
3     2     10      79       0.002
3     2     10      80       0.003
3     2     10      82      -0.001
3     2     10      85      -0.001
3     2     10      87      -0.002
3     2     10      91      -0.003
3     2     10      92       0.002
3     2     10      93      -0.004
3     2     10      94      -0.007
3     2     10      96      -0.003
3     2     10      98       0.002
3     2     10      99      -0.004
3     2     10     100      -0.006
3     2     10     101       0.002
3     2     10     102      -0.008
3     2     10     106       0.002
3     2     10     108      -0.002
3     2     10     109      -0.004
3     2     10     113      -0.002
3     2     10     118      -0.002
3     2     10     119       0.002
3     2     10     120      -0.014
3     2     10     125      -0.002
3     2     10     126       0.002
3     2     10     127       0.002
3     2     10     128      -0.002
3     2     10     130      -0.002
3     2     10     133      -0.006
3     2     10     134      -0.003
3     2     10     135       0.002
3     2     10     136       0.011
3     2     10     138      -0.007
3     2     10     144       0.001
3     2     10     145      -0.003
3     2     10     147      -0.007
3     2     10     149       0.011
3     2     10     150       0.006
3     2     10     151       0.002
3     2     10     153       0.003
3     2     10     156      -0.001
3     2     10     157       0.002
3     2     10     158       0.003
3     2     10     159       0.002
3     2     10     160       0.003
3     2     10     163      -0.002
3     2     10     166      -0.007
3     2     10     168       0.003
3     2     11       4      -0.004
3     2     11       9      -0.005
3     2     11      10      -0.005
3     2     11      14      -0.002
3     2     11      15      -0.002
3     2     11      19      -0.001
3     2     11      20       0.001
3     2     11      21       0.003
3     2     11      22      -0.003
3     2     11      31      -0.008
3     2     11      43       0.003
3     2     11      50       0.001
3     2     11      51      -0.001
3     2     11      55      -0.010
3     2     11      56       0.010
3     2     11      57      -0.009
3     2     11      58       0.009
3     2     11      63      -0.001
3     2     11      64       0.005
3     2     11      66       0.004
3     2     11      67      -0.004
3     2     11      73       0.005
3     2     11      77      -0.001
3     2     11      78       0.001
3     2     11      80       0.003
3     2     11      84      -0.003
3     2     11      85      -0.003
3     2     11     112       0.002
3     2     11     113       0.002
3     2     11     136      -0.001
3     2     11     137      -0.001
3     2     11     146      -0.003
3     2     12       2      -0.002
3     2     12       3       0.002
3     2     12       4       0.003
3     2     12       9       0.002
3     2     12      10      -0.002
3     2     12      19       0.002
3     2     12      20       0.002
3     2     12      21      -0.003
3     2     12      22      -0.003
3     2     12      31       0.006
3     2     12      41       0.001
3     2     12      50       0.002
3     2     12      51       0.002
3     2     12      55      -0.004
3     2     12      56      -0.004
3     2     12      63       0.001
3     2     12      64      -0.003
3     2     12      66      -0.004
3     2     12      67      -0.004
3     2     12      73      -0.005
3     2     12      77      -0.001
3     2     12      78      -0.001
3     2     12      80      -0.003
3     2     12      84      -0.003
3     2     12      85       0.003
3     2     12     112       0.002
3     2     12     113      -0.002
3     2     12     146       0.002
3     2     13      25       0.002
3     2     13      26      -0.002
3     2     13      31       0.001
3     2     13      38       0.002
3     2     13      39      -0.002
3     2     13      48      -0.002
3     2     13      57      -0.001
3     2     13      58      -0.001
3     2     13      88       0.006
3     2     13      89       0.006
3     2     13     100      -0.002
3     2     13     101       0.002
3     2     13     104       0.002
3     2     13     107      -0.003
3     2     13     110      -0.006
3     2     13     111       0.006
3     2     13     117      -0.005
3     2     13     120       0.003
3     2     13     121       0.003
3     2     13     122       0.004
3     2     13     123      -0.004
3     2     13     136       0.013
3     2     13     137      -0.013
3     2     13     138       0.012
3     2     13     139       0.012
3     2     13     142       0.003
3     2     13     143      -0.003
3     2     13     147       0.001
3     3     4       1      -0.002
3     3     4       6       0.005
3     3     4      10      -0.003
3     3     4      11      -0.002
3     3     4      12      -0.005
3     3     4      14      -0.006
3     3     4      16      -0.022
3     3     4      23      -0.002
3     3     4      24      -0.001
3     3     4      26      -0.007
3     3     4      29       0.002
3     3     4      34       0.004
3     3     4      35       0.002
3     3     4      36       0.004
3     3     4      38       0.011
3     3     4      44       0.001
3     3     4      45       0.001
3     3     4      47       0.015
3     3     4      50       0.002
3     3     4      51      -0.003
3     3     4      52       0.010
3     3     4      53       0.002
3     3     4      67       0.002
3     3     4      76      -0.003
3     3     4      78       0.001
3     3     4      80       0.001
3     3     4      81      -0.004
3     3     4      86      -0.002
3     3     4      87       0.015
3     3     4      90      -0.002
3     3     4      93      -0.004
3     3     4      97       0.017
3     3     4      99       0.006
3     3     4     103       0.015
3     3     4     105       0.007
3     3     4     113       0.002
3     3     4     119      -0.004
3     3     4     124      -0.004
3     3     4     126       0.001
3     3     4     129       0.002
3     3     4     133       0.008
3     3     4     135       0.002
3     3     4     138       0.001
3     3     4     140      -0.003
3     3     4     145      -0.001
3     3     4     146      -0.004
3     3     4     149      -0.002
3     3     4     150       0.003
3     3     4     154       0.001
3     3     4     156      -0.003
3     3     4     158       0.002
3     3     4     161       0.001
3     3     4     163       0.005
3     3     4     167       0.005
3     3     5       3       0.004
3     3     5       4      -0.001
3     3     5       5      -0.001
3     3     5       7       0.001
3     3     5      10      -0.005
3     3     5      11      -0.004
3     3     5      16      -0.012
3     3     5      17       0.001
3     3     5      24      -0.010
3     3     5      28      -0.003
3     3     5      29       0.002
3     3     5      33      -0.002
3     3     5      34      -0.002
3     3     5      36       0.011
3     3     5      42       0.007
3     3     5      44       0.002
3     3     5      48       0.001
3     3     5      49       0.003
3     3     5      52       0.007
3     3     5      54       0.002
3     3     5      61      -0.007
3     3     5      63      -0.001
3     3     5      81      -0.001
3     3     5      87       0.002
3     3     5      89      -0.002
3     3     5      91      -0.006
3     3     5      92      -0.006
3     3     5      96       0.004
3     3     5      99      -0.005
3     3     5     100       0.004
3     3     5     104      -0.001
3     3     5     105       0.001
3     3     5     106      -0.012
3     3     5     107      -0.002
3     3     5     108       0.002
3     3     5     115       0.004
3     3     5     118       0.018
3     3     5     119      -0.002
3     3     5     123      -0.001
3     3     5     124       0.001
3     3     5     125       0.011
3     3     5     126       0.004
3     3     5     133       0.005
3     3     5     135      -0.003
3     3     5     140       0.004
3     3     5     145       0.005
3     3     5     147       0.004
3     3     5     148      -0.004
3     3     5     149      -0.001
3     3     5     150       0.004
3     3     5     152       0.003
3     3     5     156       0.003
3     3     5     157      -0.002
3     3     5     160       0.006
3     3     5     161      -0.006
3     3     5     162       0.004
3     3     5     165       0.008
3     3     5     168      -0.002
3     3     5     169       0.007
3     3     6       2       0.001
3     3     6      19       0.001
3     3     6      20       0.001
3     3     6      21       0.001
3     3     6      22      -0.001
3     3     6      25      -0.008
3     3     6      27      -0.011
3     3     6      31       0.002
3     3     6      38      -0.006
3     3     6      39       0.006
3     3     6      41       0.002
3     3     6      48      -0.009
3     3     6      55      -0.003
3     3     6      56       0.005
3     3     6      57      -0.002
3     3     6      58      -0.002
3     3     6      63       0.001
3     3     6      88       0.010
3     3     6     100      -0.004
3     3     6     104       0.001
3     3     6     110      -0.001
3     3     6     111       0.001
3     3     6     117      -0.001
3     3     6     120       0.004
3     3     6     121      -0.004
3     3     6     122       0.013
3     3     6     130      -0.002
3     3     6     131      -0.002
3     3     6     136       0.003
3     3     6     137       0.003
3     3     6     138       0.002
3     3     6     139       0.002
3     3     6     142      -0.002
3     3     6     143       0.002
3     3     6     147      -0.004
3     3     7       2      -0.009
3     3     7       3       0.009
3     3     7       4       0.002
3     3     7       9       0.002
3     3     7      10      -0.002
3     3     7      15      -0.001
3     3     7      19       0.001
3     3     7      20      -0.001
3     3     7      31       0.002
3     3     7      41       0.003
3     3     7      50      -0.002
3     3     7      51       0.002
3     3     7      57      -0.002
3     3     7      64       0.002
3     3     7      66      -0.002
3     3     7      67      -0.002
3     3     7      73      -0.008
3     3     7      80      -0.006
3     3     7      81       0.006
3     3     7      85       0.003
3     3     7     112      -0.002
3     3     7     113      -0.002
3     3     7     146       0.001
3     3     8       3       0.006
3     3     8       4       0.001
3     3     8      15       0.006
3     3     8      21      -0.009
3     3     8      22       0.009
3     3     8      31       0.003
3     3     8      36      -0.002
3     3     8      38       0.001
3     3     8      39      -0.001
3     3     8      43       0.004
3     3     8      50      -0.003
3     3     8      51      -0.003
3     3     8      55       0.006
3     3     8      56      -0.006
3     3     8      57       0.004
3     3     8      58       0.004
3     3     8      64      -0.002
3     3     8      73       0.001
3     3     8      77       0.001
3     3     8      78      -0.001
3     3     8      80      -0.001
3     3     8      81      -0.001
3     3     8      85      -0.003
3     3     8      87      -0.002
3     3     8     112      -0.003
3     3     8     113       0.003
3     3     8     118       0.002
3     3     8     125      -0.002
3     3     8     130       0.002
3     3     8     131       0.002
3     3     8     136      -0.002
3     3     8     137      -0.002
3     3     8     146       0.004
3     3     8     147       0.002
3     3     9       1       0.002
3     3     9       5       0.002
3     3     9       6       0.002
3     3     9       7       0.006
3     3     9       8       0.003
3     3     9       9       0.006
3     3     9      14      -0.001
3     3     9      15      -0.001
3     3     9      16       0.010
3     3     9      17       0.002
3     3     9      20       0.001
3     3     9      26       0.003
3     3     9      28      -0.002
3     3     9      29      -0.010
3     3     9      31       0.008
3     3     9      32       0.008
3     3     9      44       0.001
3     3     9      47      -0.002
3     3     9      49       0.004
3     3     9      52       0.001
3     3     9      54      -0.005
3     3     9      58       0.010
3     3     9      61      -0.001
3     3     9      62      -0.004
3     3     9      63       0.004
3     3     9      64      -0.001
3     3     9      68       0.014
3     3     9      69      -0.003
3     3     9      70      -0.004
3     3     9      72      -0.002
3     3     9      75      -0.002
3     3     9      76       0.001
3     3     9      80       0.003
3     3     9      81       0.002
3     3     9      82      -0.005
3     3     9      84      -0.002
3     3     9      86      -0.001
3     3     9      87      -0.004
3     3     9      88       0.002
3     3     9      89       0.001
3     3     9      91      -0.003
3     3     9      93       0.004
3     3     9      94      -0.007
3     3     9      96      -0.003
3     3     9      99       0.002
3     3     9     100      -0.006
3     3     9     101       0.002
3     3     9     102       0.008
3     3     9     106       0.002
3     3     9     107       0.002
3     3     9     109      -0.002
3     3     9     113      -0.002
3     3     9     119       0.002
3     3     9     120      -0.014
3     3     9     123       0.002
3     3     9     128       0.002
3     3     9     129       0.002
3     3     9     133      -0.006
3     3     9     135      -0.001
3     3     9     136       0.012
3     3     9     138       0.008
3     3     9     145      -0.003
3     3     9     147      -0.002
3     3     9     149       0.011
3     3     9     150       0.006
3     3     9     151       0.002
3     3     9     152      -0.001
3     3     9     154       0.005
3     3     9     155      -0.002
3     3     9     157      -0.002
3     3     9     158       0.003
3     3     9     159       0.002
3     3     9     160       0.003
3     3     9     165      -0.004
3     3     9     166      -0.007
3     3     9     168      -0.004
3     3     10       3      -0.005
3     3     10       7      -0.001
3     3     10       8      -0.003
3     3     10      16       0.005
3     3     10      17      -0.004
3     3     10      18      -0.002
3     3     10      19       0.002
3     3     10      23       0.004
3     3     10      24       0.004
3     3     10      29      -0.011
3     3     10      33      -0.002
3     3     10      43      -0.001
3     3     10      44       0.001
3     3     10      45      -0.002
3     3     10      47      -0.001
3     3     10      52      -0.005
3     3     10      54       0.004
3     3     10      55       0.002
3     3     10      57      -0.001
3     3     10      60      -0.002
3     3     10      61       0.003
3     3     10      62      -0.005
3     3     10      63      -0.002
3     3     10      65      -0.002
3     3     10      68      -0.003
3     3     10      69       0.001
3     3     10      70      -0.002
3     3     10      71       0.002
3     3     10      74       0.002
3     3     10      75      -0.002
3     3     10      76      -0.003
3     3     10      82       0.007
3     3     10      83      -0.001
3     3     10      86      -0.002
3     3     10      91       0.004
3     3     10      94      -0.002
3     3     10      97      -0.002
3     3     10      99       0.006
3     3     10     101       0.001
3     3     10     102       0.003
3     3     10     105      -0.006
3     3     10     108       0.001
3     3     10     114      -0.002
3     3     10     118       0.002
3     3     10     119      -0.003
3     3     10     124      -0.004
3     3     10     125       0.003
3     3     10     126      -0.012
3     3     10     127      -0.003
3     3     10     133       0.002
3     3     10     134      -0.002
3     3     10     135      -0.004
3     3     10     136      -0.003
3     3     10     138      -0.001
3     3     10     140      -0.003
3     3     10     144       0.002
3     3     10     145      -0.005
3     3     10     149       0.002
3     3     10     162      -0.002
3     3     10     166      -0.002
3     3     10     171      -0.002
3     3     11      19      -0.005
3     3     11      20      -0.005
3     3     11      21       0.002
3     3     11      22      -0.002
3     3     11      25       0.018
3     3     11      27       0.004
3     3     11      31       0.002
3     3     11      38      -0.024
3     3     11      39       0.024
3     3     11      48       0.003
3     3     11      55       0.002
3     3     11      56      -0.002
3     3     11      57       0.005
3     3     11      58       0.005
3     3     11      63       0.003
3     3     11      88      -0.002
3     3     11     110      -0.002
3     3     11     111       0.002
3     3     11     117       0.001
3     3     11     120       0.002
3     3     11     121      -0.002
3     3     11     122       0.001
3     3     11     128       0.001
3     3     11     136       0.001
3     3     11     137       0.001
3     3     11     138       0.003
3     3     11     139       0.003
3     3     11     147       0.003
3     3     12       9      -0.006
3     3     12      10       0.006
3     3     12      19      -0.005
3     3     12      20       0.005
3     3     12      21      -0.006
3     3     12      22      -0.006
3     3     12      25       0.011
3     3     12      27       0.007
3     3     12      31      -0.009
3     3     12      38      -0.006
3     3     12      39      -0.006
3     3     12      41       0.006
3     3     12      43      -0.003
3     3     12      48       0.005
3     3     12      55       0.003
3     3     12      56       0.003
3     3     12      57       0.003
3     3     12      58      -0.003
3     3     12      63       0.003
3     3     12      64      -0.004
3     3     12      73      -0.001
3     3     12      88      -0.003
3     3     12     100       0.001
3     3     12     101      -0.001
3     3     12     120       0.001
3     3     12     121       0.001
3     3     12     128       0.001
3     3     12     136       0.001
3     3     12     137      -0.001
3     3     12     138       0.002
3     3     12     139      -0.002
3     3     12     147       0.002
3     3     13       2      -0.002
3     3     13       3       0.002
3     3     13       4       0.001
3     3     13      15      -0.002
3     3     13      51      -0.001
3     3     13     110      -0.002
3     3     13     111      -0.002
3     3     13     136      -0.004
3     3     13     137       0.004
3     3     13     138       0.003
3     3     13     139      -0.003
3     3     13     146      -0.001
3     4     5       6      -0.012
3     4     5      71      -0.002
3     4     5      79      -0.001
3     4     6       9       0.003
3     4     6      14      -0.011
3     4     6      15       0.011
3     4     6      21       0.007
3     4     6      22       0.007
3     4     6      27       0.013
3     4     6      28      -0.013
3     4     6      31       0.004
3     4     6      40      -0.004
3     4     6      41       0.004
3     4     6      48       0.010
3     4     6      49       0.010
3     4     6      63      -0.002
3     4     6      64      -0.002
3     4     6      88      -0.011
3     4     6     100       0.005
3     4     6     101      -0.003
3     4     6     110       0.005
3     4     6     111      -0.005
3     4     6     112      -0.002
3     4     6     117      -0.001
3     4     6     120      -0.004
3     4     6     121      -0.004
3     4     6     122      -0.014
3     4     6     128       0.002
3     4     6     129       0.002
3     4     6     131       0.001
3     4     6     136      -0.010
3     4     6     137       0.010
3     4     6     146       0.002
3     4     6     147       0.002
3     4     7       2       0.013
3     4     7       3      -0.012
3     4     7       9       0.024
3     4     7      21       0.020
3     4     7      22      -0.020
3     4     7      25       0.009
3     4     7      26      -0.009
3     4     7      31       0.033
3     4     7      39      -0.007
3     4     7      40       0.019
3     4     7      41       0.019
3     4     7      55       0.034
3     4     7      56      -0.035
3     4     7      57      -0.018
3     4     7      58      -0.018
3     4     7      73       0.006
3     4     7      80      -0.002
3     4     8       2      -0.015
3     4     8       3      -0.016
3     4     8       9      -0.019
3     4     8      21      -0.010
3     4     8      22      -0.010
3     4     8      25       0.013
3     4     8      26       0.013
3     4     8      31      -0.026
3     4     8      36      -0.003
3     4     8      39       0.013
3     4     8      40      -0.007
3     4     8      41       0.006
3     4     8      55       0.030
3     4     8      56       0.031
3     4     8      57      -0.013
3     4     8      58       0.013
3     4     8      73      -0.006
3     4     8      80       0.001
3     4     8      87      -0.002
3     4     8     108      -0.002
3     4     8     125       0.004
3     4     9       1       0.003
3     4     9       5       0.003
3     4     9       7       0.003
3     4     9       9      -0.001
3     4     9      10       0.001
3     4     9      15       0.001
3     4     9      16       0.004
3     4     9      18      -0.002
3     4     9      24       0.011
3     4     9      29       0.001
3     4     9      31      -0.005
3     4     9      32      -0.005
3     4     9      35      -0.003
3     4     9      36       0.001
3     4     9      38       0.003
3     4     9      40       0.006
3     4     9      47      -0.001
3     4     9      51       0.001
3     4     9      52       0.003
3     4     9      53       0.002
3     4     9      54      -0.003
3     4     9      58       0.003
3     4     9      61      -0.001
3     4     9      66       0.001
3     4     9      68      -0.005
3     4     9      70      -0.002
3     4     9      71       0.003
3     4     9      72      -0.003
3     4     9      76       0.002
3     4     9      87      -0.002
3     4     9      88       0.003
3     4     9      89      -0.003
3     4     9      91      -0.011
3     4     9      94       0.006
3     4     9      96       0.002
3     4     9     100      -0.002
3     4     9     101       0.002
3     4     9     106       0.003
3     4     9     107      -0.003
3     4     9     109       0.001
3     4     9     115       0.002
3     4     9     119       0.001
3     4     9     120      -0.002
3     4     9     123      -0.003
3     4     9     124      -0.004
3     4     9     126       0.007
3     4     9     128       0.003
3     4     9     130       0.005
3     4     9     131      -0.004
3     4     9     133      -0.002
3     4     9     135      -0.003
3     4     9     136       0.005
3     4     9     140      -0.003
3     4     9     142       0.005
3     4     9     143      -0.002
3     4     9     145       0.004
3     4     9     149       0.003
3     4     9     152      -0.003
3     4     9     154       0.001
3     4     9     156       0.003
3     4     9     157      -0.003
3     4     9     158      -0.003
3     4     9     159       0.003
3     4     9     160       0.003
3     4     9     161      -0.003
3     4     9     163       0.003
3     4     9     165      -0.003
3     4     9     166      -0.005
3     4     9     168      -0.003
3     4     10       4       0.001
3     4     10       5       0.001
3     4     10       7       0.001
3     4     10       9      -0.008
3     4     10      10       0.008
3     4     10      11       0.001
3     4     10      13      -0.003
3     4     10      15      -0.003
3     4     10      16       0.003
3     4     10      17       0.003
3     4     10      18       0.003
3     4     10      19       0.003
3     4     10      23      -0.009
3     4     10      29      -0.006
3     4     10      31      -0.011
3     4     10      32      -0.010
3     4     10      33      -0.003
3     4     10      36      -0.002
3     4     10      37       0.003
3     4     10      38      -0.003
3     4     10      40       0.001
3     4     10      44       0.004
3     4     10      47       0.001
3     4     10      51      -0.003
3     4     10      52       0.001
3     4     10      54      -0.004
3     4     10      55       0.002
3     4     10      59      -0.003
3     4     10      60      -0.003
3     4     10      62      -0.007
3     4     10      66       0.003
3     4     10      70       0.003
3     4     10      71      -0.003
3     4     10      74       0.003
3     4     10      82       0.006
3     4     10      85      -0.003
3     4     10      86      -0.003
3     4     10      87      -0.001
3     4     10      89      -0.002
3     4     10      91      -0.002
3     4     10      92      -0.003
3     4     10      93      -0.001
3     4     10      96      -0.003
3     4     10      98       0.003
3     4     10      99       0.001
3     4     10     100      -0.001
3     4     10     101       0.001
3     4     10     102       0.002
3     4     10     103      -0.003
3     4     10     114      -0.003
3     4     10     115       0.004
3     4     10     119      -0.003
3     4     10     123      -0.001
3     4     10     124      -0.002
3     4     10     125      -0.003
3     4     10     126      -0.004
3     4     10     127       0.003
3     4     10     128      -0.001
3     4     10     130      -0.003
3     4     10     131      -0.003
3     4     10     133      -0.001
3     4     10     134      -0.003
3     4     10     140       0.001
3     4     10     142      -0.002
3     4     10     143      -0.002
3     4     10     144       0.003
3     4     10     147      -0.001
3     4     10     150       0.002
3     4     10     152      -0.001
3     4     10     153       0.001
3     4     10     154      -0.003
3     4     10     155      -0.003
3     4     10     156       0.001
3     4     10     157       0.001
3     4     10     158      -0.001
3     4     10     160       0.001
3     4     10     161      -0.001
3     4     10     162      -0.002
3     4     10     165      -0.001
3     4     10     166      -0.001
3     4     10     167      -0.003
3     4     10     168       0.001
3     4     10     171      -0.002
3     4     11       2       0.001
3     4     11       3       0.002
3     4     11       9      -0.008
3     4     11      14       0.003
3     4     11      15      -0.003
3     4     11      21      -0.012
3     4     11      22      -0.012
3     4     11      27      -0.003
3     4     11      28       0.003
3     4     11      31      -0.014
3     4     11      40       0.018
3     4     11      41      -0.018
3     4     11      48      -0.003
3     4     11      49      -0.003
3     4     11      50       0.001
3     4     11      51      -0.001
3     4     11      55       0.009
3     4     11      56       0.009
3     4     11      57       0.020
3     4     11      58      -0.020
3     4     11      63       0.002
3     4     11      64       0.002
3     4     11      80      -0.001
3     4     11      81       0.003
3     4     11      88       0.004
3     4     11     100      -0.002
3     4     11     101       0.002
3     4     11     110      -0.002
3     4     11     111       0.002
3     4     11     117       0.001
3     4     11     120       0.003
3     4     11     121       0.003
3     4     11     122       0.006
3     4     11     128      -0.001
3     4     11     129      -0.001
3     4     11     131      -0.001
3     4     11     136       0.006
3     4     11     137      -0.006
3     4     12       2      -0.003
3     4     12       3       0.003
3     4     12       9      -0.002
3     4     12      14      -0.001
3     4     12      15      -0.001
3     4     12      21      -0.001
3     4     12      22       0.001
3     4     12      27       0.003
3     4     12      28       0.003
3     4     12      31      -0.003
3     4     12      42      -0.002
3     4     12      43      -0.002
3     4     12      48       0.002
3     4     12      49      -0.002
3     4     12      55      -0.003
3     4     12      56       0.003
3     4     12      57      -0.003
3     4     12      58      -0.003
3     4     12      63       0.001
3     4     12      64      -0.001
3     4     12      68       0.001
3     4     12      69      -0.001
3     4     12      80       0.001
3     4     12      81       0.004
3     4     12      88      -0.003
3     4     12     112      -0.001
3     4     12     117       0.003
3     4     13       9       0.009
3     4     13      21       0.008
3     4     13      22      -0.008
3     4     13      31       0.009
3     4     13      40       0.007
3     4     13      41       0.007
3     4     13      55       0.010
3     4     13      56      -0.010
3     4     13      57      -0.004
3     4     13      58      -0.004
3     4     13      73       0.001
3     4     13     104       0.001
3     4     13     105      -0.001
3     4     13     110      -0.004
3     4     13     111      -0.004
3     4     13     120      -0.002
3     4     13     121       0.002
3     4     13     136      -0.011
3     4     13     137      -0.011
3     4     13     139      -0.011
3     5     6       2       0.004
3     5     6       3      -0.004
3     5     6       9      -0.006
3     5     6      19      -0.002
3     5     6      20      -0.002
3     5     6      21      -0.008
3     5     6      22      -0.008
3     5     6      25      -0.001
3     5     6      26       0.001
3     5     6      31      -0.007
3     5     6      38      -0.002
3     5     6      39      -0.002
3     5     6      40      -0.003
3     5     6      41      -0.003
3     5     6      42       0.005
3     5     6      43      -0.005
3     5     6      55       0.006
3     5     6      56       0.006
3     5     6      73      -0.001
3     5     6     136       0.001
3     5     6     137      -0.001
3     5     6     139       0.003
3     5     7       9      -0.001
3     5     7      27      -0.004
3     5     7      28       0.005
3     5     7      31      -0.003
3     5     7      41      -0.001
3     5     7      42       0.002
3     5     7      43       0.002
3     5     7      55      -0.003
3     5     7      56       0.002
3     5     7      73       0.001
3     5     7      80      -0.007
3     5     7      81       0.008
3     5     8       2      -0.001
3     5     8       9      -0.007
3     5     8      14       0.001
3     5     8      21      -0.007
3     5     8      22      -0.007
3     5     8      27      -0.004
3     5     8      28      -0.004
3     5     8      31      -0.012
3     5     8      40       0.017
3     5     8      41       0.017
3     5     8      55       0.007
3     5     8      56       0.007
3     5     8      57      -0.016
3     5     8      58      -0.016
3     5     8      63       0.001
3     5     8      64       0.001
3     5     8      80       0.005
3     5     8      81       0.005
3     5     8      87       0.001
3     5     8      88      -0.002
3     5     8      89      -0.002
3     5     8      90      -0.003
3     5     8     106       0.001
3     5     8     107       0.001
3     5     8     108      -0.003
3     5     8     117       0.002
3     5     8     132      -0.004
3     5     8     134       0.003
3     5     8     141      -0.004
3     5     8     147       0.001
3     5     9       8      -0.002
3     5     9       9       0.004
3     5     9      10       0.004
3     5     9      11      -0.001
3     5     9      12       0.003
3     5     9      13       0.003
3     5     9      16      -0.003
3     5     9      17      -0.003
3     5     9      23       0.006
3     5     9      24      -0.001
3     5     9      29      -0.006
3     5     9      31       0.005
3     5     9      32      -0.005
3     5     9      33       0.003
3     5     9      40      -0.005
3     5     9      44      -0.004
3     5     9      45      -0.003
3     5     9      47      -0.001
3     5     9      49      -0.001
3     5     9      51       0.003
3     5     9      52      -0.003
3     5     9      54       0.004
3     5     9      59       0.003
3     5     9      61      -0.002
3     5     9      62      -0.002
3     5     9      65      -0.003
3     5     9      66       0.003
3     5     9      70      -0.003
3     5     9      71       0.003
3     5     9      74      -0.003
3     5     9      75       0.001
3     5     9      82      -0.006
3     5     9      83      -0.003
3     5     9      85       0.003
3     5     9      86       0.003
3     5     9      88      -0.001
3     5     9      91      -0.003
3     5     9      92       0.003
3     5     9      93       0.001
3     5     9      96       0.003
3     5     9      99      -0.001
3     5     9     100       0.001
3     5     9     101      -0.001
3     5     9     102       0.003
3     5     9     107       0.001
3     5     9     114       0.003
3     5     9     115      -0.002
3     5     9     124       0.002
3     5     9     126      -0.002
3     5     9     128      -0.001
3     5     9     130       0.003
3     5     9     131      -0.003
3     5     9     133       0.001
3     5     9     140      -0.001
3     5     9     142      -0.002
3     5     9     144      -0.003
3     5     9     148       0.003
3     5     9     150      -0.002
3     5     9     151       0.003
3     5     9     155       0.003
3     5     9     156      -0.001
3     5     9     157       0.001
3     5     9     159      -0.002
3     5     9     160      -0.001
3     5     9     161       0.001
3     5     9     162      -0.002
3     5     9     163      -0.001
3     5     9     166       0.001
3     5     9     167       0.003
3     5     9     168       0.001
3     5     9     170       0.003
3     5     9     171      -0.005
3     5     10       1       0.001
3     5     10       4       0.003
3     5     10       7       0.002
3     5     10       8       0.006
3     5     10       9      -0.006
3     5     10      10      -0.006
3     5     10      12       0.008
3     5     10      16       0.004
3     5     10      24       0.004
3     5     10      29      -0.001
3     5     10      30      -0.001
3     5     10      31      -0.008
3     5     10      32       0.008
3     5     10      35       0.003
3     5     10      40       0.004
3     5     10      47      -0.001
3     5     10      49       0.003
3     5     10      51       0.001
3     5     10      53      -0.004
3     5     10      54      -0.003
3     5     10      60       0.003
3     5     10      61      -0.003
3     5     10      62      -0.002
3     5     10      66      -0.001
3     5     10      68       0.005
3     5     10      69       0.007
3     5     10      70      -0.002
3     5     10      72       0.003
3     5     10      76       0.002
3     5     10      86       0.003
3     5     10      90       0.002
3     5     10      91       0.003
3     5     10      94       0.006
3     5     10      96       0.002
3     5     10      98      -0.002
3     5     10     100      -0.002
3     5     10     101       0.002
3     5     10     102      -0.003
3     5     10     103       0.002
3     5     10     104      -0.003
3     5     10     109       0.001
3     5     10     119      -0.004
3     5     10     120      -0.002
3     5     10     124      -0.004
3     5     10     128      -0.003
3     5     10     130       0.005
3     5     10     131       0.005
3     5     10     132      -0.003
3     5     10     133      -0.002
3     5     10     135      -0.003
3     5     10     136       0.002
3     5     10     140      -0.003
3     5     10     141      -0.003
3     5     10     142      -0.005
3     5     10     145       0.004
3     5     10     146       0.003
3     5     10     147      -0.003
3     5     10     149       0.003
3     5     10     153       0.003
3     5     10     156       0.003
3     5     10     157       0.003
3     5     10     159       0.003
3     5     10     160       0.003
3     5     10     161      -0.003
3     5     10     166      -0.005
3     5     10     167       0.001
3     5     10     168       0.003
3     5     10     170       0.001
3     5     10     171      -0.002
3     5     11       2       0.004
3     5     11       3      -0.004
3     5     11       9       0.020
3     5     11      21       0.015
3     5     11      22       0.015
3     5     11      25       0.018
3     5     11      26      -0.018
3     5     11      31       0.028
3     5     11      38      -0.023
3     5     11      39      -0.023
3     5     11      40       0.005
3     5     11      41       0.005
3     5     11      42       0.003
3     5     11      43      -0.003
3     5     11      55      -0.031
3     5     11      56      -0.030
3     5     11      57      -0.008
3     5     11      58      -0.008
3     5     11      80      -0.001
3     5     11     105      -0.001
3     5     11     136      -0.002
3     5     11     137       0.002
3     5     11     139      -0.003
3     5     12       2      -0.006
3     5     12       3      -0.006
3     5     12       9      -0.007
3     5     12      19      -0.002
3     5     12      20       0.002
3     5     12      21      -0.003
3     5     12      22       0.003
3     5     12      25       0.010
3     5     12      26       0.010
3     5     12      31      -0.010
3     5     12      38      -0.013
3     5     12      39       0.013
3     5     12      40      -0.006
3     5     12      41       0.006
3     5     12      55      -0.013
3     5     12      56       0.013
3     5     12      57      -0.010
3     5     12      58       0.010
3     5     12      64      -0.001
3     5     12      80       0.002
3     5     12      81      -0.001
3     5     12     110      -0.001
3     5     12     111       0.001
3     5     12     139      -0.003
3     5     13      14       0.002
3     5     13      27      -0.002
3     5     13      28       0.002
3     5     13      80      -0.002
3     5     13      81       0.002
3     5     13      88       0.004
3     5     13      89      -0.004
3     5     13     100      -0.001
3     5     13     101      -0.001
3     5     13     106       0.002
3     5     13     107      -0.002
3     5     13     110      -0.002
3     5     13     111       0.002
3     5     13     117      -0.003
3     5     13     120       0.002
3     5     13     121      -0.002
3     5     13     122       0.004
3     5     13     123       0.004
3     5     13     136       0.004
3     5     13     137       0.004
3     5     13     139       0.002
3     5     13     142       0.002
3     5     13     143       0.002
3     5     13     147       0.002
3     6     7       6      -0.001
3     6     7      13       0.006
3     6     7      35       0.004
3     6     7      59      -0.004
3     6     8       7       0.002
3     6     8       8       0.004
3     6     8      11      -0.002
3     6     8      16       0.003
3     6     8      17      -0.002
3     6     8      29       0.002
3     6     8      44      -0.003
3     6     8      47       0.003
3     6     8      52      -0.003
3     6     8      62      -0.002
3     6     8      75      -0.002
3     6     8      80      -0.001
3     6     8      81       0.001
3     6     8      82      -0.002
3     6     8      91      -0.001
3     6     8      93       0.002
3     6     8      94       0.001
3     6     8     102       0.002
3     6     8     109      -0.002
3     6     8     124       0.002
3     6     8     133       0.002
3     6     8     149      -0.001
3     6     8     150      -0.001
3     6     8     162      -0.002
3     6     8     166       0.002
3     6     9       2      -0.002
3     6     9       3      -0.002
3     6     9      10      -0.027
3     6     9      21       0.020
3     6     9      22       0.020
3     6     9      32       0.039
3     6     9      38       0.026
3     6     9      39      -0.026
3     6     9      41      -0.002
3     6     9      55      -0.019
3     6     9      56       0.020
3     6     9      57       0.012
3     6     9      72      -0.003
3     6     9      73      -0.003
3     6     9      81      -0.011
3     6     10       2      -0.019
3     6     10       3       0.019
3     6     10      10       0.003
3     6     10      22      -0.001
3     6     10      25       0.023
3     6     10      26       0.023
3     6     10      27      -0.010
3     6     10      28       0.011
3     6     10      32       0.002
3     6     10      36      -0.001
3     6     10      41       0.025
3     6     10      43       0.002
3     6     10      48       0.004
3     6     10      49      -0.004
3     6     10      55       0.040
3     6     10      56       0.040
3     6     10      57      -0.026
3     6     10      58       0.026
3     6     10      88       0.005
3     6     10      89      -0.005
3     6     10     122      -0.001
3     6     10     123       0.001
3     6     11       8       0.010
3     6     11      16      -0.010
3     6     11      24       0.011
3     6     11      36       0.009
3     6     11      44      -0.002
3     6     11      52       0.008
3     6     11      61      -0.008
3     6     11      62       0.001
3     6     11      82      -0.001
3     6     11      91      -0.010
3     6     11      96       0.001
3     6     11      99       0.006
3     6     11     102      -0.008
3     6     11     109      -0.003
3     6     11     115       0.006
3     6     11     119      -0.012
3     6     11     124      -0.014
3     6     11     126       0.009
3     6     11     133       0.006
3     6     11     135      -0.010
3     6     11     140      -0.002
3     6     11     145       0.002
3     6     11     149      -0.003
3     6     11     162      -0.001
3     6     11     166      -0.002
3     6     11     171      -0.001
3     6     12      12       0.002
3     6     12      23       0.004
3     6     12      34       0.005
3     6     12      36      -0.009
3     6     12      37      -0.009
3     6     12      53      -0.005
3     6     12      75      -0.004
3     6     12      86       0.008
3     6     12      90       0.015
3     6     12      92       0.004
3     6     12      97       0.004
3     6     12      98      -0.003
3     6     12     103       0.006
3     6     12     108       0.010
3     6     12     118       0.022
3     6     12     125       0.023
3     6     12     126      -0.005
3     6     12     127      -0.019
3     6     12     132      -0.008
3     6     12     134       0.022
3     6     12     141       0.012
3     6     12     144      -0.001
3     6     12     148       0.006
3     6     12     155       0.002
3     6     12     159      -0.001
3     6     13       1      -0.002
3     6     13      13      -0.029
3     6     13      18      -0.001
3     6     13      30      -0.002
3     6     13      35      -0.024
3     6     13      36      -0.005
3     6     13      45      -0.004
3     6     13      59       0.006
3     6     13      65      -0.001
3     6     13      71      -0.006
3     6     13      74      -0.005
3     6     13      79       0.002
3     6     13      83       0.002
3     6     13      91       0.002
3     6     13     126       0.003
3     7     8      12      -0.005
3     7     8      23      -0.025
3     7     8      37       0.004
3     7     8      46      -0.009
3     7     8      53      -0.021
3     7     8      60       0.013
3     7     8      86       0.005
3     7     8      92       0.006
3     7     8      97       0.006
3     7     8      98      -0.013
3     7     8     103       0.008
3     7     8     114       0.022
3     7     8     144      -0.027
3     7     8     148       0.030
3     7     8     151       0.004
3     7     8     155       0.004
3     7     8     159      -0.007
3     7     8     170       0.002
3     7     9       2      -0.007
3     7     9       3       0.007
3     7     9      10       0.004
3     7     9      21       0.007
3     7     9      22      -0.007
3     7     9      25       0.007
3     7     9      26       0.007
3     7     9      27       0.001
3     7     9      28       0.002
3     7     9      32      -0.004
3     7     9      48       0.001
3     7     9      49      -0.001
3     7     9      55      -0.003
3     7     9      56      -0.003
3     7     9      89      -0.010
3     7     9     106      -0.005
3     7     9     110      -0.003
3     7     9     111       0.003
3     7     9     118      -0.032
3     7     9     122       0.008
3     7     9     123       0.008
3     7     9     125      -0.040
3     7     9     130      -0.004
3     7     9     134       0.043
3     7     9     137       0.013
3     7     9     139       0.011
3     7     9     141       0.032
3     7     9     146      -0.006
3     7     9     147      -0.006
3     7     10       2       0.003
3     7     10       3       0.003
3     7     10       5      -0.003
3     7     10      10       0.007
3     7     10      14       0.003
3     7     10      21       0.011
3     7     10      22      -0.011
3     7     10      32      -0.006
3     7     10      38       0.010
3     7     10      39      -0.010
3     7     10      41       0.004
3     7     10      50      -0.002
3     7     10      55      -0.002
3     7     10      56       0.003
3     7     10      77       0.002
3     7     10      78      -0.002
3     7     10     104      -0.004
3     7     10     105       0.004
3     7     10     110      -0.001
3     7     10     111      -0.002
3     7     10     112      -0.002
3     7     10     117       0.005
3     7     10     130       0.002
3     7     10     137       0.004
3     7     11       1       0.016
3     7     11       6      -0.007
3     7     11       8      -0.007
3     7     11      13       0.004
3     7     11      18       0.008
3     7     11      19      -0.002
3     7     11      30       0.002
3     7     11      35      -0.002
3     7     11      36      -0.012
3     7     11      45      -0.003
3     7     11      47      -0.002
3     7     11      49      -0.002
3     7     11      52      -0.002
3     7     11      59      -0.001
3     7     11      64       0.003
3     7     11      65       0.004
3     7     11      71      -0.003
3     7     11      76       0.002
3     7     11      79       0.001
3     7     11      81       0.004
3     7     11      83      -0.002
3     7     11      87       0.002
3     7     11      91       0.011
3     7     11     109      -0.002
3     7     11     126       0.009
3     7     11     135       0.003
3     7     11     162      -0.004
3     7     11     165       0.005
3     7     12       2       0.005
3     7     12       3      -0.007
3     7     12       5       0.002
3     7     12       7       0.006
3     7     12      11       0.001
3     7     12      16      -0.005
3     7     12      17       0.001
3     7     12      19      -0.003
3     7     12      20       0.005
3     7     12      28      -0.001
3     7     12      29       0.009
3     7     12      33       0.001
3     7     12      36      -0.010
3     7     12      43      -0.008
3     7     12      44      -0.016
3     7     12      47      -0.003
3     7     12      48       0.004
3     7     12      49       0.006
3     7     12      51       0.003
3     7     12      52      -0.009
3     7     12      54      -0.001
3     7     12      61       0.002
3     7     12      62       0.002
3     7     12      64      -0.008
3     7     12      67      -0.003
3     7     12      74      -0.001
3     7     12      75      -0.002
3     7     12      76      -0.011
3     7     12      77       0.003
3     7     12      78      -0.003
3     7     12      80      -0.003
3     7     12      81      -0.018
3     7     12      83       0.009
3     7     12      84      -0.006
3     7     12      87      -0.019
3     7     12      88      -0.001
3     7     12      91       0.010
3     7     12      93       0.006
3     7     12      96       0.004
3     7     12      99       0.007
3     7     12     100       0.006
3     7     12     102       0.005
3     7     12     106      -0.002
3     7     12     107       0.002
3     7     12     109       0.014
3     7     12     115      -0.003
3     7     12     119       0.003
3     7     12     122       0.002
3     7     12     123       0.002
3     7     12     128       0.002
3     7     12     129      -0.005
3     7     12     147      -0.002
3     7     12     149      -0.008
3     7     12     150       0.009
3     7     12     154      -0.003
3     7     12     156      -0.001
3     7     12     157      -0.002
3     7     12     158       0.016
3     7     12     160       0.008
3     7     12     161      -0.002
3     7     12     162      -0.011
3     7     12     164       0.006
3     7     12     165      -0.003
3     7     12     166       0.005
3     7     12     168      -0.003
3     7     12     169      -0.003
3     7     12     171      -0.004
3     7     13       8      -0.002
3     7     13      16      -0.005
3     7     13      17      -0.002
3     7     13      24      -0.006
3     7     13      29      -0.002
3     7     13      36       0.005
3     7     13      47       0.005
3     7     13      52       0.003
3     7     13      62       0.001
3     7     13      87       0.009
3     7     13      91      -0.002
3     7     13      96       0.004
3     7     13      99       0.002
3     7     13     102      -0.004
3     7     13     109       0.002
3     7     13     115       0.004
3     7     13     124      -0.002
3     7     13     126       0.004
3     7     13     133       0.005
3     7     13     135       0.003
3     7     13     140       0.003
3     7     13     145       0.011
3     7     13     149      -0.011
3     7     13     150      -0.001
3     7     13     154      -0.001
3     7     13     171       0.001
3     8     9       2      -0.005
3     8     9       3      -0.005
3     8     9      10       0.002
3     8     9      19       0.001
3     8     9      20      -0.001
3     8     9      21      -0.001
3     8     9      22      -0.003
3     8     9      25      -0.006
3     8     9      26       0.005
3     8     9      27       0.003
3     8     9      28      -0.003
3     8     9      32      -0.003
3     8     9      36      -0.001
3     8     9      41      -0.007
3     8     9      55       0.012
3     8     9      56      -0.012
3     8     9      87       0.001
3     8     9      89      -0.002
3     8     9     106      -0.002
3     8     9     110      -0.002
3     8     9     111      -0.002
3     8     9     130      -0.001
3     8     9     137       0.001
3     8     9     139      -0.004
3     8     9     143       0.002
3     8     9     146      -0.005
3     8     9     147       0.005
3     8     10       2       0.001
3     8     10       3      -0.001
3     8     10       5       0.003
3     8     10      10      -0.013
3     8     10      14      -0.005
3     8     10      21       0.012
3     8     10      22       0.015
3     8     10      32       0.014
3     8     10      34       0.007
3     8     10      38      -0.009
3     8     10      39      -0.009
3     8     10      55       0.005
3     8     10      56       0.004
3     8     10      63      -0.002
3     8     10      64      -0.002
3     8     10      67      -0.002
3     8     10      72      -0.002
3     8     10      73      -0.002
3     8     10      90       0.017
3     8     10     104       0.002
3     8     10     105       0.002
3     8     10     117      -0.001
3     8     10     118       0.027
3     8     10     125      -0.028
3     8     10     130       0.002
3     8     10     132      -0.016
3     8     10     137      -0.002
3     8     10     139       0.001
3     8     10     141       0.022
3     8     11       5       0.001
3     8     11      11      -0.002
3     8     11      33      -0.001
3     8     11      36      -0.004
3     8     11      42       0.004
3     8     11      44       0.005
3     8     11      50      -0.004
3     8     11      51      -0.003
3     8     11      52       0.004
3     8     11      61      -0.001
3     8     11      77       0.001
3     8     11      78      -0.002
3     8     11      80      -0.002
3     8     11      81      -0.004
3     8     11      83       0.002
3     8     11      84       0.001
3     8     11      93       0.001
3     8     11      96       0.004
3     8     11     100       0.002
3     8     11     109       0.003
3     8     11     119       0.003
3     8     11     124       0.001
3     8     11     128      -0.002
3     8     11     129       0.001
3     8     11     135      -0.002
3     8     11     145      -0.003
3     8     11     150       0.002
3     8     11     158       0.002
3     8     11     160       0.003
3     8     11     162       0.003
3     8     11     164       0.002
3     8     11     168      -0.002
3     8     12       1      -0.003
3     8     12       2       0.004
3     8     12       6       0.003
3     8     12      13       0.010
3     8     12      16       0.003
3     8     12      18       0.001
3     8     12      30       0.009
3     8     12      35       0.005
3     8     12      45      -0.009
3     8     12      47       0.004
3     8     12      59      -0.007
3     8     12      61       0.003
3     8     12      65       0.001
3     8     12      71       0.002
3     8     12      74       0.002
3     8     12      83       0.002
3     8     12      93      -0.004
3     8     12      96      -0.002
3     8     12     102       0.004
3     8     12     106       0.004
3     8     12     107       0.003
3     8     12     109       0.003
3     8     12     126      -0.004
3     8     12     145       0.002
3     8     12     162      -0.002
3     8     12     165      -0.002
3     8     12     166       0.004
3     8     12     171       0.004
3     8     13      23       0.004
3     8     13      46       0.001
3     8     13      53       0.003
3     8     13      60      -0.001
3     8     13      98       0.002
3     8     13      99      -0.002
3     8     13     103      -0.001
3     8     13     114      -0.003
3     8     13     144       0.008
3     8     13     148       0.003
3     9     10       6      -0.002
3     9     10      12      -0.002
3     9     10      18       0.002
3     9     10      45       0.002
3     9     10      46      -0.002
3     9     10      71      -0.001
3     9     10      80      -0.001
3     9     10      86      -0.018
3     9     10      88      -0.002
3     9     10      97      -0.007
3     9     10     148      -0.011
3     9     10     151      -0.002
3     9     10     159       0.004
3     9     10     170      -0.002
3     9     11       2      -0.002
3     9     11       3      -0.002
3     9     11       4      -0.001
3     9     11       5      -0.001
3     9     11      10       0.013
3     9     11      14       0.005
3     9     11      19      -0.002
3     9     11      20       0.002
3     9     11      21      -0.015
3     9     11      22      -0.016
3     9     11      32      -0.015
3     9     11      38       0.008
3     9     11      39      -0.008
3     9     11      55       0.006
3     9     11      56      -0.006
3     9     11      63       0.001
3     9     11      64      -0.001
3     9     11      67       0.002
3     9     11     130      -0.001
3     9     11     139      -0.001
3     9     12       2       0.005
3     9     12       3      -0.002
3     9     12       4       0.003
3     9     12       5      -0.003
3     9     12      10       0.014
3     9     12      14       0.009
3     9     12      21       0.017
3     9     12      22      -0.017
3     9     12      32      -0.009
3     9     12      38       0.012
3     9     12      39       0.012
3     9     12      41       0.008
3     9     12      43      -0.002
3     9     12      50      -0.001
3     9     12      55       0.005
3     9     12      56       0.005
3     9     12      63       0.002
3     9     12      64       0.002
3     9     12      67       0.004
3     9     12     104      -0.002
3     9     12     105       0.002
3     9     12     106      -0.001
3     9     12     117       0.004
3     9     12     137      -0.002
3     9     12     139       0.002
3     9     13       2      -0.011
3     9     13       3       0.011
3     9     13      10       0.002
3     9     13      19      -0.001
3     9     13      20      -0.001
3     9     13      21       0.002
3     9     13      22      -0.002
3     9     13      25       0.003
3     9     13      26       0.003
3     9     13      32       0.002
3     9     13      43      -0.004
3     9     13      48      -0.005
3     9     13      49       0.005
3     9     13      77      -0.001
3     9     13      78       0.001
3     9     13      89       0.035
3     9     13      95       0.001
3     9     13     101      -0.010
3     9     13     104       0.004
3     9     13     105      -0.004
3     9     13     106       0.020
3     9     13     110       0.038
3     9     13     111      -0.038
3     9     13     117      -0.002
3     9     13     118      -0.003
3     9     13     121       0.021
3     9     13     122      -0.029
3     9     13     123      -0.030
3     9     13     125      -0.008
3     9     13     129      -0.003
3     9     13     134       0.009
3     9     13     137      -0.086
3     9     13     139      -0.075
3     9     13     141      -0.001
3     9     13     143       0.017
3     9     13     146       0.001
3     9     13     147       0.001
3     9     13     156      -0.003
3     9     13     161       0.003
3     9     13     164       0.006
3     9     13     165       0.006
3     10     11       2      -0.007
3     10     11       3       0.007
3     10     11      10       0.001
3     10     11      21      -0.001
3     10     11      22      -0.002
3     10     11      25       0.006
3     10     11      26       0.006
3     10     11      27       0.003
3     10     11      28      -0.003
3     10     11      32      -0.002
3     10     11      36       0.002
3     10     11      38       0.003
3     10     11      39       0.003
3     10     11      41      -0.007
3     10     11      43       0.002
3     10     11      55      -0.014
3     10     11      56      -0.013
3     10     11      87       0.004
3     10     11     110       0.001
3     10     11     111      -0.001
3     10     11     121       0.002
3     10     11     122       0.003
3     10     11     123      -0.003
3     10     11     130      -0.001
3     10     11     137      -0.002
3     10     11     139      -0.001
3     10     11     143       0.002
3     10     11     146      -0.003
3     10     12       2       0.011
3     10     12       3       0.011
3     10     12      10      -0.004
3     10     12      20       0.002
3     10     12      21      -0.008
3     10     12      22       0.008
3     10     12      25       0.008
3     10     12      26      -0.008
3     10     12      27       0.007
3     10     12      28       0.007
3     10     12      32       0.004
3     10     12      43       0.001
3     10     12      48      -0.002
3     10     12      49      -0.002
3     10     12      55      -0.007
3     10     12      56       0.007
3     10     12      57      -0.003
3     10     12      58      -0.003
3     10     12      63       0.002
3     10     12      64      -0.001
3     10     12     106       0.002
3     10     12     107      -0.002
3     10     12     110       0.005
3     10     12     111       0.005
3     10     12     121      -0.001
3     10     12     122       0.004
3     10     12     123       0.004
3     10     12     130       0.001
3     10     12     137       0.002
3     10     12     139       0.006
3     10     12     143      -0.002
3     10     12     146       0.004
3     10     13       2       0.004
3     10     13       3       0.004
3     10     13       5       0.007
3     10     13      10       0.006
3     10     13      14       0.007
3     10     13      32       0.004
3     10     13      38      -0.011
3     10     13      39       0.011
3     10     13      41       0.005
3     10     13      43      -0.008
3     10     13      50       0.009
3     10     13      57      -0.002
3     10     13      58      -0.002
3     10     13      77       0.002
3     10     13      78      -0.002
3     10     13      84      -0.003
3     10     13     104       0.014
3     10     13     105      -0.014
3     10     13     106       0.001
3     10     13     110       0.014
3     10     13     111       0.013
3     10     13     112      -0.006
3     10     13     117      -0.025
3     10     13     121       0.006
3     10     13     137      -0.035
3     10     13     139       0.012
3     10     13     143      -0.002
3     11     12      12       0.003
3     11     12      23       0.010
3     11     12      34       0.021
3     11     12      37      -0.024
3     11     12      53      -0.010
3     11     12      86       0.018
3     11     12      90       0.034
3     11     12      92       0.008
3     11     12      97       0.009
3     11     12      98      -0.005
3     11     12     103       0.014
3     11     12     108       0.026
3     11     12     114      -0.001
3     11     12     118       0.059
3     11     12     125       0.065
3     11     12     127      -0.048
3     11     12     132      -0.019
3     11     12     134       0.062
3     11     12     141       0.032
3     11     12     144      -0.002
3     11     12     148       0.014
3     11     12     151       0.002
3     11     12     155       0.005
3     11     12     159      -0.003
3     11     12     167       0.002
3     11     12     170       0.002
3     11     13       6       0.001
3     11     13      13       0.003
3     11     13      35       0.002
3     11     13      59      -0.001
3     11     13      68      -0.002
3     11     13      71       0.001
3     12     13       8       0.001
3     12     13      17      -0.001
3     12     13      29      -0.002
3     12     13      70      -0.002
3     12     13      93      -0.002
3     12     13     145       0.002
3     12     13     150      -0.001
3     12     13     158      -0.001

QUINTET

Mult State1 State2 Mode  Lambda(eV)
5     1     2      28       0.021
5     1     2      88       0.001
5     1     2      89      -0.001
5     1     2     122      -0.001
5     1     2     123       0.002
5     1     2     136      -0.001
5     1     2     137       0.020
5     1     3      28      -0.004
5     1     3     136       0.001
5     1     3     137      -0.010
5     2     3       1      -0.002
5     2     3       6       0.009
5     2     3      12       0.002
5     2     3      28       0.005
5     2     3      30      -0.003
5     2     3      53      -0.020
5     2     3      60       0.006
5     2     3      71      -0.001
5     2     3      79      -0.001
5     2     3      86      -0.003
5     2     3      97       0.004
5     2     3     103       0.003
5     2     3     108       0.004
5     2     3     114      -0.002
5     2     3     118       0.016
5     2     3     127      -0.016
5     2     3     132      -0.007
5     2     3     137       0.004
5     2     3     144      -0.006
5     2     3     148       0.008
5     2     3     151       0.001
5     2     3     155       0.002
