# Supplementary material for: Branching mechanism of photoswitching in an Fe(II) polypyridyl complex explained by full singlet-triplet-quintet dynamics
Source: Commun Chem. 2023 Jan 9;6:7. doi: 10.1038/s42004-022-00796-z (PMC9829715; doi:10.1038/s42004-022-00796-z)
Supplement: Supplementary file 4 — Supplementary Data 1 [file 42004_2022_796_MOESM4_ESM.zip › normal_modes_freq.dat]

Mode  Freq(cm^-1)  Freq(eV)

v1       34.4       0.004
v2       35.2       0.004
v3       35.2       0.004
v4       53.7       0.007
v5       53.7       0.007
v6       83.0       0.010
v7       83.0       0.010
v8       104.5      0.013
v9       108.0      0.013
v10      108.0      0.013
v11      121.6      0.015
v12      147.3      0.018
v13      163.4      0.020
v14      180.4      0.022
v15      180.4      0.022
v16      216.6      0.027
v17      225.1      0.028
v18      250.0      0.031
v19      255.2      0.032
v20      255.2      0.032
v21      293.7      0.036
v22      293.7      0.036
v23      303.1      0.038
v24      321.9      0.040
v25      349.1      0.043
v26      349.2      0.043
v27      355.4      0.044
v28      355.4      0.044
v29      416.9      0.052
v30      427.7      0.053
v31      433.1      0.054
v32      433.1      0.054
v33      441.9      0.055
v34      442.6      0.055
v35      458.6      0.057
v36      459.6      0.057
v37      461.6      0.057
v38      482.9      0.060
v39      482.9      0.060
v40      501.5      0.062
v41      501.5      0.062
v42      551.2      0.068
v43      551.2      0.068
v44      584.1      0.072
v45      587.3      0.073
v46      649.1      0.080
v47      652.2      0.081
v48      655.8      0.081
v49      655.8      0.081
v50      662.4      0.082
v51      662.4      0.082
v52      681.3      0.084
v53      684.6      0.085
v54      708.2      0.088
v55      712.3      0.088
v56      712.3      0.088
v57      721.1      0.089
v58      721.1      0.089
v59      722.4      0.090
v60      736.8      0.091
v61      737.0      0.091
v62      770.5      0.096
v63      773.9      0.096
v64      773.9      0.096
v65      774.1      0.096
v66      789.5      0.098
v67      789.5      0.098
v68      846.3      0.105
v69      846.3      0.105
v70      888.1      0.110
v71      888.6      0.110
v72      896.3      0.111
v73      896.3      0.111
v74      913.3      0.113
v75      915.1      0.113
v76      972.3      0.121
v77      973.3      0.121
v78      973.3      0.121
v79      974.1      0.121
v80      993.9      0.123
v81      994.0      0.123
v82      1007.0      0.125
v83      1007.6      0.125
v84      1008.8      0.125
v85      1008.8      0.125
v86      1019.8      0.126
v87      1023.9      0.127
v88      1025.4      0.127
v89      1025.4      0.127
v90      1038.8      0.129
v91      1049.6      0.130
v92      1059.9      0.131
v93      1061.6      0.132
v94      1071.5      0.133
v95      1071.5      0.133
v96      1084.7      0.134
v97      1085.7      0.135
v98      1108.4      0.137
v99      1110.3      0.138
v100      1112.6      0.138
v101      1112.6      0.138
v102      1134.1      0.141
v103      1136.8      0.141
v104      1159.9      0.144
v105      1159.9      0.144
v106      1189.8      0.148
v107      1189.8      0.148
v108      1191.2      0.148
v109      1191.4      0.148
v110      1206.3      0.150
v111      1206.3      0.150
v112      1280.4      0.159
v113      1280.4      0.159
v114      1282.2      0.159
v115      1282.6      0.159
v116      1291.0      0.160
v117      1291.0      0.160
v118      1305.0      0.162
v119      1305.5      0.162
v120      1319.0      0.164
v121      1319.0      0.164
v122      1334.7      0.165
v123      1334.7      0.165
v124      1347.7      0.167
v125      1349.6      0.167
v126      1413.4      0.175
v127      1416.4      0.176
v128      1467.7      0.182
v129      1467.7      0.182
v130      1474.2      0.183
v131      1474.2      0.183
v132      1479.5      0.183
v133      1484.1      0.184
v134      1490.7      0.185
v135      1493.3      0.185
v136      1508.5      0.187
v137      1508.6      0.187
v138      1579.2      0.196
v139      1579.2      0.196
v140      1592.1      0.197
v141      1592.7      0.197
v142      1594.4      0.198
v143      1594.4      0.198
v144      1618.2      0.201
v145      1618.7      0.201
v146      1625.5      0.202
v147      1625.5      0.202
v148      1626.8      0.202
v149      1629.6      0.202
v150      3179.4      0.394
v151      3179.4      0.394
v152      3179.6      0.394
v153      3179.6      0.394
v154      3182.0      0.395
v155      3182.0      0.395
v156      3185.7      0.395
v157      3185.7      0.395
v158      3186.2      0.395
v159      3186.3      0.395
v160      3191.1      0.396
v161      3191.1      0.396
v162      3192.4      0.396
v163      3192.4      0.396
v164      3197.8      0.396
v165      3197.8      0.396
v166      3199.2      0.397
v167      3199.3      0.397
v168      3199.9      0.397
v169      3199.9      0.397
v170      3201.5      0.397
v171      3201.6      0.397
