# Supplementary material for: Branching mechanism of photoswitching in an Fe(II) polypyridyl complex explained by full singlet-triplet-quintet dynamics
Source: Commun Chem. 2023 Jan 9;6:7. doi: 10.1038/s42004-022-00796-z (PMC9829715; doi:10.1038/s42004-022-00796-z)
Supplement: Supplementary file 4 — Supplementary Data 1 [file 42004_2022_796_MOESM4_ESM.zip › SOC.dat]

SOC matrix (cm^-1)

State ordering: 1-8 singlet states S1-S8, 9-47 triplet states T1-T13, 48-62 quintet states Q1-Q3. For triplets and quintets the order of spin components is as follows: T1 (m_S = -1). T2 (m_S = -1), ..., T13 (m_S = -1), T1 (m_S = 0), ..., T13 (m_S = 0), T1 (m_S = +1), ..., T13 (m_S = +1), and similarly for the quintets: Q1 (m_S = -2), Q1 (m_S = -1), Q1 (m_S = 0), Q1 (m_S = +1), Q1 (m_S = +2), etc.   

REAL PART

  0.000000e+00   0.000000e+00   0.000000e+00   0.000000e+00   0.000000e+00   0.000000e+00   0.000000e+00   0.000000e+00   0.000000e+00  -2.841979e+00   3.144147e+02  -2.000675e+02   4.358968e+00   0.000000e+00   0.000000e+00   0.000000e+00  -2.091784e+01   5.399960e-02   0.000000e+00   0.000000e+00   0.000000e+00  -0.000000e+00   0.000000e+00   0.000000e+00   0.000000e+00   0.000000e+00   0.000000e+00   0.000000e+00   0.000000e+00   0.000000e+00   0.000000e+00   0.000000e+00  -0.000000e+00   0.000000e+00   0.000000e+00  -2.841979e+00   3.144147e+02  -2.000675e+02   4.358968e+00   0.000000e+00   0.000000e+00   0.000000e+00  -2.091784e+01   5.399960e-02   0.000000e+00   0.000000e+00   0.000000e+00  0.000000e+00   0.000000e+00   0.000000e+00   0.000000e+00   0.000000e+00   0.000000e+00   0.000000e+00   0.000000e+00   0.000000e+00   0.000000e+00   0.000000e+00   0.000000e+00   0.000000e+00   0.000000e+00   0.000000e+00
  0.000000e+00   0.000000e+00   0.000000e+00   0.000000e+00   0.000000e+00   0.000000e+00   0.000000e+00   0.000000e+00   0.000000e+00   1.301610e+02   1.589988e+00  -1.459989e+00  -9.746328e+01   0.000000e+00   0.000000e+00   0.000000e+00   9.699927e-02   1.931186e+01   0.000000e+00   0.000000e+00   0.000000e+00   0.000000e+00   0.000000e+00   0.000000e+00   0.000000e+00   0.000000e+00   0.000000e+00  -0.000000e+00   0.000000e+00   0.000000e+00   0.000000e+00  -0.000000e+00   0.000000e+00  -0.000000e+00   0.000000e+00   1.301610e+02   1.589988e+00  -1.459989e+00  -9.746328e+01   0.000000e+00   0.000000e+00   0.000000e+00   9.699927e-02   1.931186e+01   0.000000e+00   0.000000e+00   0.000000e+00  0.000000e+00   0.000000e+00   0.000000e+00   0.000000e+00   0.000000e+00   0.000000e+00   0.000000e+00   0.000000e+00   0.000000e+00   0.000000e+00   0.000000e+00   0.000000e+00   0.000000e+00   0.000000e+00   0.000000e+00
  0.000000e+00   0.000000e+00   0.000000e+00   0.000000e+00   0.000000e+00   0.000000e+00   0.000000e+00   0.000000e+00  -2.430982e+00   0.000000e+00   0.000000e+00   0.000000e+00   0.000000e+00  -5.484959e+00   1.006662e+02  -6.299953e-02   0.000000e+00   0.000000e+00  -1.186111e+02  -4.884964e+00   1.578788e+01   0.000000e+00  -0.000000e+00  -0.000000e+00  -0.000000e+00  -0.000000e+00   0.000000e+00   0.000000e+00   0.000000e+00   0.000000e+00  -0.000000e+00   0.000000e+00   0.000000e+00   0.000000e+00  -2.430982e+00   0.000000e+00   0.000000e+00   0.000000e+00   0.000000e+00  -5.484959e+00   1.006662e+02  -6.299953e-02   0.000000e+00   0.000000e+00  -1.186111e+02  -4.884964e+00   1.578788e+01  0.000000e+00   0.000000e+00   0.000000e+00   0.000000e+00   0.000000e+00   0.000000e+00   0.000000e+00   0.000000e+00   0.000000e+00   0.000000e+00   0.000000e+00   0.000000e+00   0.000000e+00   0.000000e+00   0.000000e+00
  0.000000e+00   0.000000e+00   0.000000e+00   0.000000e+00   0.000000e+00   0.000000e+00   0.000000e+00   0.000000e+00   1.005172e+02   0.000000e+00   0.000000e+00   0.000000e+00   0.000000e+00   1.181891e+02   3.506973e+00   1.026532e+02   0.000000e+00   0.000000e+00  -4.659966e-01   1.288410e+02   1.879986e+00   0.000000e+00  -0.000000e+00  -0.000000e+00  -0.000000e+00  -0.000000e+00   0.000000e+00   0.000000e+00   0.000000e+00  -0.000000e+00   0.000000e+00   0.000000e+00   0.000000e+00   0.000000e+00   1.005172e+02   0.000000e+00   0.000000e+00   0.000000e+00   0.000000e+00   1.181891e+02   3.506973e+00   1.026532e+02   0.000000e+00   0.000000e+00  -4.659966e-01   1.288410e+02   1.879986e+00  0.000000e+00   0.000000e+00   0.000000e+00   0.000000e+00   0.000000e+00   0.000000e+00   0.000000e+00   0.000000e+00   0.000000e+00   0.000000e+00   0.000000e+00   0.000000e+00   0.000000e+00   0.000000e+00   0.000000e+00
  0.000000e+00   0.000000e+00   0.000000e+00   0.000000e+00   0.000000e+00   0.000000e+00   0.000000e+00   0.000000e+00   0.000000e+00  -3.603973e+00   2.039985e-01  -1.955985e+00  -1.069202e+02   0.000000e+00   0.000000e+00   0.000000e+00   3.589973e-01   1.256981e+02   0.000000e+00   0.000000e+00   0.000000e+00   0.000000e+00   0.000000e+00   0.000000e+00   0.000000e+00   0.000000e+00   0.000000e+00  -0.000000e+00  -0.000000e+00   0.000000e+00   0.000000e+00  -0.000000e+00  -0.000000e+00  -0.000000e+00   0.000000e+00  -3.603973e+00   2.039985e-01  -1.955985e+00  -1.069202e+02   0.000000e+00   0.000000e+00   0.000000e+00   3.589973e-01   1.256981e+02   0.000000e+00   0.000000e+00   0.000000e+00  0.000000e+00   0.000000e+00   0.000000e+00   0.000000e+00   0.000000e+00   0.000000e+00   0.000000e+00   0.000000e+00   0.000000e+00   0.000000e+00   0.000000e+00   0.000000e+00   0.000000e+00   0.000000e+00   0.000000e+00
  0.000000e+00   0.000000e+00   0.000000e+00   0.000000e+00   0.000000e+00   0.000000e+00   0.000000e+00   0.000000e+00   0.000000e+00   2.609381e+01   5.039963e-01  -1.786987e+00  -1.014602e+02   0.000000e+00   0.000000e+00   0.000000e+00   3.289975e-01   1.146301e+02   0.000000e+00   0.000000e+00   0.000000e+00   0.000000e+00   0.000000e+00   0.000000e+00   0.000000e+00   0.000000e+00   0.000000e+00  -0.000000e+00   0.000000e+00   0.000000e+00   0.000000e+00  -0.000000e+00   0.000000e+00  -0.000000e+00   0.000000e+00   2.609381e+01   5.039963e-01  -1.786987e+00  -1.014602e+02   0.000000e+00   0.000000e+00   0.000000e+00   3.289975e-01   1.146301e+02   0.000000e+00   0.000000e+00   0.000000e+00  0.000000e+00   0.000000e+00   0.000000e+00   0.000000e+00   0.000000e+00   0.000000e+00   0.000000e+00   0.000000e+00   0.000000e+00   0.000000e+00   0.000000e+00   0.000000e+00   0.000000e+00   0.000000e+00   0.000000e+00
  0.000000e+00   0.000000e+00   0.000000e+00   0.000000e+00   0.000000e+00   0.000000e+00   0.000000e+00   0.000000e+00   1.418690e+01   0.000000e+00   0.000000e+00   0.000000e+00   0.000000e+00  -3.822371e+01   7.099847e+01  -5.560958e+00   0.000000e+00   0.000000e+00   3.107878e+01  -9.853926e+00   3.069077e+01   0.000000e+00  -0.000000e+00  -0.000000e+00  -0.000000e+00  -0.000000e+00   0.000000e+00   0.000000e+00   0.000000e+00   0.000000e+00   0.000000e+00   0.000000e+00   0.000000e+00   0.000000e+00   1.418690e+01   0.000000e+00   0.000000e+00   0.000000e+00   0.000000e+00  -3.822371e+01   7.099847e+01  -5.560958e+00   0.000000e+00   0.000000e+00   3.107878e+01  -9.853926e+00   3.069077e+01  0.000000e+00   0.000000e+00   0.000000e+00   0.000000e+00   0.000000e+00   0.000000e+00   0.000000e+00   0.000000e+00   0.000000e+00   0.000000e+00   0.000000e+00   0.000000e+00   0.000000e+00   0.000000e+00   0.000000e+00
  0.000000e+00   0.000000e+00   0.000000e+00   0.000000e+00   0.000000e+00   0.000000e+00   0.000000e+00   0.000000e+00  -6.737950e+01   0.000000e+00   0.000000e+00   0.000000e+00   0.000000e+00   1.634568e+02   1.916186e+01   1.608388e+01   0.000000e+00   0.000000e+00   5.795957e+00   3.637473e+01  -4.106968e+00   0.000000e+00  -0.000000e+00  -0.000000e+00  -0.000000e+00  -0.000000e+00   0.000000e+00   0.000000e+00   0.000000e+00   0.000000e+00   0.000000e+00   0.000000e+00   0.000000e+00   0.000000e+00  -6.737950e+01   0.000000e+00   0.000000e+00   0.000000e+00   0.000000e+00   1.634568e+02   1.916186e+01   1.608388e+01   0.000000e+00   0.000000e+00   5.795957e+00   3.637473e+01  -4.106968e+00  0.000000e+00   0.000000e+00   0.000000e+00   0.000000e+00   0.000000e+00   0.000000e+00   0.000000e+00   0.000000e+00   0.000000e+00   0.000000e+00   0.000000e+00   0.000000e+00   0.000000e+00   0.000000e+00   0.000000e+00
  0.000000e+00   0.000000e+00  -2.430982e+00   1.005172e+02   0.000000e+00   0.000000e+00   1.418690e+01  -6.737950e+01   0.000000e+00   0.000000e+00   0.000000e+00   0.000000e+00   0.000000e+00   0.000000e+00  -0.000000e+00   0.000000e+00   0.000000e+00   0.000000e+00   0.000000e+00   0.000000e+00  -0.000000e+00   0.000000e+00   1.205051e+02   1.390990e+00  -5.359959e-01  -4.573165e+01   0.000000e+00   0.000000e+00   0.000000e+00  -1.129992e-01  -5.891157e+01   0.000000e+00   0.000000e+00   0.000000e+00   0.000000e+00   0.000000e+00   0.000000e+00   0.000000e+00   0.000000e+00   0.000000e+00   0.000000e+00   0.000000e+00   0.000000e+00   0.000000e+00   0.000000e+00   0.000000e+00   0.000000e+00  0.000000e+00  -2.097504e+02   2.190024e+02   0.000000e+00   0.000000e+00   0.000000e+00   0.000000e+00  -8.563037e+01   8.940734e+01   0.000000e+00   0.000000e+00   0.000000e+00   0.000000e+00   0.000000e+00   0.000000e+00
 -2.841979e+00   1.301610e+02   0.000000e+00   0.000000e+00  -3.603973e+00   2.609381e+01   0.000000e+00   0.000000e+00   0.000000e+00   0.000000e+00  -0.000000e+00  -0.000000e+00  -0.000000e+00   0.000000e+00   0.000000e+00   0.000000e+00  -0.000000e+00   0.000000e+00   0.000000e+00   0.000000e+00   0.000000e+00   0.000000e+00   0.000000e+00   0.000000e+00   0.000000e+00   0.000000e+00   4.374667e+01  -2.469982e-01  -3.342975e+00   0.000000e+00   0.000000e+00  -3.969970e-01  -6.313953e+00  -2.379983e-01   0.000000e+00   0.000000e+00   0.000000e+00   0.000000e+00   0.000000e+00   0.000000e+00   0.000000e+00   0.000000e+00   0.000000e+00   0.000000e+00   0.000000e+00   0.000000e+00   0.000000e+00  3.555013e+02   0.000000e+00   0.000000e+00   0.000000e+00  -0.000000e+00  -0.000000e+00   1.451329e+02   0.000000e+00   0.000000e+00   0.000000e+00   0.000000e+00   0.000000e+00   0.000000e+00   0.000000e+00   0.000000e+00
  3.144147e+02   1.589988e+00   0.000000e+00   0.000000e+00   2.039985e-01   5.039963e-01   0.000000e+00   0.000000e+00   0.000000e+00  -0.000000e+00   0.000000e+00  -0.000000e+00  -0.000000e+00   0.000000e+00   0.000000e+00   0.000000e+00   0.000000e+00  -0.000000e+00   0.000000e+00   0.000000e+00   0.000000e+00   0.000000e+00   0.000000e+00   0.000000e+00   0.000000e+00   0.000000e+00   1.379990e-01   2.726480e+01  -1.033992e+00   0.000000e+00   0.000000e+00   4.332168e+01   3.209976e-01   2.618781e+01   0.000000e+00   0.000000e+00   0.000000e+00   0.000000e+00   0.000000e+00   0.000000e+00   0.000000e+00   0.000000e+00   0.000000e+00   0.000000e+00   0.000000e+00   0.000000e+00   0.000000e+00  3.751971e+00   0.000000e+00   0.000000e+00   0.000000e+00  -0.000000e+00  -0.000000e+00   1.531989e+00   0.000000e+00   0.000000e+00   0.000000e+00   0.000000e+00   0.000000e+00   0.000000e+00   0.000000e+00   0.000000e+00
 -2.000675e+02  -1.459989e+00   0.000000e+00   0.000000e+00  -1.955985e+00  -1.786987e+00   0.000000e+00   0.000000e+00   0.000000e+00  -0.000000e+00  -0.000000e+00   0.000000e+00  -0.000000e+00   0.000000e+00   0.000000e+00   0.000000e+00   0.000000e+00  -0.000000e+00   0.000000e+00   0.000000e+00   0.000000e+00   0.000000e+00   0.000000e+00   0.000000e+00   0.000000e+00   0.000000e+00   2.310983e+00  -7.427944e+00  -4.109969e-01   0.000000e+00   0.000000e+00  -3.489773e+01  -1.305990e+00   0.000000e+00   0.000000e+00   0.000000e+00   0.000000e+00   0.000000e+00   0.000000e+00   0.000000e+00   0.000000e+00   0.000000e+00   0.000000e+00   0.000000e+00   0.000000e+00   0.000000e+00   0.000000e+00  1.039992e+00   0.000000e+00   0.000000e+00   0.000000e+00  -0.000000e+00  -0.000000e+00   4.249969e-01   0.000000e+00   0.000000e+00   0.000000e+00   0.000000e+00   0.000000e+00   0.000000e+00   0.000000e+00   0.000000e+00
  4.358968e+00  -9.746328e+01   0.000000e+00   0.000000e+00  -1.069202e+02  -1.014602e+02   0.000000e+00   0.000000e+00   0.000000e+00  -0.000000e+00  -0.000000e+00  -0.000000e+00   0.000000e+00   0.000000e+00   0.000000e+00   0.000000e+00  -0.000000e+00   0.000000e+00   0.000000e+00   0.000000e+00   0.000000e+00   0.000000e+00   0.000000e+00   0.000000e+00   0.000000e+00   0.000000e+00   1.191211e+02   1.939985e-01  -7.500244e+01   0.000000e+00   0.000000e+00  -8.719935e-01  -6.156555e+01   0.000000e+00   0.000000e+00   0.000000e+00   0.000000e+00   0.000000e+00   0.000000e+00   0.000000e+00   0.000000e+00   0.000000e+00   0.000000e+00   0.000000e+00   0.000000e+00   0.000000e+00   0.000000e+00  1.064392e+01   0.000000e+00   0.000000e+00   0.000000e+00  -0.000000e+00  -0.000000e+00   4.344968e+00   0.000000e+00   0.000000e+00   0.000000e+00   0.000000e+00   0.000000e+00   0.000000e+00   0.000000e+00   0.000000e+00
  0.000000e+00   0.000000e+00  -5.484959e+00   1.181891e+02   0.000000e+00   0.000000e+00  -3.822371e+01   1.634568e+02   0.000000e+00   0.000000e+00   0.000000e+00   0.000000e+00   0.000000e+00   0.000000e+00   0.000000e+00  -0.000000e+00   0.000000e+00   0.000000e+00  -0.000000e+00   0.000000e+00   0.000000e+00   0.000000e+00   0.000000e+00   0.000000e+00   0.000000e+00   0.000000e+00   0.000000e+00   0.000000e+00   0.000000e+00  -1.609988e-01  -7.398245e+01   0.000000e+00   0.000000e+00   0.000000e+00   0.000000e+00   0.000000e+00   0.000000e+00   0.000000e+00   0.000000e+00   0.000000e+00   0.000000e+00   0.000000e+00   0.000000e+00   0.000000e+00   0.000000e+00   0.000000e+00   0.000000e+00  0.000000e+00   1.271471e+02  -1.326000e+02   0.000000e+00   0.000000e+00   0.000000e+00   0.000000e+00   5.190762e+01  -5.413359e+01   0.000000e+00   0.000000e+00   0.000000e+00   0.000000e+00   0.000000e+00   0.000000e+00
  0.000000e+00   0.000000e+00   1.006662e+02   3.506973e+00   0.000000e+00   0.000000e+00   7.099847e+01   1.916186e+01  -0.000000e+00   0.000000e+00   0.000000e+00   0.000000e+00   0.000000e+00   0.000000e+00   0.000000e+00  -0.000000e+00   0.000000e+00   0.000000e+00  -0.000000e+00  -0.000000e+00   0.000000e+00   0.000000e+00   0.000000e+00   0.000000e+00   0.000000e+00   0.000000e+00   0.000000e+00   0.000000e+00   0.000000e+00   1.089952e+02  -3.069977e-01   0.000000e+00   0.000000e+00   0.000000e+00   0.000000e+00   0.000000e+00   0.000000e+00   0.000000e+00   0.000000e+00   0.000000e+00   0.000000e+00   0.000000e+00   0.000000e+00   0.000000e+00   0.000000e+00   0.000000e+00   0.000000e+00  0.000000e+00  -2.635981e+00  -2.492982e+00   0.000000e+00   0.000000e+00   0.000000e+00   0.000000e+00  -1.075992e+00  -1.017992e+00   0.000000e+00   0.000000e+00   0.000000e+00   0.000000e+00   0.000000e+00   0.000000e+00
  0.000000e+00   0.000000e+00  -6.299953e-02   1.026532e+02   0.000000e+00   0.000000e+00  -5.560958e+00   1.608388e+01   0.000000e+00   0.000000e+00   0.000000e+00   0.000000e+00   0.000000e+00  -0.000000e+00  -0.000000e+00   0.000000e+00   0.000000e+00   0.000000e+00  -0.000000e+00  -0.000000e+00   0.000000e+00   0.000000e+00   0.000000e+00   0.000000e+00   0.000000e+00   0.000000e+00   0.000000e+00   0.000000e+00   0.000000e+00   3.598973e+00   1.264951e+02   0.000000e+00   0.000000e+00   0.000000e+00   0.000000e+00   0.000000e+00   0.000000e+00   0.000000e+00   0.000000e+00   0.000000e+00   0.000000e+00   0.000000e+00   0.000000e+00   0.000000e+00   0.000000e+00   0.000000e+00   0.000000e+00  0.000000e+00  -1.029992e+01   1.290190e+01   0.000000e+00   0.000000e+00   0.000000e+00   0.000000e+00  -4.204969e+00   5.266960e+00   0.000000e+00   0.000000e+00   0.000000e+00   0.000000e+00   0.000000e+00   0.000000e+00
 -2.091784e+01   9.699927e-02   0.000000e+00   0.000000e+00   3.589973e-01   3.289975e-01   0.000000e+00   0.000000e+00   0.000000e+00  -0.000000e+00   0.000000e+00   0.000000e+00  -0.000000e+00   0.000000e+00   0.000000e+00   0.000000e+00   0.000000e+00  -0.000000e+00   0.000000e+00   0.000000e+00   0.000000e+00   0.000000e+00   0.000000e+00   0.000000e+00   0.000000e+00   0.000000e+00   0.000000e+00   0.000000e+00   0.000000e+00   0.000000e+00   0.000000e+00   1.180691e+02   2.119984e-01  -2.409882e+01   0.000000e+00   0.000000e+00   0.000000e+00   0.000000e+00   0.000000e+00   0.000000e+00   0.000000e+00   0.000000e+00   0.000000e+00   0.000000e+00   0.000000e+00   0.000000e+00   0.000000e+00 -1.689987e-01   0.000000e+00   0.000000e+00   0.000000e+00  -0.000000e+00  -0.000000e+00  -6.899948e-02   0.000000e+00   0.000000e+00   0.000000e+00   0.000000e+00   0.000000e+00   0.000000e+00   0.000000e+00   0.000000e+00
  5.399960e-02   1.931186e+01   0.000000e+00   0.000000e+00   1.256981e+02   1.146301e+02   0.000000e+00   0.000000e+00   0.000000e+00   0.000000e+00  -0.000000e+00  -0.000000e+00   0.000000e+00   0.000000e+00   0.000000e+00   0.000000e+00  -0.000000e+00   0.000000e+00   0.000000e+00   0.000000e+00   0.000000e+00   0.000000e+00   0.000000e+00   0.000000e+00   0.000000e+00   0.000000e+00   0.000000e+00   0.000000e+00   0.000000e+00   0.000000e+00   0.000000e+00  -3.130977e+00  -1.151182e+02   2.629981e-01   0.000000e+00   0.000000e+00   0.000000e+00   0.000000e+00   0.000000e+00   0.000000e+00   0.000000e+00   0.000000e+00   0.000000e+00   0.000000e+00   0.000000e+00   0.000000e+00   0.000000e+00 -1.259391e+01   0.000000e+00   0.000000e+00   0.000000e+00  -0.000000e+00  -0.000000e+00  -5.141963e+00   0.000000e+00   0.000000e+00   0.000000e+00   0.000000e+00   0.000000e+00   0.000000e+00   0.000000e+00   0.000000e+00
  0.000000e+00   0.000000e+00  -1.186111e+02  -4.659966e-01   0.000000e+00   0.000000e+00   3.107878e+01   5.795957e+00   0.000000e+00   0.000000e+00   0.000000e+00   0.000000e+00   0.000000e+00  -0.000000e+00  -0.000000e+00  -0.000000e+00   0.000000e+00   0.000000e+00   0.000000e+00  -0.000000e+00   0.000000e+00   0.000000e+00   0.000000e+00   0.000000e+00   0.000000e+00   0.000000e+00   0.000000e+00   0.000000e+00   0.000000e+00   0.000000e+00   0.000000e+00   0.000000e+00   0.000000e+00   0.000000e+00   0.000000e+00   0.000000e+00   0.000000e+00   0.000000e+00   0.000000e+00   0.000000e+00   0.000000e+00   0.000000e+00   0.000000e+00   0.000000e+00   0.000000e+00   0.000000e+00   0.000000e+00  0.000000e+00   1.679988e+00   1.428989e+00  -0.000000e+00   0.000000e+00   0.000000e+00   0.000000e+00   0.000000e+00   0.000000e+00   0.000000e+00   0.000000e+00   0.000000e+00   0.000000e+00   0.000000e+00   0.000000e+00
  0.000000e+00   0.000000e+00  -4.884964e+00   1.288410e+02   0.000000e+00   0.000000e+00  -9.853926e+00   3.637473e+01   0.000000e+00   0.000000e+00   0.000000e+00   0.000000e+00   0.000000e+00   0.000000e+00  -0.000000e+00  -0.000000e+00   0.000000e+00   0.000000e+00  -0.000000e+00   0.000000e+00  -0.000000e+00   0.000000e+00   0.000000e+00   0.000000e+00   0.000000e+00   0.000000e+00   0.000000e+00   0.000000e+00   0.000000e+00   0.000000e+00   0.000000e+00   0.000000e+00   0.000000e+00   0.000000e+00   0.000000e+00   0.000000e+00   0.000000e+00   0.000000e+00   0.000000e+00   0.000000e+00   0.000000e+00   0.000000e+00   0.000000e+00   0.000000e+00   0.000000e+00   0.000000e+00   0.000000e+00  0.000000e+00  -2.831978e+00   5.268960e+00   0.000000e+00   0.000000e+00   0.000000e+00   0.000000e+00  -1.155991e+00   2.150984e+00   0.000000e+00   0.000000e+00   0.000000e+00   0.000000e+00   0.000000e+00   0.000000e+00
  0.000000e+00   0.000000e+00   1.578788e+01   1.879986e+00   0.000000e+00   0.000000e+00   3.069077e+01  -4.106968e+00  -0.000000e+00   0.000000e+00   0.000000e+00   0.000000e+00   0.000000e+00   0.000000e+00   0.000000e+00   0.000000e+00   0.000000e+00   0.000000e+00   0.000000e+00  -0.000000e+00   0.000000e+00   0.000000e+00   0.000000e+00   0.000000e+00   0.000000e+00   0.000000e+00   0.000000e+00   0.000000e+00   0.000000e+00   0.000000e+00   0.000000e+00   0.000000e+00   0.000000e+00   0.000000e+00   0.000000e+00   0.000000e+00   0.000000e+00   0.000000e+00   0.000000e+00   0.000000e+00   0.000000e+00   0.000000e+00   0.000000e+00   0.000000e+00   0.000000e+00   0.000000e+00   0.000000e+00  0.000000e+00   5.356959e+00   7.441944e+00   0.000000e+00   0.000000e+00   0.000000e+00   0.000000e+00   2.186984e+00   3.037978e+00   0.000000e+00   0.000000e+00   0.000000e+00   0.000000e+00   0.000000e+00   0.000000e+00
 -0.000000e+00   0.000000e+00   0.000000e+00   0.000000e+00   0.000000e+00   0.000000e+00   0.000000e+00   0.000000e+00   0.000000e+00   0.000000e+00   0.000000e+00   0.000000e+00   0.000000e+00   0.000000e+00   0.000000e+00   0.000000e+00   0.000000e+00   0.000000e+00   0.000000e+00   0.000000e+00   0.000000e+00   0.000000e+00   0.000000e+00   0.000000e+00   0.000000e+00   0.000000e+00   0.000000e+00   0.000000e+00   0.000000e+00   0.000000e+00   0.000000e+00   0.000000e+00   0.000000e+00   0.000000e+00   0.000000e+00   1.205051e+02   1.390990e+00  -5.359959e-01  -4.573165e+01   0.000000e+00   0.000000e+00   0.000000e+00  -1.129992e-01  -5.891157e+01   0.000000e+00   0.000000e+00   0.000000e+00  0.000000e+00   0.000000e+00   0.000000e+00   0.000000e+00  -1.483159e+02   1.548589e+02   0.000000e+00   0.000000e+00   0.000000e+00   0.000000e+00  -1.483159e+02   1.548589e+02   0.000000e+00   0.000000e+00   0.000000e+00
  0.000000e+00   0.000000e+00  -0.000000e+00  -0.000000e+00   0.000000e+00   0.000000e+00  -0.000000e+00  -0.000000e+00   1.205051e+02   0.000000e+00   0.000000e+00   0.000000e+00   0.000000e+00   0.000000e+00   0.000000e+00   0.000000e+00   0.000000e+00   0.000000e+00   0.000000e+00   0.000000e+00   0.000000e+00   0.000000e+00   0.000000e+00   0.000000e+00   0.000000e+00   0.000000e+00   0.000000e+00   0.000000e+00   0.000000e+00   0.000000e+00   0.000000e+00   0.000000e+00   0.000000e+00   0.000000e+00   0.000000e+00   0.000000e+00   0.000000e+00   0.000000e+00   0.000000e+00   4.374667e+01  -2.469982e-01  -3.342975e+00   0.000000e+00   0.000000e+00  -3.969970e-01  -6.313953e+00  -2.379983e-01  0.000000e+00   0.000000e+00   0.000000e+00   2.513782e+02   0.000000e+00   0.000000e+00   0.000000e+00  -0.000000e+00  -0.000000e+00   2.513782e+02   0.000000e+00   0.000000e+00   0.000000e+00   0.000000e+00   0.000000e+00
  0.000000e+00   0.000000e+00  -0.000000e+00  -0.000000e+00   0.000000e+00   0.000000e+00  -0.000000e+00  -0.000000e+00   1.390990e+00   0.000000e+00   0.000000e+00   0.000000e+00   0.000000e+00   0.000000e+00   0.000000e+00   0.000000e+00   0.000000e+00   0.000000e+00   0.000000e+00   0.000000e+00   0.000000e+00   0.000000e+00   0.000000e+00   0.000000e+00   0.000000e+00   0.000000e+00   0.000000e+00   0.000000e+00   0.000000e+00   0.000000e+00   0.000000e+00   0.000000e+00   0.000000e+00   0.000000e+00   0.000000e+00   0.000000e+00   0.000000e+00   0.000000e+00   0.000000e+00   1.379990e-01   2.726480e+01  -1.033992e+00   0.000000e+00   0.000000e+00   4.332168e+01   3.209976e-01   2.618781e+01  0.000000e+00   0.000000e+00   0.000000e+00   2.652979e+00   0.000000e+00   0.000000e+00   0.000000e+00  -0.000000e+00  -0.000000e+00   2.652979e+00   0.000000e+00   0.000000e+00   0.000000e+00   0.000000e+00   0.000000e+00
  0.000000e+00   0.000000e+00  -0.000000e+00  -0.000000e+00   0.000000e+00   0.000000e+00  -0.000000e+00  -0.000000e+00  -5.359959e-01   0.000000e+00   0.000000e+00   0.000000e+00   0.000000e+00   0.000000e+00   0.000000e+00   0.000000e+00   0.000000e+00   0.000000e+00   0.000000e+00   0.000000e+00   0.000000e+00   0.000000e+00   0.000000e+00   0.000000e+00   0.000000e+00   0.000000e+00   0.000000e+00   0.000000e+00   0.000000e+00   0.000000e+00   0.000000e+00   0.000000e+00   0.000000e+00   0.000000e+00   0.000000e+00   0.000000e+00   0.000000e+00   0.000000e+00   0.000000e+00   2.310983e+00  -7.427944e+00  -4.109969e-01   0.000000e+00   0.000000e+00  -3.489773e+01  -1.305990e+00   0.000000e+00  0.000000e+00   0.000000e+00   0.000000e+00   7.349946e-01   0.000000e+00   0.000000e+00   0.000000e+00  -0.000000e+00  -0.000000e+00   7.349946e-01   0.000000e+00   0.000000e+00   0.000000e+00   0.000000e+00   0.000000e+00
  0.000000e+00   0.000000e+00  -0.000000e+00  -0.000000e+00   0.000000e+00   0.000000e+00  -0.000000e+00  -0.000000e+00  -4.573165e+01   0.000000e+00   0.000000e+00   0.000000e+00   0.000000e+00   0.000000e+00   0.000000e+00   0.000000e+00   0.000000e+00   0.000000e+00   0.000000e+00   0.000000e+00   0.000000e+00   0.000000e+00   0.000000e+00   0.000000e+00   0.000000e+00   0.000000e+00   0.000000e+00   0.000000e+00   0.000000e+00   0.000000e+00   0.000000e+00   0.000000e+00   0.000000e+00   0.000000e+00   0.000000e+00   0.000000e+00   0.000000e+00   0.000000e+00   0.000000e+00   1.191211e+02   1.939985e-01  -7.500244e+01   0.000000e+00   0.000000e+00  -8.719935e-01  -6.156555e+01   0.000000e+00  0.000000e+00   0.000000e+00   0.000000e+00   7.525945e+00   0.000000e+00   0.000000e+00   0.000000e+00  -0.000000e+00  -0.000000e+00   7.525945e+00   0.000000e+00   0.000000e+00   0.000000e+00   0.000000e+00   0.000000e+00
  0.000000e+00   0.000000e+00   0.000000e+00   0.000000e+00   0.000000e+00   0.000000e+00   0.000000e+00   0.000000e+00   0.000000e+00   4.374667e+01   1.379990e-01   2.310983e+00   1.191211e+02   0.000000e+00   0.000000e+00   0.000000e+00   0.000000e+00   0.000000e+00   0.000000e+00   0.000000e+00   0.000000e+00   0.000000e+00   0.000000e+00   0.000000e+00   0.000000e+00   0.000000e+00   0.000000e+00   0.000000e+00   0.000000e+00   0.000000e+00   0.000000e+00   0.000000e+00   0.000000e+00   0.000000e+00   0.000000e+00   0.000000e+00   0.000000e+00   0.000000e+00   0.000000e+00   0.000000e+00   0.000000e+00   0.000000e+00  -1.609988e-01  -7.398245e+01   0.000000e+00   0.000000e+00   0.000000e+00  0.000000e+00   0.000000e+00   0.000000e+00   0.000000e+00   8.990633e+01  -9.376231e+01   0.000000e+00   0.000000e+00   0.000000e+00   0.000000e+00   8.990633e+01  -9.376231e+01   0.000000e+00   0.000000e+00   0.000000e+00
  0.000000e+00  -0.000000e+00   0.000000e+00   0.000000e+00  -0.000000e+00  -0.000000e+00   0.000000e+00   0.000000e+00   0.000000e+00  -2.469982e-01   2.726480e+01  -7.427944e+00   1.939985e-01   0.000000e+00   0.000000e+00   0.000000e+00   0.000000e+00   0.000000e+00   0.000000e+00   0.000000e+00   0.000000e+00   0.000000e+00   0.000000e+00   0.000000e+00   0.000000e+00   0.000000e+00   0.000000e+00   0.000000e+00   0.000000e+00   0.000000e+00   0.000000e+00   0.000000e+00   0.000000e+00   0.000000e+00   0.000000e+00   0.000000e+00   0.000000e+00   0.000000e+00   0.000000e+00   0.000000e+00   0.000000e+00   0.000000e+00   1.089952e+02  -3.069977e-01   0.000000e+00   0.000000e+00   0.000000e+00  0.000000e+00   0.000000e+00   0.000000e+00   0.000000e+00  -1.863986e+00  -1.761987e+00   0.000000e+00   0.000000e+00   0.000000e+00   0.000000e+00  -1.863986e+00  -1.761987e+00   0.000000e+00   0.000000e+00   0.000000e+00
  0.000000e+00   0.000000e+00   0.000000e+00   0.000000e+00  -0.000000e+00   0.000000e+00   0.000000e+00   0.000000e+00   0.000000e+00  -3.342975e+00  -1.033992e+00  -4.109969e-01  -7.500244e+01   0.000000e+00   0.000000e+00   0.000000e+00   0.000000e+00   0.000000e+00   0.000000e+00   0.000000e+00   0.000000e+00   0.000000e+00   0.000000e+00   0.000000e+00   0.000000e+00   0.000000e+00   0.000000e+00   0.000000e+00   0.000000e+00   0.000000e+00   0.000000e+00   0.000000e+00   0.000000e+00   0.000000e+00   0.000000e+00   0.000000e+00   0.000000e+00   0.000000e+00   0.000000e+00   0.000000e+00   0.000000e+00   0.000000e+00   3.598973e+00   1.264951e+02   0.000000e+00   0.000000e+00   0.000000e+00  0.000000e+00   0.000000e+00   0.000000e+00   0.000000e+00  -7.282946e+00   9.122933e+00   0.000000e+00   0.000000e+00   0.000000e+00   0.000000e+00  -7.282946e+00   9.122933e+00   0.000000e+00   0.000000e+00   0.000000e+00
  0.000000e+00   0.000000e+00   0.000000e+00  -0.000000e+00   0.000000e+00   0.000000e+00   0.000000e+00   0.000000e+00  -1.129992e-01   0.000000e+00   0.000000e+00   0.000000e+00   0.000000e+00  -1.609988e-01   1.089952e+02   3.598973e+00   0.000000e+00   0.000000e+00   0.000000e+00   0.000000e+00   0.000000e+00   0.000000e+00   0.000000e+00   0.000000e+00   0.000000e+00   0.000000e+00   0.000000e+00   0.000000e+00   0.000000e+00   0.000000e+00   0.000000e+00   0.000000e+00   0.000000e+00   0.000000e+00   0.000000e+00   0.000000e+00   0.000000e+00   0.000000e+00   0.000000e+00   0.000000e+00   0.000000e+00   0.000000e+00   0.000000e+00   0.000000e+00   1.180691e+02   2.119984e-01  -2.409882e+01  0.000000e+00   0.000000e+00   0.000000e+00  -1.199991e-01   0.000000e+00   0.000000e+00   0.000000e+00  -0.000000e+00  -0.000000e+00  -1.199991e-01   0.000000e+00   0.000000e+00   0.000000e+00   0.000000e+00   0.000000e+00
  0.000000e+00   0.000000e+00  -0.000000e+00   0.000000e+00   0.000000e+00   0.000000e+00   0.000000e+00   0.000000e+00  -5.891157e+01   0.000000e+00   0.000000e+00   0.000000e+00   0.000000e+00  -7.398245e+01  -3.069977e-01   1.264951e+02   0.000000e+00   0.000000e+00   0.000000e+00   0.000000e+00   0.000000e+00   0.000000e+00   0.000000e+00   0.000000e+00   0.000000e+00   0.000000e+00   0.000000e+00   0.000000e+00   0.000000e+00   0.000000e+00   0.000000e+00   0.000000e+00   0.000000e+00   0.000000e+00   0.000000e+00   0.000000e+00   0.000000e+00   0.000000e+00   0.000000e+00   0.000000e+00   0.000000e+00   0.000000e+00   0.000000e+00   0.000000e+00  -3.130977e+00  -1.151182e+02   2.629981e-01  0.000000e+00   0.000000e+00   0.000000e+00  -8.904934e+00   0.000000e+00   0.000000e+00   0.000000e+00  -0.000000e+00  -0.000000e+00  -8.904934e+00   0.000000e+00   0.000000e+00   0.000000e+00   0.000000e+00   0.000000e+00
  0.000000e+00  -0.000000e+00   0.000000e+00   0.000000e+00  -0.000000e+00  -0.000000e+00   0.000000e+00   0.000000e+00   0.000000e+00  -3.969970e-01   4.332168e+01  -3.489773e+01  -8.719935e-01   0.000000e+00   0.000000e+00   0.000000e+00   1.180691e+02  -3.130977e+00   0.000000e+00   0.000000e+00   0.000000e+00   0.000000e+00   0.000000e+00   0.000000e+00   0.000000e+00   0.000000e+00   0.000000e+00   0.000000e+00   0.000000e+00   0.000000e+00   0.000000e+00   0.000000e+00   0.000000e+00   0.000000e+00   0.000000e+00   0.000000e+00   0.000000e+00   0.000000e+00   0.000000e+00   0.000000e+00   0.000000e+00   0.000000e+00   0.000000e+00   0.000000e+00   0.000000e+00   0.000000e+00   0.000000e+00  0.000000e+00   0.000000e+00   0.000000e+00   0.000000e+00   1.187991e+00   1.010992e+00  -0.000000e+00   0.000000e+00   0.000000e+00   0.000000e+00   1.187991e+00   1.010992e+00   0.000000e+00   0.000000e+00   0.000000e+00
 -0.000000e+00   0.000000e+00   0.000000e+00   0.000000e+00  -0.000000e+00   0.000000e+00   0.000000e+00   0.000000e+00   0.000000e+00  -6.313953e+00   3.209976e-01  -1.305990e+00  -6.156555e+01   0.000000e+00   0.000000e+00   0.000000e+00   2.119984e-01  -1.151182e+02   0.000000e+00   0.000000e+00   0.000000e+00   0.000000e+00   0.000000e+00   0.000000e+00   0.000000e+00   0.000000e+00   0.000000e+00   0.000000e+00   0.000000e+00   0.000000e+00   0.000000e+00   0.000000e+00   0.000000e+00   0.000000e+00   0.000000e+00   0.000000e+00   0.000000e+00   0.000000e+00   0.000000e+00   0.000000e+00   0.000000e+00   0.000000e+00   0.000000e+00   0.000000e+00   0.000000e+00   0.000000e+00   0.000000e+00  0.000000e+00   0.000000e+00   0.000000e+00   0.000000e+00  -2.002985e+00   3.725973e+00   0.000000e+00   0.000000e+00   0.000000e+00   0.000000e+00  -2.002985e+00   3.725973e+00   0.000000e+00   0.000000e+00   0.000000e+00
  0.000000e+00  -0.000000e+00   0.000000e+00   0.000000e+00  -0.000000e+00  -0.000000e+00   0.000000e+00   0.000000e+00   0.000000e+00  -2.379983e-01   2.618781e+01   0.000000e+00   0.000000e+00   0.000000e+00   0.000000e+00   0.000000e+00  -2.409882e+01   2.629981e-01   0.000000e+00   0.000000e+00   0.000000e+00   0.000000e+00   0.000000e+00   0.000000e+00   0.000000e+00   0.000000e+00   0.000000e+00   0.000000e+00   0.000000e+00   0.000000e+00   0.000000e+00   0.000000e+00   0.000000e+00   0.000000e+00   0.000000e+00   0.000000e+00   0.000000e+00   0.000000e+00   0.000000e+00   0.000000e+00   0.000000e+00   0.000000e+00   0.000000e+00   0.000000e+00   0.000000e+00   0.000000e+00   0.000000e+00  0.000000e+00   0.000000e+00   0.000000e+00   0.000000e+00   3.787971e+00   5.261961e+00   0.000000e+00   0.000000e+00   0.000000e+00   0.000000e+00   3.787971e+00   5.261961e+00   0.000000e+00   0.000000e+00   0.000000e+00
  0.000000e+00   0.000000e+00  -2.430982e+00   1.005172e+02   0.000000e+00   0.000000e+00   1.418690e+01  -6.737950e+01   0.000000e+00   0.000000e+00   0.000000e+00   0.000000e+00   0.000000e+00   0.000000e+00   0.000000e+00   0.000000e+00   0.000000e+00   0.000000e+00   0.000000e+00   0.000000e+00   0.000000e+00   0.000000e+00   0.000000e+00   0.000000e+00   0.000000e+00   0.000000e+00   0.000000e+00   0.000000e+00   0.000000e+00   0.000000e+00   0.000000e+00   0.000000e+00   0.000000e+00   0.000000e+00   0.000000e+00   0.000000e+00   0.000000e+00   0.000000e+00   0.000000e+00   0.000000e+00  -0.000000e+00   0.000000e+00   0.000000e+00   0.000000e+00   0.000000e+00   0.000000e+00  -0.000000e+00  0.000000e+00   0.000000e+00   0.000000e+00   0.000000e+00   0.000000e+00   0.000000e+00   0.000000e+00  -8.563037e+01   8.940734e+01   0.000000e+00   0.000000e+00   0.000000e+00   0.000000e+00  -2.097504e+02   2.190024e+02
 -2.841979e+00   1.301610e+02   0.000000e+00   0.000000e+00  -3.603973e+00   2.609381e+01   0.000000e+00   0.000000e+00   0.000000e+00   0.000000e+00   0.000000e+00   0.000000e+00   0.000000e+00   0.000000e+00   0.000000e+00   0.000000e+00   0.000000e+00   0.000000e+00   0.000000e+00   0.000000e+00   0.000000e+00   1.205051e+02   0.000000e+00   0.000000e+00   0.000000e+00   0.000000e+00   0.000000e+00   0.000000e+00   0.000000e+00   0.000000e+00   0.000000e+00   0.000000e+00   0.000000e+00   0.000000e+00   0.000000e+00   0.000000e+00  -0.000000e+00  -0.000000e+00  -0.000000e+00   0.000000e+00   0.000000e+00   0.000000e+00  -0.000000e+00   0.000000e+00   0.000000e+00   0.000000e+00   0.000000e+00  0.000000e+00   0.000000e+00   0.000000e+00   0.000000e+00   0.000000e+00   0.000000e+00   1.451329e+02   0.000000e+00   0.000000e+00   0.000000e+00  -0.000000e+00  -0.000000e+00   3.555013e+02   0.000000e+00   0.000000e+00
  3.144147e+02   1.589988e+00   0.000000e+00   0.000000e+00   2.039985e-01   5.039963e-01   0.000000e+00   0.000000e+00   0.000000e+00   0.000000e+00   0.000000e+00   0.000000e+00   0.000000e+00   0.000000e+00   0.000000e+00   0.000000e+00   0.000000e+00   0.000000e+00   0.000000e+00   0.000000e+00   0.000000e+00   1.390990e+00   0.000000e+00   0.000000e+00   0.000000e+00   0.000000e+00   0.000000e+00   0.000000e+00   0.000000e+00   0.000000e+00   0.000000e+00   0.000000e+00   0.000000e+00   0.000000e+00   0.000000e+00  -0.000000e+00   0.000000e+00  -0.000000e+00  -0.000000e+00   0.000000e+00   0.000000e+00   0.000000e+00   0.000000e+00  -0.000000e+00   0.000000e+00   0.000000e+00   0.000000e+00  0.000000e+00   0.000000e+00   0.000000e+00   0.000000e+00   0.000000e+00   0.000000e+00   1.531989e+00   0.000000e+00   0.000000e+00   0.000000e+00  -0.000000e+00  -0.000000e+00   3.751971e+00   0.000000e+00   0.000000e+00
 -2.000675e+02  -1.459989e+00   0.000000e+00   0.000000e+00  -1.955985e+00  -1.786987e+00   0.000000e+00   0.000000e+00   0.000000e+00   0.000000e+00   0.000000e+00   0.000000e+00   0.000000e+00   0.000000e+00   0.000000e+00   0.000000e+00   0.000000e+00   0.000000e+00   0.000000e+00   0.000000e+00   0.000000e+00  -5.359959e-01   0.000000e+00   0.000000e+00   0.000000e+00   0.000000e+00   0.000000e+00   0.000000e+00   0.000000e+00   0.000000e+00   0.000000e+00   0.000000e+00   0.000000e+00   0.000000e+00   0.000000e+00  -0.000000e+00  -0.000000e+00   0.000000e+00  -0.000000e+00   0.000000e+00   0.000000e+00   0.000000e+00   0.000000e+00  -0.000000e+00   0.000000e+00   0.000000e+00   0.000000e+00  0.000000e+00   0.000000e+00   0.000000e+00   0.000000e+00   0.000000e+00   0.000000e+00   4.249969e-01   0.000000e+00   0.000000e+00   0.000000e+00  -0.000000e+00  -0.000000e+00   1.039992e+00   0.000000e+00   0.000000e+00
  4.358968e+00  -9.746328e+01   0.000000e+00   0.000000e+00  -1.069202e+02  -1.014602e+02   0.000000e+00   0.000000e+00   0.000000e+00   0.000000e+00   0.000000e+00   0.000000e+00   0.000000e+00   0.000000e+00   0.000000e+00   0.000000e+00   0.000000e+00   0.000000e+00   0.000000e+00   0.000000e+00   0.000000e+00  -4.573165e+01   0.000000e+00   0.000000e+00   0.000000e+00   0.000000e+00   0.000000e+00   0.000000e+00   0.000000e+00   0.000000e+00   0.000000e+00   0.000000e+00   0.000000e+00   0.000000e+00   0.000000e+00  -0.000000e+00  -0.000000e+00  -0.000000e+00   0.000000e+00   0.000000e+00   0.000000e+00   0.000000e+00  -0.000000e+00   0.000000e+00   0.000000e+00   0.000000e+00   0.000000e+00  0.000000e+00   0.000000e+00   0.000000e+00   0.000000e+00   0.000000e+00   0.000000e+00   4.344968e+00   0.000000e+00   0.000000e+00   0.000000e+00  -0.000000e+00  -0.000000e+00   1.064392e+01   0.000000e+00   0.000000e+00
  0.000000e+00   0.000000e+00  -5.484959e+00   1.181891e+02   0.000000e+00   0.000000e+00  -3.822371e+01   1.634568e+02   0.000000e+00   0.000000e+00   0.000000e+00   0.000000e+00   0.000000e+00   0.000000e+00   0.000000e+00   0.000000e+00   0.000000e+00   0.000000e+00   0.000000e+00   0.000000e+00   0.000000e+00   0.000000e+00   4.374667e+01   1.379990e-01   2.310983e+00   1.191211e+02   0.000000e+00   0.000000e+00   0.000000e+00   0.000000e+00   0.000000e+00   0.000000e+00   0.000000e+00   0.000000e+00   0.000000e+00   0.000000e+00   0.000000e+00   0.000000e+00   0.000000e+00   0.000000e+00   0.000000e+00  -0.000000e+00   0.000000e+00   0.000000e+00  -0.000000e+00   0.000000e+00   0.000000e+00  0.000000e+00   0.000000e+00   0.000000e+00   0.000000e+00   0.000000e+00   0.000000e+00   0.000000e+00   5.190762e+01  -5.413359e+01   0.000000e+00   0.000000e+00   0.000000e+00   0.000000e+00   1.271471e+02  -1.326000e+02
  0.000000e+00   0.000000e+00   1.006662e+02   3.506973e+00   0.000000e+00   0.000000e+00   7.099847e+01   1.916186e+01   0.000000e+00   0.000000e+00   0.000000e+00   0.000000e+00   0.000000e+00   0.000000e+00   0.000000e+00   0.000000e+00   0.000000e+00   0.000000e+00   0.000000e+00   0.000000e+00   0.000000e+00   0.000000e+00  -2.469982e-01   2.726480e+01  -7.427944e+00   1.939985e-01   0.000000e+00   0.000000e+00   0.000000e+00   0.000000e+00   0.000000e+00   0.000000e+00   0.000000e+00   0.000000e+00  -0.000000e+00   0.000000e+00   0.000000e+00   0.000000e+00   0.000000e+00   0.000000e+00   0.000000e+00  -0.000000e+00   0.000000e+00   0.000000e+00  -0.000000e+00  -0.000000e+00   0.000000e+00  0.000000e+00   0.000000e+00   0.000000e+00   0.000000e+00   0.000000e+00   0.000000e+00   0.000000e+00  -1.075992e+00  -1.017992e+00   0.000000e+00   0.000000e+00   0.000000e+00   0.000000e+00  -2.635981e+00  -2.492982e+00
  0.000000e+00   0.000000e+00  -6.299953e-02   1.026532e+02   0.000000e+00   0.000000e+00  -5.560958e+00   1.608388e+01   0.000000e+00   0.000000e+00   0.000000e+00   0.000000e+00   0.000000e+00   0.000000e+00   0.000000e+00   0.000000e+00   0.000000e+00   0.000000e+00   0.000000e+00   0.000000e+00   0.000000e+00   0.000000e+00  -3.342975e+00  -1.033992e+00  -4.109969e-01  -7.500244e+01   0.000000e+00   0.000000e+00   0.000000e+00   0.000000e+00   0.000000e+00   0.000000e+00   0.000000e+00   0.000000e+00   0.000000e+00   0.000000e+00   0.000000e+00   0.000000e+00   0.000000e+00  -0.000000e+00  -0.000000e+00   0.000000e+00   0.000000e+00   0.000000e+00  -0.000000e+00  -0.000000e+00   0.000000e+00  0.000000e+00   0.000000e+00   0.000000e+00   0.000000e+00   0.000000e+00   0.000000e+00   0.000000e+00  -4.204969e+00   5.266960e+00   0.000000e+00   0.000000e+00   0.000000e+00   0.000000e+00  -1.029992e+01   1.290190e+01
 -2.091784e+01   9.699927e-02   0.000000e+00   0.000000e+00   3.589973e-01   3.289975e-01   0.000000e+00   0.000000e+00   0.000000e+00   0.000000e+00   0.000000e+00   0.000000e+00   0.000000e+00   0.000000e+00   0.000000e+00   0.000000e+00   0.000000e+00   0.000000e+00   0.000000e+00   0.000000e+00   0.000000e+00  -1.129992e-01   0.000000e+00   0.000000e+00   0.000000e+00   0.000000e+00  -1.609988e-01   1.089952e+02   3.598973e+00   0.000000e+00   0.000000e+00   0.000000e+00   0.000000e+00   0.000000e+00   0.000000e+00  -0.000000e+00   0.000000e+00   0.000000e+00  -0.000000e+00   0.000000e+00   0.000000e+00   0.000000e+00   0.000000e+00  -0.000000e+00   0.000000e+00   0.000000e+00   0.000000e+00  0.000000e+00   0.000000e+00   0.000000e+00   0.000000e+00   0.000000e+00   0.000000e+00  -6.899948e-02   0.000000e+00   0.000000e+00   0.000000e+00  -0.000000e+00  -0.000000e+00  -1.689987e-01   0.000000e+00   0.000000e+00
  5.399960e-02   1.931186e+01   0.000000e+00   0.000000e+00   1.256981e+02   1.146301e+02   0.000000e+00   0.000000e+00   0.000000e+00   0.000000e+00   0.000000e+00   0.000000e+00   0.000000e+00   0.000000e+00   0.000000e+00   0.000000e+00   0.000000e+00   0.000000e+00   0.000000e+00   0.000000e+00   0.000000e+00  -5.891157e+01   0.000000e+00   0.000000e+00   0.000000e+00   0.000000e+00  -7.398245e+01  -3.069977e-01   1.264951e+02   0.000000e+00   0.000000e+00   0.000000e+00   0.000000e+00   0.000000e+00   0.000000e+00   0.000000e+00  -0.000000e+00  -0.000000e+00   0.000000e+00   0.000000e+00   0.000000e+00   0.000000e+00  -0.000000e+00   0.000000e+00   0.000000e+00   0.000000e+00   0.000000e+00  0.000000e+00   0.000000e+00   0.000000e+00   0.000000e+00   0.000000e+00   0.000000e+00  -5.141963e+00   0.000000e+00   0.000000e+00   0.000000e+00  -0.000000e+00  -0.000000e+00  -1.259391e+01   0.000000e+00   0.000000e+00
  0.000000e+00   0.000000e+00  -1.186111e+02  -4.659966e-01   0.000000e+00   0.000000e+00   3.107878e+01   5.795957e+00   0.000000e+00   0.000000e+00   0.000000e+00   0.000000e+00   0.000000e+00   0.000000e+00   0.000000e+00   0.000000e+00   0.000000e+00   0.000000e+00   0.000000e+00   0.000000e+00   0.000000e+00   0.000000e+00  -3.969970e-01   4.332168e+01  -3.489773e+01  -8.719935e-01   0.000000e+00   0.000000e+00   0.000000e+00   1.180691e+02  -3.130977e+00   0.000000e+00   0.000000e+00   0.000000e+00   0.000000e+00   0.000000e+00   0.000000e+00   0.000000e+00   0.000000e+00  -0.000000e+00  -0.000000e+00  -0.000000e+00   0.000000e+00   0.000000e+00   0.000000e+00  -0.000000e+00   0.000000e+00  0.000000e+00   0.000000e+00   0.000000e+00   0.000000e+00   0.000000e+00   0.000000e+00   0.000000e+00   0.000000e+00   0.000000e+00  -0.000000e+00   0.000000e+00   0.000000e+00   0.000000e+00   1.679988e+00   1.428989e+00
  0.000000e+00   0.000000e+00  -4.884964e+00   1.288410e+02   0.000000e+00   0.000000e+00  -9.853926e+00   3.637473e+01   0.000000e+00   0.000000e+00   0.000000e+00   0.000000e+00   0.000000e+00   0.000000e+00   0.000000e+00   0.000000e+00   0.000000e+00   0.000000e+00   0.000000e+00   0.000000e+00   0.000000e+00   0.000000e+00  -6.313953e+00   3.209976e-01  -1.305990e+00  -6.156555e+01   0.000000e+00   0.000000e+00   0.000000e+00   2.119984e-01  -1.151182e+02   0.000000e+00   0.000000e+00   0.000000e+00   0.000000e+00   0.000000e+00   0.000000e+00   0.000000e+00   0.000000e+00   0.000000e+00  -0.000000e+00  -0.000000e+00   0.000000e+00   0.000000e+00  -0.000000e+00   0.000000e+00  -0.000000e+00  0.000000e+00   0.000000e+00   0.000000e+00   0.000000e+00   0.000000e+00   0.000000e+00   0.000000e+00  -1.155991e+00   2.150984e+00   0.000000e+00   0.000000e+00   0.000000e+00   0.000000e+00  -2.831978e+00   5.268960e+00
  0.000000e+00   0.000000e+00   1.578788e+01   1.879986e+00   0.000000e+00   0.000000e+00   3.069077e+01  -4.106968e+00   0.000000e+00   0.000000e+00   0.000000e+00   0.000000e+00   0.000000e+00   0.000000e+00   0.000000e+00   0.000000e+00   0.000000e+00   0.000000e+00   0.000000e+00   0.000000e+00   0.000000e+00   0.000000e+00  -2.379983e-01   2.618781e+01   0.000000e+00   0.000000e+00   0.000000e+00   0.000000e+00   0.000000e+00  -2.409882e+01   2.629981e-01   0.000000e+00   0.000000e+00   0.000000e+00  -0.000000e+00   0.000000e+00   0.000000e+00   0.000000e+00   0.000000e+00   0.000000e+00   0.000000e+00   0.000000e+00   0.000000e+00   0.000000e+00   0.000000e+00  -0.000000e+00   0.000000e+00  0.000000e+00   0.000000e+00   0.000000e+00   0.000000e+00   0.000000e+00   0.000000e+00   0.000000e+00   2.186984e+00   3.037978e+00   0.000000e+00   0.000000e+00   0.000000e+00   0.000000e+00   5.356959e+00   7.441944e+00
  0.000000e+00   0.000000e+00   0.000000e+00   0.000000e+00   0.000000e+00   0.000000e+00   0.000000e+00   0.000000e+00   0.000000e+00   3.555013e+02   3.751971e+00   1.039992e+00   1.064392e+01   0.000000e+00   0.000000e+00   0.000000e+00  -1.689987e-01  -1.259391e+01   0.000000e+00   0.000000e+00   0.000000e+00   0.000000e+00   0.000000e+00   0.000000e+00   0.000000e+00   0.000000e+00   0.000000e+00   0.000000e+00   0.000000e+00   0.000000e+00   0.000000e+00   0.000000e+00   0.000000e+00   0.000000e+00   0.000000e+00   0.000000e+00   0.000000e+00   0.000000e+00   0.000000e+00   0.000000e+00   0.000000e+00   0.000000e+00   0.000000e+00   0.000000e+00   0.000000e+00   0.000000e+00   0.000000e+00  0.000000e+00   0.000000e+00   0.000000e+00   0.000000e+00   5.570759e+01  -5.823257e+01   0.000000e+00   0.000000e+00   0.000000e+00   0.000000e+00   0.000000e+00   0.000000e+00   0.000000e+00   0.000000e+00   0.000000e+00
  0.000000e+00   0.000000e+00   0.000000e+00   0.000000e+00   0.000000e+00   0.000000e+00   0.000000e+00   0.000000e+00  -2.097504e+02   0.000000e+00   0.000000e+00   0.000000e+00   0.000000e+00   1.271471e+02  -2.635981e+00  -1.029992e+01   0.000000e+00   0.000000e+00   1.679988e+00  -2.831978e+00   5.356959e+00   0.000000e+00   0.000000e+00   0.000000e+00   0.000000e+00   0.000000e+00   0.000000e+00   0.000000e+00   0.000000e+00   0.000000e+00   0.000000e+00   0.000000e+00   0.000000e+00   0.000000e+00   0.000000e+00   0.000000e+00   0.000000e+00   0.000000e+00   0.000000e+00   0.000000e+00   0.000000e+00   0.000000e+00   0.000000e+00   0.000000e+00   0.000000e+00   0.000000e+00   0.000000e+00  0.000000e+00   0.000000e+00  -0.000000e+00   0.000000e+00   0.000000e+00   0.000000e+00   0.000000e+00   0.000000e+00   0.000000e+00   0.000000e+00   0.000000e+00   0.000000e+00   0.000000e+00   0.000000e+00   0.000000e+00
  0.000000e+00   0.000000e+00   0.000000e+00   0.000000e+00   0.000000e+00   0.000000e+00   0.000000e+00   0.000000e+00   2.190024e+02   0.000000e+00   0.000000e+00   0.000000e+00   0.000000e+00  -1.326000e+02  -2.492982e+00   1.290190e+01   0.000000e+00   0.000000e+00   1.428989e+00   5.268960e+00   7.441944e+00   0.000000e+00   0.000000e+00   0.000000e+00   0.000000e+00   0.000000e+00   0.000000e+00   0.000000e+00   0.000000e+00   0.000000e+00   0.000000e+00   0.000000e+00   0.000000e+00   0.000000e+00   0.000000e+00   0.000000e+00   0.000000e+00   0.000000e+00   0.000000e+00   0.000000e+00   0.000000e+00   0.000000e+00   0.000000e+00   0.000000e+00   0.000000e+00   0.000000e+00   0.000000e+00  0.000000e+00  -0.000000e+00   0.000000e+00   0.000000e+00   0.000000e+00   0.000000e+00   0.000000e+00   0.000000e+00   0.000000e+00   0.000000e+00   0.000000e+00   0.000000e+00   0.000000e+00   0.000000e+00   0.000000e+00
  0.000000e+00   0.000000e+00   0.000000e+00   0.000000e+00   0.000000e+00   0.000000e+00   0.000000e+00   0.000000e+00   0.000000e+00   0.000000e+00   0.000000e+00   0.000000e+00   0.000000e+00   0.000000e+00   0.000000e+00   0.000000e+00   0.000000e+00   0.000000e+00  -0.000000e+00   0.000000e+00   0.000000e+00   0.000000e+00   2.513782e+02   2.652979e+00   7.349946e-01   7.525945e+00   0.000000e+00   0.000000e+00   0.000000e+00  -1.199991e-01  -8.904934e+00   0.000000e+00   0.000000e+00   0.000000e+00   0.000000e+00   0.000000e+00   0.000000e+00   0.000000e+00   0.000000e+00   0.000000e+00   0.000000e+00   0.000000e+00   0.000000e+00   0.000000e+00   0.000000e+00   0.000000e+00   0.000000e+00  0.000000e+00   0.000000e+00   0.000000e+00   0.000000e+00   0.000000e+00   0.000000e+00   0.000000e+00   6.822749e+01  -7.131947e+01   0.000000e+00   0.000000e+00   0.000000e+00   0.000000e+00   0.000000e+00   0.000000e+00
  0.000000e+00   0.000000e+00   0.000000e+00   0.000000e+00   0.000000e+00   0.000000e+00   0.000000e+00   0.000000e+00   0.000000e+00  -0.000000e+00  -0.000000e+00  -0.000000e+00  -0.000000e+00   0.000000e+00   0.000000e+00   0.000000e+00  -0.000000e+00  -0.000000e+00   0.000000e+00   0.000000e+00   0.000000e+00  -1.483159e+02   0.000000e+00   0.000000e+00   0.000000e+00   0.000000e+00   8.990633e+01  -1.863986e+00  -7.282946e+00   0.000000e+00   0.000000e+00   1.187991e+00  -2.002985e+00   3.787971e+00   0.000000e+00   0.000000e+00   0.000000e+00   0.000000e+00   0.000000e+00   0.000000e+00   0.000000e+00   0.000000e+00   0.000000e+00   0.000000e+00   0.000000e+00   0.000000e+00   0.000000e+00  5.570759e+01   0.000000e+00   0.000000e+00   0.000000e+00   0.000000e+00  -0.000000e+00   0.000000e+00   0.000000e+00   0.000000e+00   0.000000e+00   0.000000e+00   0.000000e+00   0.000000e+00   0.000000e+00   0.000000e+00
  0.000000e+00   0.000000e+00   0.000000e+00   0.000000e+00   0.000000e+00   0.000000e+00   0.000000e+00   0.000000e+00   0.000000e+00  -0.000000e+00  -0.000000e+00  -0.000000e+00  -0.000000e+00   0.000000e+00   0.000000e+00   0.000000e+00  -0.000000e+00  -0.000000e+00   0.000000e+00   0.000000e+00   0.000000e+00   1.548589e+02   0.000000e+00   0.000000e+00   0.000000e+00   0.000000e+00  -9.376231e+01  -1.761987e+00   9.122933e+00   0.000000e+00   0.000000e+00   1.010992e+00   3.725973e+00   5.261961e+00   0.000000e+00   0.000000e+00   0.000000e+00   0.000000e+00   0.000000e+00   0.000000e+00   0.000000e+00   0.000000e+00   0.000000e+00   0.000000e+00   0.000000e+00   0.000000e+00   0.000000e+00 -5.823257e+01   0.000000e+00   0.000000e+00   0.000000e+00  -0.000000e+00   0.000000e+00   0.000000e+00   0.000000e+00   0.000000e+00   0.000000e+00   0.000000e+00   0.000000e+00   0.000000e+00   0.000000e+00   0.000000e+00
  0.000000e+00   0.000000e+00   0.000000e+00   0.000000e+00   0.000000e+00   0.000000e+00   0.000000e+00   0.000000e+00   0.000000e+00   1.451329e+02   1.531989e+00   4.249969e-01   4.344968e+00   0.000000e+00   0.000000e+00   0.000000e+00  -6.899948e-02  -5.141963e+00   0.000000e+00   0.000000e+00   0.000000e+00   0.000000e+00   0.000000e+00   0.000000e+00   0.000000e+00   0.000000e+00   0.000000e+00   0.000000e+00   0.000000e+00   0.000000e+00   0.000000e+00  -0.000000e+00   0.000000e+00   0.000000e+00   0.000000e+00   1.451329e+02   1.531989e+00   4.249969e-01   4.344968e+00   0.000000e+00   0.000000e+00   0.000000e+00  -6.899948e-02  -5.141963e+00   0.000000e+00   0.000000e+00   0.000000e+00  0.000000e+00   0.000000e+00   0.000000e+00   0.000000e+00   0.000000e+00   0.000000e+00   0.000000e+00   0.000000e+00   0.000000e+00   0.000000e+00   6.822749e+01  -7.131947e+01   0.000000e+00   0.000000e+00   0.000000e+00
  0.000000e+00   0.000000e+00   0.000000e+00   0.000000e+00   0.000000e+00   0.000000e+00   0.000000e+00   0.000000e+00  -8.563037e+01   0.000000e+00   0.000000e+00   0.000000e+00   0.000000e+00   5.190762e+01  -1.075992e+00  -4.204969e+00   0.000000e+00   0.000000e+00   0.000000e+00  -1.155991e+00   2.186984e+00   0.000000e+00  -0.000000e+00  -0.000000e+00  -0.000000e+00  -0.000000e+00   0.000000e+00   0.000000e+00   0.000000e+00  -0.000000e+00  -0.000000e+00   0.000000e+00   0.000000e+00   0.000000e+00  -8.563037e+01   0.000000e+00   0.000000e+00   0.000000e+00   0.000000e+00   5.190762e+01  -1.075992e+00  -4.204969e+00   0.000000e+00   0.000000e+00   0.000000e+00  -1.155991e+00   2.186984e+00  0.000000e+00   0.000000e+00   0.000000e+00   6.822749e+01   0.000000e+00   0.000000e+00   0.000000e+00   0.000000e+00   0.000000e+00   0.000000e+00   0.000000e+00   0.000000e+00   0.000000e+00   0.000000e+00   0.000000e+00
  0.000000e+00   0.000000e+00   0.000000e+00   0.000000e+00   0.000000e+00   0.000000e+00   0.000000e+00   0.000000e+00   8.940734e+01   0.000000e+00   0.000000e+00   0.000000e+00   0.000000e+00  -5.413359e+01  -1.017992e+00   5.266960e+00   0.000000e+00   0.000000e+00   0.000000e+00   2.150984e+00   3.037978e+00   0.000000e+00  -0.000000e+00  -0.000000e+00  -0.000000e+00  -0.000000e+00   0.000000e+00   0.000000e+00   0.000000e+00  -0.000000e+00  -0.000000e+00   0.000000e+00   0.000000e+00   0.000000e+00   8.940734e+01   0.000000e+00   0.000000e+00   0.000000e+00   0.000000e+00  -5.413359e+01  -1.017992e+00   5.266960e+00   0.000000e+00   0.000000e+00   0.000000e+00   2.150984e+00   3.037978e+00  0.000000e+00   0.000000e+00   0.000000e+00  -7.131947e+01   0.000000e+00   0.000000e+00   0.000000e+00   0.000000e+00   0.000000e+00   0.000000e+00   0.000000e+00   0.000000e+00   0.000000e+00   0.000000e+00   0.000000e+00
  0.000000e+00   0.000000e+00   0.000000e+00   0.000000e+00   0.000000e+00   0.000000e+00   0.000000e+00   0.000000e+00   0.000000e+00   0.000000e+00   0.000000e+00   0.000000e+00   0.000000e+00   0.000000e+00   0.000000e+00   0.000000e+00   0.000000e+00   0.000000e+00   0.000000e+00   0.000000e+00   0.000000e+00   0.000000e+00   2.513782e+02   2.652979e+00   7.349946e-01   7.525945e+00   0.000000e+00   0.000000e+00   0.000000e+00  -1.199991e-01  -8.904934e+00   0.000000e+00   0.000000e+00   0.000000e+00   0.000000e+00   0.000000e+00   0.000000e+00   0.000000e+00   0.000000e+00   0.000000e+00   0.000000e+00   0.000000e+00   0.000000e+00   0.000000e+00  -0.000000e+00   0.000000e+00   0.000000e+00  0.000000e+00   0.000000e+00   0.000000e+00   0.000000e+00   0.000000e+00   0.000000e+00   0.000000e+00   0.000000e+00   0.000000e+00   0.000000e+00   0.000000e+00   0.000000e+00   0.000000e+00   5.570759e+01  -5.823257e+01
  0.000000e+00   0.000000e+00   0.000000e+00   0.000000e+00   0.000000e+00   0.000000e+00   0.000000e+00   0.000000e+00   0.000000e+00   0.000000e+00   0.000000e+00   0.000000e+00   0.000000e+00   0.000000e+00   0.000000e+00   0.000000e+00   0.000000e+00   0.000000e+00   0.000000e+00   0.000000e+00   0.000000e+00  -1.483159e+02   0.000000e+00   0.000000e+00   0.000000e+00   0.000000e+00   8.990633e+01  -1.863986e+00  -7.282946e+00   0.000000e+00   0.000000e+00   1.187991e+00  -2.002985e+00   3.787971e+00   0.000000e+00  -0.000000e+00  -0.000000e+00  -0.000000e+00  -0.000000e+00   0.000000e+00   0.000000e+00   0.000000e+00  -0.000000e+00  -0.000000e+00   0.000000e+00   0.000000e+00   0.000000e+00  0.000000e+00   0.000000e+00   0.000000e+00   0.000000e+00   0.000000e+00   0.000000e+00   6.822749e+01   0.000000e+00   0.000000e+00   0.000000e+00   0.000000e+00  -0.000000e+00   0.000000e+00   0.000000e+00   0.000000e+00
  0.000000e+00   0.000000e+00   0.000000e+00   0.000000e+00   0.000000e+00   0.000000e+00   0.000000e+00   0.000000e+00   0.000000e+00   0.000000e+00   0.000000e+00   0.000000e+00   0.000000e+00   0.000000e+00   0.000000e+00   0.000000e+00   0.000000e+00   0.000000e+00   0.000000e+00   0.000000e+00   0.000000e+00   1.548589e+02   0.000000e+00   0.000000e+00   0.000000e+00   0.000000e+00  -9.376231e+01  -1.761987e+00   9.122933e+00   0.000000e+00   0.000000e+00   1.010992e+00   3.725973e+00   5.261961e+00   0.000000e+00  -0.000000e+00  -0.000000e+00  -0.000000e+00  -0.000000e+00   0.000000e+00   0.000000e+00   0.000000e+00  -0.000000e+00  -0.000000e+00   0.000000e+00   0.000000e+00   0.000000e+00  0.000000e+00   0.000000e+00   0.000000e+00   0.000000e+00   0.000000e+00   0.000000e+00  -7.131947e+01   0.000000e+00   0.000000e+00   0.000000e+00  -0.000000e+00   0.000000e+00   0.000000e+00   0.000000e+00   0.000000e+00
  0.000000e+00   0.000000e+00   0.000000e+00   0.000000e+00   0.000000e+00   0.000000e+00   0.000000e+00   0.000000e+00   0.000000e+00   0.000000e+00   0.000000e+00   0.000000e+00   0.000000e+00   0.000000e+00   0.000000e+00   0.000000e+00   0.000000e+00   0.000000e+00   0.000000e+00   0.000000e+00   0.000000e+00   0.000000e+00   0.000000e+00   0.000000e+00   0.000000e+00   0.000000e+00   0.000000e+00   0.000000e+00   0.000000e+00   0.000000e+00   0.000000e+00   0.000000e+00   0.000000e+00   0.000000e+00   0.000000e+00   3.555013e+02   3.751971e+00   1.039992e+00   1.064392e+01   0.000000e+00   0.000000e+00   0.000000e+00  -1.689987e-01  -1.259391e+01   0.000000e+00   0.000000e+00   0.000000e+00  0.000000e+00   0.000000e+00   0.000000e+00   0.000000e+00   0.000000e+00   0.000000e+00   0.000000e+00   0.000000e+00   0.000000e+00   0.000000e+00   0.000000e+00   0.000000e+00   0.000000e+00   0.000000e+00   0.000000e+00
  0.000000e+00   0.000000e+00   0.000000e+00   0.000000e+00   0.000000e+00   0.000000e+00   0.000000e+00   0.000000e+00   0.000000e+00   0.000000e+00   0.000000e+00   0.000000e+00   0.000000e+00   0.000000e+00   0.000000e+00   0.000000e+00   0.000000e+00   0.000000e+00   0.000000e+00   0.000000e+00   0.000000e+00   0.000000e+00   0.000000e+00   0.000000e+00   0.000000e+00   0.000000e+00   0.000000e+00   0.000000e+00   0.000000e+00   0.000000e+00   0.000000e+00   0.000000e+00   0.000000e+00   0.000000e+00  -2.097504e+02   0.000000e+00   0.000000e+00   0.000000e+00   0.000000e+00   1.271471e+02  -2.635981e+00  -1.029992e+01   0.000000e+00   0.000000e+00   1.679988e+00  -2.831978e+00   5.356959e+00  0.000000e+00   0.000000e+00   0.000000e+00   0.000000e+00   0.000000e+00   0.000000e+00   0.000000e+00   0.000000e+00   0.000000e+00   5.570759e+01   0.000000e+00   0.000000e+00   0.000000e+00   0.000000e+00  -0.000000e+00
  0.000000e+00   0.000000e+00   0.000000e+00   0.000000e+00   0.000000e+00   0.000000e+00   0.000000e+00   0.000000e+00   0.000000e+00   0.000000e+00   0.000000e+00   0.000000e+00   0.000000e+00   0.000000e+00   0.000000e+00   0.000000e+00   0.000000e+00   0.000000e+00   0.000000e+00   0.000000e+00   0.000000e+00   0.000000e+00   0.000000e+00   0.000000e+00   0.000000e+00   0.000000e+00   0.000000e+00   0.000000e+00   0.000000e+00   0.000000e+00   0.000000e+00   0.000000e+00   0.000000e+00   0.000000e+00   2.190024e+02   0.000000e+00   0.000000e+00   0.000000e+00   0.000000e+00  -1.326000e+02  -2.492982e+00   1.290190e+01   0.000000e+00   0.000000e+00   1.428989e+00   5.268960e+00   7.441944e+00  0.000000e+00   0.000000e+00   0.000000e+00   0.000000e+00   0.000000e+00   0.000000e+00   0.000000e+00   0.000000e+00   0.000000e+00  -5.823257e+01   0.000000e+00   0.000000e+00   0.000000e+00  -0.000000e+00   0.000000e+00

  IMAGINARY PART
  
  0.000000e+00  -0.000000e+00  -0.000000e+00  -0.000000e+00  -0.000000e+00  -0.000000e+00  -0.000000e+00  -0.000000e+00  -0.000000e+00  -3.143996e+02  -2.841979e+00  -4.357967e+00  -2.000515e+02  -0.000000e+00  -0.000000e+00  -0.000000e+00  -5.399960e-02  -2.088384e+01  -0.000000e+00  -0.000000e+00  -0.000000e+00   4.990242e+02  -0.000000e+00  -0.000000e+00  -0.000000e+00  -0.000000e+00  -0.000000e+00  -0.000000e+00  -0.000000e+00  -0.000000e+00  -0.000000e+00  -0.000000e+00  -6.629351e+01  -0.000000e+00  -0.000000e+00   3.143996e+02   2.841979e+00   4.357967e+00   2.000515e+02  -0.000000e+00  -0.000000e+00  -0.000000e+00   5.399960e-02   2.088384e+01  -0.000000e+00  -0.000000e+00  -0.000000e+00 -0.000000e+00  -0.000000e+00  -0.000000e+00  -0.000000e+00  -0.000000e+00  -0.000000e+00  -0.000000e+00  -0.000000e+00  -0.000000e+00  -0.000000e+00  -0.000000e+00  -0.000000e+00  -0.000000e+00  -0.000000e+00  -0.000000e+00
  0.000000e+00   0.000000e+00  -0.000000e+00  -0.000000e+00  -0.000000e+00  -0.000000e+00  -0.000000e+00  -0.000000e+00  -0.000000e+00  -1.587988e+00   1.301890e+02   9.663829e+01  -1.444989e+00  -0.000000e+00  -0.000000e+00  -0.000000e+00  -1.834686e+01   9.499930e-02  -0.000000e+00  -0.000000e+00  -0.000000e+00  -0.000000e+00  -0.000000e+00  -0.000000e+00  -0.000000e+00  -0.000000e+00  -0.000000e+00   1.139591e+01  -0.000000e+00  -0.000000e+00  -0.000000e+00  -1.110992e+00  -0.000000e+00   1.075912e+02  -0.000000e+00   1.587988e+00  -1.301890e+02  -9.663829e+01   1.444989e+00  -0.000000e+00  -0.000000e+00  -0.000000e+00   1.834686e+01  -9.499930e-02  -0.000000e+00  -0.000000e+00  -0.000000e+00 -0.000000e+00  -0.000000e+00  -0.000000e+00  -0.000000e+00  -0.000000e+00  -0.000000e+00  -0.000000e+00  -0.000000e+00  -0.000000e+00  -0.000000e+00  -0.000000e+00  -0.000000e+00  -0.000000e+00  -0.000000e+00  -0.000000e+00
  0.000000e+00   0.000000e+00   0.000000e+00  -0.000000e+00  -0.000000e+00  -0.000000e+00  -0.000000e+00  -0.000000e+00  -1.005413e+02  -0.000000e+00  -0.000000e+00  -0.000000e+00  -0.000000e+00   1.181701e+02  -3.516974e+00   1.052072e+02  -0.000000e+00  -0.000000e+00   8.979934e-01  -1.267611e+02  -1.885986e+00  -0.000000e+00   3.163377e+01  -1.251991e+00   2.170984e+00  -1.245991e+01  -0.000000e+00  -0.000000e+00  -0.000000e+00  -0.000000e+00   5.049962e+00  -0.000000e+00  -0.000000e+00  -0.000000e+00   1.005413e+02  -0.000000e+00  -0.000000e+00  -0.000000e+00  -0.000000e+00  -1.181701e+02   3.516974e+00  -1.052072e+02  -0.000000e+00  -0.000000e+00  -8.979934e-01   1.267611e+02   1.885986e+00 -0.000000e+00  -0.000000e+00  -0.000000e+00  -0.000000e+00  -0.000000e+00  -0.000000e+00  -0.000000e+00  -0.000000e+00  -0.000000e+00  -0.000000e+00  -0.000000e+00  -0.000000e+00  -0.000000e+00  -0.000000e+00  -0.000000e+00
  0.000000e+00   0.000000e+00   0.000000e+00   0.000000e+00  -0.000000e+00  -0.000000e+00  -0.000000e+00  -0.000000e+00  -2.431982e+00  -0.000000e+00  -0.000000e+00  -0.000000e+00  -0.000000e+00   5.488960e+00   1.014793e+02   1.439989e-01  -0.000000e+00  -0.000000e+00   1.184061e+02  -3.630972e+00   1.602288e+01  -0.000000e+00   1.251991e+00   3.163277e+01   1.245091e+01   2.170984e+00  -0.000000e+00  -0.000000e+00  -0.000000e+00  -5.049962e+00  -0.000000e+00  -0.000000e+00  -0.000000e+00  -0.000000e+00   2.431982e+00  -0.000000e+00  -0.000000e+00  -0.000000e+00  -0.000000e+00  -5.488960e+00  -1.014793e+02  -1.439989e-01  -0.000000e+00  -0.000000e+00  -1.184061e+02   3.630972e+00  -1.602288e+01 -0.000000e+00  -0.000000e+00  -0.000000e+00  -0.000000e+00  -0.000000e+00  -0.000000e+00  -0.000000e+00  -0.000000e+00  -0.000000e+00  -0.000000e+00  -0.000000e+00  -0.000000e+00  -0.000000e+00  -0.000000e+00  -0.000000e+00
  0.000000e+00   0.000000e+00   0.000000e+00   0.000000e+00   0.000000e+00  -0.000000e+00  -0.000000e+00  -0.000000e+00  -0.000000e+00   2.029985e-01   3.233975e+00  -1.051302e+02   1.921986e+00  -0.000000e+00  -0.000000e+00  -0.000000e+00   1.229681e+02  -3.519975e-01  -0.000000e+00  -0.000000e+00  -0.000000e+00  -0.000000e+00  -0.000000e+00  -0.000000e+00  -0.000000e+00  -0.000000e+00  -0.000000e+00  -3.401974e+00   6.539952e+00  -0.000000e+00  -0.000000e+00  -2.386923e+02  -1.195991e+00  -1.077992e+00  -0.000000e+00  -2.029985e-01  -3.233975e+00   1.051302e+02  -1.921986e+00  -0.000000e+00  -0.000000e+00  -0.000000e+00  -1.229681e+02   3.519975e-01  -0.000000e+00  -0.000000e+00  -0.000000e+00 -0.000000e+00  -0.000000e+00  -0.000000e+00  -0.000000e+00  -0.000000e+00  -0.000000e+00  -0.000000e+00  -0.000000e+00  -0.000000e+00  -0.000000e+00  -0.000000e+00  -0.000000e+00  -0.000000e+00  -0.000000e+00  -0.000000e+00
  0.000000e+00   0.000000e+00   0.000000e+00   0.000000e+00   0.000000e+00   0.000000e+00  -0.000000e+00  -0.000000e+00  -0.000000e+00  -5.079962e-01   2.590081e+01   1.041552e+02  -1.835986e+00  -0.000000e+00  -0.000000e+00  -0.000000e+00  -1.177831e+02   3.379974e-01  -0.000000e+00  -0.000000e+00  -0.000000e+00  -0.000000e+00  -0.000000e+00  -0.000000e+00  -0.000000e+00  -0.000000e+00  -0.000000e+00  -2.352962e+02  -0.000000e+00  -0.000000e+00  -0.000000e+00   4.217968e+00  -0.000000e+00  -3.195976e+01  -0.000000e+00   5.079962e-01  -2.590081e+01  -1.041552e+02   1.835986e+00  -0.000000e+00  -0.000000e+00  -0.000000e+00   1.177831e+02  -3.379974e-01  -0.000000e+00  -0.000000e+00  -0.000000e+00 -0.000000e+00  -0.000000e+00  -0.000000e+00  -0.000000e+00  -0.000000e+00  -0.000000e+00  -0.000000e+00  -0.000000e+00  -0.000000e+00  -0.000000e+00  -0.000000e+00  -0.000000e+00  -0.000000e+00  -0.000000e+00  -0.000000e+00
  0.000000e+00   0.000000e+00   0.000000e+00   0.000000e+00   0.000000e+00   0.000000e+00   0.000000e+00  -0.000000e+00   6.737551e+01  -0.000000e+00  -0.000000e+00  -0.000000e+00  -0.000000e+00   1.634508e+02  -1.913286e+01   1.683087e+01  -0.000000e+00  -0.000000e+00   6.258954e+00  -3.600773e+01   4.117968e+00  -0.000000e+00  -6.776551e+01   2.392682e+01   5.019162e+01   1.892046e+02  -0.000000e+00  -0.000000e+00  -0.000000e+00  -0.000000e+00  -0.000000e+00  -0.000000e+00  -0.000000e+00  -0.000000e+00  -6.737551e+01  -0.000000e+00  -0.000000e+00  -0.000000e+00  -0.000000e+00  -1.634508e+02   1.913286e+01  -1.683087e+01  -0.000000e+00  -0.000000e+00  -6.258954e+00   3.600773e+01  -4.117968e+00 -0.000000e+00  -0.000000e+00  -0.000000e+00  -0.000000e+00  -0.000000e+00  -0.000000e+00  -0.000000e+00  -0.000000e+00  -0.000000e+00  -0.000000e+00  -0.000000e+00  -0.000000e+00  -0.000000e+00  -0.000000e+00  -0.000000e+00
  0.000000e+00   0.000000e+00   0.000000e+00   0.000000e+00   0.000000e+00   0.000000e+00   0.000000e+00   0.000000e+00   1.418289e+01  -0.000000e+00  -0.000000e+00  -0.000000e+00  -0.000000e+00   3.822371e+01   7.084348e+01   5.770957e+00  -0.000000e+00  -0.000000e+00  -3.137177e+01  -1.007793e+01   3.062776e+01  -0.000000e+00  -2.392482e+01  -6.776551e+01  -1.892006e+02   5.019362e+01  -0.000000e+00  -0.000000e+00  -0.000000e+00  -0.000000e+00  -0.000000e+00  -0.000000e+00  -0.000000e+00  -0.000000e+00  -1.418289e+01  -0.000000e+00  -0.000000e+00  -0.000000e+00  -0.000000e+00  -3.822371e+01  -7.084348e+01  -5.770957e+00  -0.000000e+00  -0.000000e+00   3.137177e+01   1.007793e+01  -3.062776e+01 -0.000000e+00  -0.000000e+00  -0.000000e+00  -0.000000e+00  -0.000000e+00  -0.000000e+00  -0.000000e+00  -0.000000e+00  -0.000000e+00  -0.000000e+00  -0.000000e+00  -0.000000e+00  -0.000000e+00  -0.000000e+00  -0.000000e+00
  0.000000e+00   0.000000e+00   1.005413e+02   2.431982e+00   0.000000e+00   0.000000e+00  -6.737551e+01  -1.418289e+01   0.000000e+00  -0.000000e+00  -0.000000e+00  -0.000000e+00  -0.000000e+00  -0.000000e+00  -4.719164e+01  -0.000000e+00  -0.000000e+00  -0.000000e+00  -0.000000e+00  -0.000000e+00  -9.037332e+01  -0.000000e+00   1.390990e+00  -1.205071e+02  -4.571166e+01   5.359959e-01  -0.000000e+00  -0.000000e+00  -0.000000e+00  -5.888157e+01   1.119992e-01  -0.000000e+00  -0.000000e+00  -0.000000e+00  -0.000000e+00  -0.000000e+00  -0.000000e+00  -0.000000e+00  -0.000000e+00  -0.000000e+00  -0.000000e+00  -0.000000e+00  -0.000000e+00  -0.000000e+00  -0.000000e+00  -0.000000e+00  -0.000000e+00 -0.000000e+00  -2.190034e+02  -2.097544e+02  -0.000000e+00  -0.000000e+00  -0.000000e+00  -0.000000e+00   8.940734e+01   8.563237e+01  -0.000000e+00  -0.000000e+00  -0.000000e+00  -0.000000e+00  -0.000000e+00  -0.000000e+00
  3.143996e+02   1.587988e+00   0.000000e+00   0.000000e+00  -2.029985e-01   5.079962e-01   0.000000e+00   0.000000e+00   0.000000e+00   0.000000e+00  -9.348731e+01  -1.708537e+02   4.484966e+00  -0.000000e+00  -0.000000e+00  -0.000000e+00  -2.886679e+01  -0.000000e+00  -0.000000e+00  -0.000000e+00  -0.000000e+00  -0.000000e+00  -0.000000e+00  -0.000000e+00  -0.000000e+00  -0.000000e+00  -1.369990e-01   2.703381e+01   1.033992e+00  -0.000000e+00  -0.000000e+00  -4.348767e+01  -1.169991e-01   2.609581e+01  -0.000000e+00  -0.000000e+00  -0.000000e+00  -0.000000e+00  -0.000000e+00  -0.000000e+00  -0.000000e+00  -0.000000e+00  -0.000000e+00  -0.000000e+00  -0.000000e+00  -0.000000e+00  -0.000000e+00  3.751971e+00  -0.000000e+00  -0.000000e+00  -0.000000e+00   1.192811e+02   1.131792e+02  -1.531989e+00  -0.000000e+00  -0.000000e+00  -0.000000e+00  -0.000000e+00  -0.000000e+00  -0.000000e+00  -0.000000e+00  -0.000000e+00
  2.841979e+00  -1.301890e+02   0.000000e+00   0.000000e+00  -3.233975e+00  -2.590081e+01   0.000000e+00   0.000000e+00   0.000000e+00   9.348731e+01   0.000000e+00  -4.484966e+00  -1.708537e+02  -0.000000e+00  -0.000000e+00  -0.000000e+00  -0.000000e+00  -2.886679e+01  -0.000000e+00  -0.000000e+00  -0.000000e+00  -0.000000e+00  -0.000000e+00  -0.000000e+00  -0.000000e+00  -0.000000e+00   4.374767e+01   2.449981e-01  -3.439975e+00  -0.000000e+00  -0.000000e+00  -4.639966e-01   6.232953e+00   2.369982e-01  -0.000000e+00  -0.000000e+00  -0.000000e+00  -0.000000e+00  -0.000000e+00  -0.000000e+00  -0.000000e+00  -0.000000e+00  -0.000000e+00  -0.000000e+00  -0.000000e+00  -0.000000e+00  -0.000000e+00 -3.554963e+02  -0.000000e+00  -0.000000e+00  -0.000000e+00  -1.131762e+02   1.192801e+02   1.451309e+02  -0.000000e+00  -0.000000e+00  -0.000000e+00  -0.000000e+00  -0.000000e+00  -0.000000e+00  -0.000000e+00  -0.000000e+00
  4.357967e+00  -9.663829e+01   0.000000e+00   0.000000e+00   1.051302e+02  -1.041552e+02   0.000000e+00   0.000000e+00   0.000000e+00   1.708537e+02   4.484966e+00   0.000000e+00   8.923934e+01  -0.000000e+00  -0.000000e+00  -0.000000e+00  -0.000000e+00  -2.181684e+01  -0.000000e+00  -0.000000e+00  -0.000000e+00  -0.000000e+00  -0.000000e+00  -0.000000e+00  -0.000000e+00  -0.000000e+00  -1.191321e+02   1.949985e-01   7.624143e+01  -0.000000e+00  -0.000000e+00   1.512989e+00  -6.000555e+01  -0.000000e+00  -0.000000e+00  -0.000000e+00  -0.000000e+00  -0.000000e+00  -0.000000e+00  -0.000000e+00  -0.000000e+00  -0.000000e+00  -0.000000e+00  -0.000000e+00  -0.000000e+00  -0.000000e+00  -0.000000e+00  1.064392e+01  -0.000000e+00  -0.000000e+00  -0.000000e+00   2.275172e+02  -2.284932e+02  -4.344968e+00  -0.000000e+00  -0.000000e+00  -0.000000e+00  -0.000000e+00  -0.000000e+00  -0.000000e+00  -0.000000e+00  -0.000000e+00
  2.000515e+02   1.444989e+00   0.000000e+00   0.000000e+00  -1.921986e+00   1.835986e+00   0.000000e+00   0.000000e+00   0.000000e+00  -4.484966e+00   1.708537e+02  -8.923934e+01   0.000000e+00  -0.000000e+00  -0.000000e+00  -0.000000e+00   2.181684e+01  -0.000000e+00  -0.000000e+00  -0.000000e+00  -0.000000e+00  -0.000000e+00  -0.000000e+00  -0.000000e+00  -0.000000e+00  -0.000000e+00   2.310983e+00   7.213946e+00  -4.319968e-01  -0.000000e+00  -0.000000e+00  -3.499474e+01   9.269930e-01  -0.000000e+00  -0.000000e+00  -0.000000e+00  -0.000000e+00  -0.000000e+00  -0.000000e+00  -0.000000e+00  -0.000000e+00  -0.000000e+00  -0.000000e+00  -0.000000e+00  -0.000000e+00  -0.000000e+00  -0.000000e+00 -1.039992e+00  -0.000000e+00  -0.000000e+00  -0.000000e+00   2.284904e+02   2.275183e+02   4.249969e-01  -0.000000e+00  -0.000000e+00  -0.000000e+00  -0.000000e+00  -0.000000e+00  -0.000000e+00  -0.000000e+00  -0.000000e+00
  0.000000e+00   0.000000e+00  -1.181701e+02  -5.488960e+00   0.000000e+00   0.000000e+00  -1.634508e+02  -3.822371e+01   0.000000e+00   0.000000e+00   0.000000e+00   0.000000e+00   0.000000e+00   0.000000e+00  -0.000000e+00   1.365990e+00  -0.000000e+00  -0.000000e+00  -6.477951e+01  -0.000000e+00  -0.000000e+00  -0.000000e+00  -0.000000e+00  -0.000000e+00  -0.000000e+00  -0.000000e+00  -0.000000e+00  -0.000000e+00  -0.000000e+00   7.400444e+01  -1.579988e-01  -0.000000e+00  -0.000000e+00  -0.000000e+00  -0.000000e+00  -0.000000e+00  -0.000000e+00  -0.000000e+00  -0.000000e+00  -0.000000e+00  -0.000000e+00  -0.000000e+00  -0.000000e+00  -0.000000e+00  -0.000000e+00  -0.000000e+00  -0.000000e+00 -0.000000e+00  -1.325960e+02  -1.271530e+02  -0.000000e+00  -0.000000e+00  -0.000000e+00  -0.000000e+00   5.413159e+01   5.190962e+01  -0.000000e+00  -0.000000e+00  -0.000000e+00  -0.000000e+00  -0.000000e+00  -0.000000e+00
  0.000000e+00   0.000000e+00   3.516974e+00  -1.014793e+02   0.000000e+00   0.000000e+00   1.913286e+01  -7.084348e+01   4.719164e+01   0.000000e+00   0.000000e+00   0.000000e+00   0.000000e+00   0.000000e+00   0.000000e+00  -1.719987e+00  -0.000000e+00  -0.000000e+00  -1.302990e+00   2.485272e+02  -0.000000e+00  -0.000000e+00  -0.000000e+00  -0.000000e+00  -0.000000e+00  -0.000000e+00  -0.000000e+00  -0.000000e+00  -0.000000e+00  -3.199977e-01  -1.095962e+02  -0.000000e+00  -0.000000e+00  -0.000000e+00  -0.000000e+00  -0.000000e+00  -0.000000e+00  -0.000000e+00  -0.000000e+00  -0.000000e+00  -0.000000e+00  -0.000000e+00  -0.000000e+00  -0.000000e+00  -0.000000e+00  -0.000000e+00  -0.000000e+00 -0.000000e+00   2.448983e+00  -2.585981e+00  -0.000000e+00  -0.000000e+00  -0.000000e+00  -0.000000e+00  -9.999925e-01   1.055992e+00  -0.000000e+00  -0.000000e+00  -0.000000e+00  -0.000000e+00  -0.000000e+00  -0.000000e+00
  0.000000e+00   0.000000e+00  -1.052072e+02  -1.439989e-01   0.000000e+00   0.000000e+00  -1.683087e+01  -5.770957e+00   0.000000e+00   0.000000e+00   0.000000e+00   0.000000e+00   0.000000e+00  -1.365990e+00   1.719987e+00   0.000000e+00  -0.000000e+00  -0.000000e+00  -2.340013e+02  -1.236991e+00  -0.000000e+00  -0.000000e+00  -0.000000e+00  -0.000000e+00  -0.000000e+00  -0.000000e+00  -0.000000e+00  -0.000000e+00  -0.000000e+00  -1.288070e+02   3.591972e+00  -0.000000e+00  -0.000000e+00  -0.000000e+00  -0.000000e+00  -0.000000e+00  -0.000000e+00  -0.000000e+00  -0.000000e+00  -0.000000e+00  -0.000000e+00  -0.000000e+00  -0.000000e+00  -0.000000e+00  -0.000000e+00  -0.000000e+00  -0.000000e+00 -0.000000e+00   1.295890e+01   1.029592e+01  -0.000000e+00  -0.000000e+00  -0.000000e+00  -0.000000e+00  -5.290960e+00  -4.202970e+00  -0.000000e+00  -0.000000e+00  -0.000000e+00  -0.000000e+00  -0.000000e+00  -0.000000e+00
  5.399960e-02   1.834686e+01   0.000000e+00   0.000000e+00  -1.229681e+02   1.177831e+02   0.000000e+00   0.000000e+00   0.000000e+00   2.886679e+01   0.000000e+00   0.000000e+00  -2.181684e+01   0.000000e+00   0.000000e+00   0.000000e+00   0.000000e+00  -4.273969e+00  -0.000000e+00  -0.000000e+00  -0.000000e+00  -0.000000e+00  -0.000000e+00  -0.000000e+00  -0.000000e+00  -0.000000e+00  -0.000000e+00  -0.000000e+00  -0.000000e+00  -0.000000e+00  -0.000000e+00   4.330968e+00  -1.124872e+02   2.629981e-01  -0.000000e+00  -0.000000e+00  -0.000000e+00  -0.000000e+00  -0.000000e+00  -0.000000e+00  -0.000000e+00  -0.000000e+00  -0.000000e+00  -0.000000e+00  -0.000000e+00  -0.000000e+00  -0.000000e+00 -1.247391e+01  -0.000000e+00  -0.000000e+00  -0.000000e+00  -3.913972e+00   3.781971e+00   5.091963e+00  -0.000000e+00  -0.000000e+00  -0.000000e+00  -0.000000e+00  -0.000000e+00  -0.000000e+00  -0.000000e+00  -0.000000e+00
  2.088384e+01  -9.499930e-02   0.000000e+00   0.000000e+00   3.519975e-01  -3.379974e-01   0.000000e+00   0.000000e+00   0.000000e+00   0.000000e+00   2.886679e+01   2.181684e+01   0.000000e+00   0.000000e+00   0.000000e+00   0.000000e+00   4.273969e+00   0.000000e+00  -0.000000e+00  -0.000000e+00  -0.000000e+00  -0.000000e+00  -0.000000e+00  -0.000000e+00  -0.000000e+00  -0.000000e+00  -0.000000e+00  -0.000000e+00  -0.000000e+00  -0.000000e+00  -0.000000e+00   1.172141e+02   9.579929e-01   2.434983e+01  -0.000000e+00  -0.000000e+00  -0.000000e+00  -0.000000e+00  -0.000000e+00  -0.000000e+00  -0.000000e+00  -0.000000e+00  -0.000000e+00  -0.000000e+00  -0.000000e+00  -0.000000e+00  -0.000000e+00  1.689987e-01  -0.000000e+00  -0.000000e+00  -0.000000e+00  -3.779971e+00  -3.913972e+00  -6.899948e-02  -0.000000e+00  -0.000000e+00  -0.000000e+00  -0.000000e+00  -0.000000e+00  -0.000000e+00  -0.000000e+00  -0.000000e+00
  0.000000e+00   0.000000e+00  -8.979934e-01  -1.184061e+02   0.000000e+00   0.000000e+00  -6.258954e+00   3.137177e+01   0.000000e+00   0.000000e+00   0.000000e+00   0.000000e+00   0.000000e+00   6.477951e+01   1.302990e+00   2.340013e+02   0.000000e+00   0.000000e+00   0.000000e+00   1.912986e+00  -0.000000e+00  -0.000000e+00  -0.000000e+00  -0.000000e+00  -0.000000e+00  -0.000000e+00  -0.000000e+00  -0.000000e+00  -0.000000e+00  -0.000000e+00  -0.000000e+00  -0.000000e+00  -0.000000e+00  -0.000000e+00  -0.000000e+00  -0.000000e+00  -0.000000e+00  -0.000000e+00  -0.000000e+00  -0.000000e+00  -0.000000e+00  -0.000000e+00  -0.000000e+00  -0.000000e+00  -0.000000e+00  -0.000000e+00  -0.000000e+00 -0.000000e+00   1.622988e+00  -1.786987e+00  -4.882965e+00  -0.000000e+00  -0.000000e+00  -0.000000e+00  -0.000000e+00  -0.000000e+00  -0.000000e+00  -0.000000e+00  -0.000000e+00  -0.000000e+00  -0.000000e+00  -0.000000e+00
  0.000000e+00   0.000000e+00   1.267611e+02   3.630972e+00   0.000000e+00   0.000000e+00   3.600773e+01   1.007793e+01   0.000000e+00   0.000000e+00   0.000000e+00   0.000000e+00   0.000000e+00   0.000000e+00  -2.485272e+02   1.236991e+00   0.000000e+00   0.000000e+00  -1.912986e+00   0.000000e+00  -4.639966e+01  -0.000000e+00  -0.000000e+00  -0.000000e+00  -0.000000e+00  -0.000000e+00  -0.000000e+00  -0.000000e+00  -0.000000e+00  -0.000000e+00  -0.000000e+00  -0.000000e+00  -0.000000e+00  -0.000000e+00  -0.000000e+00  -0.000000e+00  -0.000000e+00  -0.000000e+00  -0.000000e+00  -0.000000e+00  -0.000000e+00  -0.000000e+00  -0.000000e+00  -0.000000e+00  -0.000000e+00  -0.000000e+00  -0.000000e+00 -0.000000e+00  -4.979962e+00  -2.606980e+00  -0.000000e+00  -0.000000e+00  -0.000000e+00  -0.000000e+00   2.032985e+00   1.063992e+00  -0.000000e+00  -0.000000e+00  -0.000000e+00  -0.000000e+00  -0.000000e+00  -0.000000e+00
  0.000000e+00   0.000000e+00   1.885986e+00  -1.602288e+01   0.000000e+00   0.000000e+00  -4.117968e+00  -3.062776e+01   9.037332e+01   0.000000e+00   0.000000e+00   0.000000e+00   0.000000e+00   0.000000e+00   0.000000e+00   0.000000e+00   0.000000e+00   0.000000e+00   0.000000e+00   4.639966e+01   0.000000e+00  -0.000000e+00  -0.000000e+00  -0.000000e+00  -0.000000e+00  -0.000000e+00  -0.000000e+00  -0.000000e+00  -0.000000e+00  -0.000000e+00  -0.000000e+00  -0.000000e+00  -0.000000e+00  -0.000000e+00  -0.000000e+00  -0.000000e+00  -0.000000e+00  -0.000000e+00  -0.000000e+00  -0.000000e+00  -0.000000e+00  -0.000000e+00  -0.000000e+00  -0.000000e+00  -0.000000e+00  -0.000000e+00  -0.000000e+00 -0.000000e+00  -7.431945e+00   5.360960e+00  -0.000000e+00  -0.000000e+00  -0.000000e+00  -0.000000e+00   3.033977e+00  -2.187984e+00  -0.000000e+00  -0.000000e+00  -0.000000e+00  -0.000000e+00  -0.000000e+00  -0.000000e+00
 -4.990242e+02   0.000000e+00   0.000000e+00   0.000000e+00   0.000000e+00   0.000000e+00   0.000000e+00   0.000000e+00   0.000000e+00   0.000000e+00   0.000000e+00   0.000000e+00   0.000000e+00   0.000000e+00   0.000000e+00   0.000000e+00   0.000000e+00   0.000000e+00   0.000000e+00   0.000000e+00   0.000000e+00   0.000000e+00  -0.000000e+00  -0.000000e+00  -0.000000e+00  -0.000000e+00  -0.000000e+00  -0.000000e+00  -0.000000e+00  -0.000000e+00  -0.000000e+00  -0.000000e+00  -0.000000e+00  -0.000000e+00  -0.000000e+00   1.390990e+00  -1.205071e+02  -4.571166e+01   5.359959e-01  -0.000000e+00  -0.000000e+00  -0.000000e+00  -5.888157e+01   1.119992e-01  -0.000000e+00  -0.000000e+00  -0.000000e+00 -0.000000e+00  -0.000000e+00  -0.000000e+00  -0.000000e+00  -1.548589e+02  -1.483189e+02  -0.000000e+00  -0.000000e+00  -0.000000e+00  -0.000000e+00   1.548589e+02   1.483189e+02  -0.000000e+00  -0.000000e+00  -0.000000e+00
  0.000000e+00   0.000000e+00  -3.163377e+01  -1.251991e+00   0.000000e+00   0.000000e+00   6.776551e+01   2.392482e+01  -1.390990e+00   0.000000e+00   0.000000e+00   0.000000e+00   0.000000e+00   0.000000e+00   0.000000e+00   0.000000e+00   0.000000e+00   0.000000e+00   0.000000e+00   0.000000e+00   0.000000e+00   0.000000e+00   0.000000e+00  -0.000000e+00  -0.000000e+00  -0.000000e+00  -0.000000e+00  -0.000000e+00  -0.000000e+00  -0.000000e+00  -0.000000e+00  -0.000000e+00  -0.000000e+00  -0.000000e+00  -0.000000e+00  -0.000000e+00  -0.000000e+00  -0.000000e+00  -0.000000e+00  -1.369990e-01   2.703381e+01   1.033992e+00  -0.000000e+00  -0.000000e+00  -4.348767e+01  -1.169991e-01   2.609581e+01 -0.000000e+00  -0.000000e+00  -0.000000e+00   2.652979e+00  -0.000000e+00  -0.000000e+00  -0.000000e+00   1.377340e+02   1.306880e+02  -2.652979e+00  -0.000000e+00  -0.000000e+00  -0.000000e+00  -0.000000e+00  -0.000000e+00
  0.000000e+00   0.000000e+00   1.251991e+00  -3.163277e+01   0.000000e+00   0.000000e+00  -2.392682e+01   6.776551e+01   1.205071e+02   0.000000e+00   0.000000e+00   0.000000e+00   0.000000e+00   0.000000e+00   0.000000e+00   0.000000e+00   0.000000e+00   0.000000e+00   0.000000e+00   0.000000e+00   0.000000e+00   0.000000e+00   0.000000e+00   0.000000e+00  -0.000000e+00  -0.000000e+00  -0.000000e+00  -0.000000e+00  -0.000000e+00  -0.000000e+00  -0.000000e+00  -0.000000e+00  -0.000000e+00  -0.000000e+00  -0.000000e+00  -0.000000e+00  -0.000000e+00  -0.000000e+00  -0.000000e+00   4.374767e+01   2.449981e-01  -3.439975e+00  -0.000000e+00  -0.000000e+00  -4.639966e-01   6.232953e+00   2.369982e-01 -0.000000e+00  -0.000000e+00  -0.000000e+00  -2.513742e+02  -0.000000e+00  -0.000000e+00  -0.000000e+00  -1.306840e+02   1.377330e+02   2.513742e+02  -0.000000e+00  -0.000000e+00  -0.000000e+00  -0.000000e+00  -0.000000e+00
  0.000000e+00   0.000000e+00  -2.170984e+00  -1.245091e+01   0.000000e+00   0.000000e+00  -5.019162e+01   1.892006e+02   4.571166e+01   0.000000e+00   0.000000e+00   0.000000e+00   0.000000e+00   0.000000e+00   0.000000e+00   0.000000e+00   0.000000e+00   0.000000e+00   0.000000e+00   0.000000e+00   0.000000e+00   0.000000e+00   0.000000e+00   0.000000e+00   0.000000e+00  -0.000000e+00  -0.000000e+00  -0.000000e+00  -0.000000e+00  -0.000000e+00  -0.000000e+00  -0.000000e+00  -0.000000e+00  -0.000000e+00  -0.000000e+00  -0.000000e+00  -0.000000e+00  -0.000000e+00  -0.000000e+00  -1.191321e+02   1.949985e-01   7.624143e+01  -0.000000e+00  -0.000000e+00   1.512989e+00  -6.000555e+01  -0.000000e+00 -0.000000e+00  -0.000000e+00  -0.000000e+00   7.525945e+00  -0.000000e+00  -0.000000e+00  -0.000000e+00   2.627150e+02  -2.638411e+02  -7.525945e+00  -0.000000e+00  -0.000000e+00  -0.000000e+00  -0.000000e+00  -0.000000e+00
  0.000000e+00   0.000000e+00   1.245991e+01  -2.170984e+00   0.000000e+00   0.000000e+00  -1.892046e+02  -5.019362e+01  -5.359959e-01   0.000000e+00   0.000000e+00   0.000000e+00   0.000000e+00   0.000000e+00   0.000000e+00   0.000000e+00   0.000000e+00   0.000000e+00   0.000000e+00   0.000000e+00   0.000000e+00   0.000000e+00   0.000000e+00   0.000000e+00   0.000000e+00   0.000000e+00  -0.000000e+00  -0.000000e+00  -0.000000e+00  -0.000000e+00  -0.000000e+00  -0.000000e+00  -0.000000e+00  -0.000000e+00  -0.000000e+00  -0.000000e+00  -0.000000e+00  -0.000000e+00  -0.000000e+00   2.310983e+00   7.213946e+00  -4.319968e-01  -0.000000e+00  -0.000000e+00  -3.499474e+01   9.269930e-01  -0.000000e+00 -0.000000e+00  -0.000000e+00  -0.000000e+00  -7.349946e-01  -0.000000e+00  -0.000000e+00  -0.000000e+00   2.638380e+02   2.627150e+02   7.349946e-01  -0.000000e+00  -0.000000e+00  -0.000000e+00  -0.000000e+00  -0.000000e+00
  0.000000e+00   0.000000e+00   0.000000e+00   0.000000e+00   0.000000e+00   0.000000e+00   0.000000e+00   0.000000e+00   0.000000e+00   1.369990e-01  -4.374767e+01   1.191321e+02  -2.310983e+00   0.000000e+00   0.000000e+00   0.000000e+00   0.000000e+00   0.000000e+00   0.000000e+00   0.000000e+00   0.000000e+00   0.000000e+00   0.000000e+00   0.000000e+00   0.000000e+00   0.000000e+00   0.000000e+00  -0.000000e+00  -0.000000e+00  -0.000000e+00  -0.000000e+00  -0.000000e+00  -0.000000e+00  -0.000000e+00  -0.000000e+00  -0.000000e+00  -0.000000e+00  -0.000000e+00  -0.000000e+00  -0.000000e+00  -0.000000e+00  -0.000000e+00   7.400444e+01  -1.579988e-01  -0.000000e+00  -0.000000e+00  -0.000000e+00 -0.000000e+00  -0.000000e+00  -0.000000e+00  -0.000000e+00  -9.375931e+01  -8.991033e+01  -0.000000e+00  -0.000000e+00  -0.000000e+00  -0.000000e+00   9.375931e+01   8.991033e+01  -0.000000e+00  -0.000000e+00  -0.000000e+00
  0.000000e+00  -1.139591e+01   0.000000e+00   0.000000e+00   3.401974e+00   2.352962e+02   0.000000e+00   0.000000e+00   0.000000e+00  -2.703381e+01  -2.449981e-01  -1.949985e-01  -7.213946e+00   0.000000e+00   0.000000e+00   0.000000e+00   0.000000e+00   0.000000e+00   0.000000e+00   0.000000e+00   0.000000e+00   0.000000e+00   0.000000e+00   0.000000e+00   0.000000e+00   0.000000e+00   0.000000e+00   0.000000e+00  -0.000000e+00  -0.000000e+00  -0.000000e+00  -0.000000e+00  -0.000000e+00  -0.000000e+00  -0.000000e+00  -0.000000e+00  -0.000000e+00  -0.000000e+00  -0.000000e+00  -0.000000e+00  -0.000000e+00  -0.000000e+00  -3.199977e-01  -1.095962e+02  -0.000000e+00  -0.000000e+00  -0.000000e+00 -0.000000e+00  -0.000000e+00  -0.000000e+00  -0.000000e+00   1.730987e+00  -1.828986e+00  -0.000000e+00  -0.000000e+00  -0.000000e+00  -0.000000e+00  -1.730987e+00   1.828986e+00  -0.000000e+00  -0.000000e+00  -0.000000e+00
  0.000000e+00   0.000000e+00   0.000000e+00   0.000000e+00  -6.539952e+00   0.000000e+00   0.000000e+00   0.000000e+00   0.000000e+00  -1.033992e+00   3.439975e+00  -7.624143e+01   4.319968e-01   0.000000e+00   0.000000e+00   0.000000e+00   0.000000e+00   0.000000e+00   0.000000e+00   0.000000e+00   0.000000e+00   0.000000e+00   0.000000e+00   0.000000e+00   0.000000e+00   0.000000e+00   0.000000e+00   0.000000e+00   0.000000e+00  -0.000000e+00  -0.000000e+00  -0.000000e+00  -0.000000e+00  -0.000000e+00  -0.000000e+00  -0.000000e+00  -0.000000e+00  -0.000000e+00  -0.000000e+00  -0.000000e+00  -0.000000e+00  -0.000000e+00  -1.288070e+02   3.591972e+00  -0.000000e+00  -0.000000e+00  -0.000000e+00 -0.000000e+00  -0.000000e+00  -0.000000e+00  -0.000000e+00   9.162931e+00   7.279946e+00  -0.000000e+00  -0.000000e+00  -0.000000e+00  -0.000000e+00  -9.162931e+00  -7.279946e+00  -0.000000e+00  -0.000000e+00  -0.000000e+00
  0.000000e+00   0.000000e+00   0.000000e+00   5.049962e+00   0.000000e+00   0.000000e+00   0.000000e+00   0.000000e+00   5.888157e+01   0.000000e+00   0.000000e+00   0.000000e+00   0.000000e+00  -7.400444e+01   3.199977e-01   1.288070e+02   0.000000e+00   0.000000e+00   0.000000e+00   0.000000e+00   0.000000e+00   0.000000e+00   0.000000e+00   0.000000e+00   0.000000e+00   0.000000e+00   0.000000e+00   0.000000e+00   0.000000e+00   0.000000e+00  -0.000000e+00  -0.000000e+00  -0.000000e+00  -0.000000e+00  -0.000000e+00  -0.000000e+00  -0.000000e+00  -0.000000e+00  -0.000000e+00  -0.000000e+00  -0.000000e+00  -0.000000e+00  -0.000000e+00  -0.000000e+00   4.330968e+00  -1.124872e+02   2.629981e-01 -0.000000e+00  -0.000000e+00  -0.000000e+00  -8.819935e+00  -0.000000e+00  -0.000000e+00  -0.000000e+00  -4.518967e+00   4.366967e+00   8.819935e+00  -0.000000e+00  -0.000000e+00  -0.000000e+00  -0.000000e+00  -0.000000e+00
  0.000000e+00   0.000000e+00  -5.049962e+00   0.000000e+00   0.000000e+00   0.000000e+00   0.000000e+00   0.000000e+00  -1.119992e-01   0.000000e+00   0.000000e+00   0.000000e+00   0.000000e+00   1.579988e-01   1.095962e+02  -3.591972e+00   0.000000e+00   0.000000e+00   0.000000e+00   0.000000e+00   0.000000e+00   0.000000e+00   0.000000e+00   0.000000e+00   0.000000e+00   0.000000e+00   0.000000e+00   0.000000e+00   0.000000e+00   0.000000e+00   0.000000e+00  -0.000000e+00  -0.000000e+00  -0.000000e+00  -0.000000e+00  -0.000000e+00  -0.000000e+00  -0.000000e+00  -0.000000e+00  -0.000000e+00  -0.000000e+00  -0.000000e+00  -0.000000e+00  -0.000000e+00   1.172141e+02   9.579929e-01   2.434983e+01 -0.000000e+00  -0.000000e+00  -0.000000e+00   1.189991e-01  -0.000000e+00  -0.000000e+00  -0.000000e+00  -4.364968e+00  -4.519965e+00  -1.189991e-01  -0.000000e+00  -0.000000e+00  -0.000000e+00  -0.000000e+00  -0.000000e+00
  0.000000e+00   1.110992e+00   0.000000e+00   0.000000e+00   2.386923e+02  -4.217968e+00   0.000000e+00   0.000000e+00   0.000000e+00   4.348767e+01   4.639966e-01  -1.512989e+00   3.499474e+01   0.000000e+00   0.000000e+00   0.000000e+00  -4.330968e+00  -1.172141e+02   0.000000e+00   0.000000e+00   0.000000e+00   0.000000e+00   0.000000e+00   0.000000e+00   0.000000e+00   0.000000e+00   0.000000e+00   0.000000e+00   0.000000e+00   0.000000e+00   0.000000e+00   0.000000e+00  -0.000000e+00  -0.000000e+00  -0.000000e+00  -0.000000e+00  -0.000000e+00  -0.000000e+00  -0.000000e+00  -0.000000e+00  -0.000000e+00  -0.000000e+00  -0.000000e+00  -0.000000e+00  -0.000000e+00  -0.000000e+00  -0.000000e+00 -0.000000e+00  -0.000000e+00  -0.000000e+00  -0.000000e+00   1.147992e+00  -1.263990e+00  -5.637957e+00  -0.000000e+00  -0.000000e+00  -0.000000e+00  -1.147992e+00   1.263990e+00  -0.000000e+00  -0.000000e+00  -0.000000e+00
  6.629351e+01   0.000000e+00   0.000000e+00   0.000000e+00   1.195991e+00   0.000000e+00   0.000000e+00   0.000000e+00   0.000000e+00   1.169991e-01  -6.232953e+00   6.000555e+01  -9.269930e-01   0.000000e+00   0.000000e+00   0.000000e+00   1.124872e+02  -9.579929e-01   0.000000e+00   0.000000e+00   0.000000e+00   0.000000e+00   0.000000e+00   0.000000e+00   0.000000e+00   0.000000e+00   0.000000e+00   0.000000e+00   0.000000e+00   0.000000e+00   0.000000e+00   0.000000e+00   0.000000e+00  -0.000000e+00  -0.000000e+00  -0.000000e+00  -0.000000e+00  -0.000000e+00  -0.000000e+00  -0.000000e+00  -0.000000e+00  -0.000000e+00  -0.000000e+00  -0.000000e+00  -0.000000e+00  -0.000000e+00  -0.000000e+00 -0.000000e+00  -0.000000e+00  -0.000000e+00  -0.000000e+00  -3.520973e+00  -1.842986e+00  -0.000000e+00  -0.000000e+00  -0.000000e+00  -0.000000e+00   3.520973e+00   1.842986e+00  -0.000000e+00  -0.000000e+00  -0.000000e+00
  0.000000e+00  -1.075912e+02   0.000000e+00   0.000000e+00   1.077992e+00   3.195976e+01   0.000000e+00   0.000000e+00   0.000000e+00  -2.609581e+01  -2.369982e-01   0.000000e+00   0.000000e+00   0.000000e+00   0.000000e+00   0.000000e+00  -2.629981e-01  -2.434983e+01   0.000000e+00   0.000000e+00   0.000000e+00   0.000000e+00   0.000000e+00   0.000000e+00   0.000000e+00   0.000000e+00   0.000000e+00   0.000000e+00   0.000000e+00   0.000000e+00   0.000000e+00   0.000000e+00   0.000000e+00   0.000000e+00  -0.000000e+00  -0.000000e+00  -0.000000e+00  -0.000000e+00  -0.000000e+00  -0.000000e+00  -0.000000e+00  -0.000000e+00  -0.000000e+00  -0.000000e+00  -0.000000e+00  -0.000000e+00  -0.000000e+00 -0.000000e+00  -0.000000e+00  -0.000000e+00  -0.000000e+00  -5.254962e+00   3.790971e+00  -0.000000e+00  -0.000000e+00  -0.000000e+00  -0.000000e+00   5.254962e+00  -3.790971e+00  -0.000000e+00  -0.000000e+00  -0.000000e+00
  0.000000e+00   0.000000e+00  -1.005413e+02  -2.431982e+00   0.000000e+00   0.000000e+00   6.737551e+01   1.418289e+01   0.000000e+00   0.000000e+00   0.000000e+00   0.000000e+00   0.000000e+00   0.000000e+00   0.000000e+00   0.000000e+00   0.000000e+00   0.000000e+00   0.000000e+00   0.000000e+00   0.000000e+00   0.000000e+00   0.000000e+00   0.000000e+00   0.000000e+00   0.000000e+00   0.000000e+00   0.000000e+00   0.000000e+00   0.000000e+00   0.000000e+00   0.000000e+00   0.000000e+00   0.000000e+00   0.000000e+00  -0.000000e+00  -0.000000e+00  -0.000000e+00  -0.000000e+00  -0.000000e+00   4.719164e+01  -0.000000e+00  -0.000000e+00  -0.000000e+00  -0.000000e+00  -0.000000e+00   9.037332e+01 -0.000000e+00  -0.000000e+00  -0.000000e+00  -0.000000e+00  -0.000000e+00  -0.000000e+00  -0.000000e+00  -8.940734e+01  -8.563237e+01  -0.000000e+00  -0.000000e+00  -0.000000e+00  -0.000000e+00   2.190034e+02   2.097544e+02
 -3.143996e+02  -1.587988e+00   0.000000e+00   0.000000e+00   2.029985e-01  -5.079962e-01   0.000000e+00   0.000000e+00   0.000000e+00   0.000000e+00   0.000000e+00   0.000000e+00   0.000000e+00   0.000000e+00   0.000000e+00   0.000000e+00   0.000000e+00   0.000000e+00   0.000000e+00   0.000000e+00   0.000000e+00  -1.390990e+00   0.000000e+00   0.000000e+00   0.000000e+00   0.000000e+00   0.000000e+00   0.000000e+00   0.000000e+00   0.000000e+00   0.000000e+00   0.000000e+00   0.000000e+00   0.000000e+00   0.000000e+00   0.000000e+00   9.348731e+01   1.708537e+02  -4.484966e+00  -0.000000e+00  -0.000000e+00  -0.000000e+00   2.886679e+01  -0.000000e+00  -0.000000e+00  -0.000000e+00  -0.000000e+00 -0.000000e+00  -0.000000e+00  -0.000000e+00  -0.000000e+00  -0.000000e+00  -0.000000e+00   1.531989e+00  -0.000000e+00  -0.000000e+00  -0.000000e+00   1.192811e+02   1.131792e+02  -3.751971e+00  -0.000000e+00  -0.000000e+00
 -2.841979e+00   1.301890e+02   0.000000e+00   0.000000e+00   3.233975e+00   2.590081e+01   0.000000e+00   0.000000e+00   0.000000e+00   0.000000e+00   0.000000e+00   0.000000e+00   0.000000e+00   0.000000e+00   0.000000e+00   0.000000e+00   0.000000e+00   0.000000e+00   0.000000e+00   0.000000e+00   0.000000e+00   1.205071e+02   0.000000e+00   0.000000e+00   0.000000e+00   0.000000e+00   0.000000e+00   0.000000e+00   0.000000e+00   0.000000e+00   0.000000e+00   0.000000e+00   0.000000e+00   0.000000e+00   0.000000e+00  -9.348731e+01   0.000000e+00   4.484966e+00   1.708537e+02  -0.000000e+00  -0.000000e+00  -0.000000e+00  -0.000000e+00   2.886679e+01  -0.000000e+00  -0.000000e+00  -0.000000e+00 -0.000000e+00  -0.000000e+00  -0.000000e+00  -0.000000e+00  -0.000000e+00  -0.000000e+00  -1.451309e+02  -0.000000e+00  -0.000000e+00  -0.000000e+00  -1.131762e+02   1.192801e+02   3.554963e+02  -0.000000e+00  -0.000000e+00
 -4.357967e+00   9.663829e+01   0.000000e+00   0.000000e+00  -1.051302e+02   1.041552e+02   0.000000e+00   0.000000e+00   0.000000e+00   0.000000e+00   0.000000e+00   0.000000e+00   0.000000e+00   0.000000e+00   0.000000e+00   0.000000e+00   0.000000e+00   0.000000e+00   0.000000e+00   0.000000e+00   0.000000e+00   4.571166e+01   0.000000e+00   0.000000e+00   0.000000e+00   0.000000e+00   0.000000e+00   0.000000e+00   0.000000e+00   0.000000e+00   0.000000e+00   0.000000e+00   0.000000e+00   0.000000e+00   0.000000e+00  -1.708537e+02  -4.484966e+00   0.000000e+00  -8.923934e+01  -0.000000e+00  -0.000000e+00  -0.000000e+00  -0.000000e+00   2.181684e+01  -0.000000e+00  -0.000000e+00  -0.000000e+00 -0.000000e+00  -0.000000e+00  -0.000000e+00  -0.000000e+00  -0.000000e+00  -0.000000e+00   4.344968e+00  -0.000000e+00  -0.000000e+00  -0.000000e+00   2.275172e+02  -2.284932e+02  -1.064392e+01  -0.000000e+00  -0.000000e+00
 -2.000515e+02  -1.444989e+00   0.000000e+00   0.000000e+00   1.921986e+00  -1.835986e+00   0.000000e+00   0.000000e+00   0.000000e+00   0.000000e+00   0.000000e+00   0.000000e+00   0.000000e+00   0.000000e+00   0.000000e+00   0.000000e+00   0.000000e+00   0.000000e+00   0.000000e+00   0.000000e+00   0.000000e+00  -5.359959e-01   0.000000e+00   0.000000e+00   0.000000e+00   0.000000e+00   0.000000e+00   0.000000e+00   0.000000e+00   0.000000e+00   0.000000e+00   0.000000e+00   0.000000e+00   0.000000e+00   0.000000e+00   4.484966e+00  -1.708537e+02   8.923934e+01   0.000000e+00  -0.000000e+00  -0.000000e+00  -0.000000e+00  -2.181684e+01  -0.000000e+00  -0.000000e+00  -0.000000e+00  -0.000000e+00 -0.000000e+00  -0.000000e+00  -0.000000e+00  -0.000000e+00  -0.000000e+00  -0.000000e+00  -4.249969e-01  -0.000000e+00  -0.000000e+00  -0.000000e+00   2.284904e+02   2.275183e+02   1.039992e+00  -0.000000e+00  -0.000000e+00
  0.000000e+00   0.000000e+00   1.181701e+02   5.488960e+00   0.000000e+00   0.000000e+00   1.634508e+02   3.822371e+01   0.000000e+00   0.000000e+00   0.000000e+00   0.000000e+00   0.000000e+00   0.000000e+00   0.000000e+00   0.000000e+00   0.000000e+00   0.000000e+00   0.000000e+00   0.000000e+00   0.000000e+00   0.000000e+00   1.369990e-01  -4.374767e+01   1.191321e+02  -2.310983e+00   0.000000e+00   0.000000e+00   0.000000e+00   0.000000e+00   0.000000e+00   0.000000e+00   0.000000e+00   0.000000e+00   0.000000e+00   0.000000e+00   0.000000e+00   0.000000e+00   0.000000e+00   0.000000e+00  -0.000000e+00  -1.365990e+00  -0.000000e+00  -0.000000e+00   6.477951e+01  -0.000000e+00  -0.000000e+00 -0.000000e+00  -0.000000e+00  -0.000000e+00  -0.000000e+00  -0.000000e+00  -0.000000e+00  -0.000000e+00  -5.413159e+01  -5.190962e+01  -0.000000e+00  -0.000000e+00  -0.000000e+00  -0.000000e+00   1.325960e+02   1.271530e+02
  0.000000e+00   0.000000e+00  -3.516974e+00   1.014793e+02   0.000000e+00   0.000000e+00  -1.913286e+01   7.084348e+01   0.000000e+00   0.000000e+00   0.000000e+00   0.000000e+00   0.000000e+00   0.000000e+00   0.000000e+00   0.000000e+00   0.000000e+00   0.000000e+00   0.000000e+00   0.000000e+00   0.000000e+00   0.000000e+00  -2.703381e+01  -2.449981e-01  -1.949985e-01  -7.213946e+00   0.000000e+00   0.000000e+00   0.000000e+00   0.000000e+00   0.000000e+00   0.000000e+00   0.000000e+00   0.000000e+00  -4.719164e+01   0.000000e+00   0.000000e+00   0.000000e+00   0.000000e+00   0.000000e+00   0.000000e+00   1.719987e+00  -0.000000e+00  -0.000000e+00   1.302990e+00  -2.485272e+02  -0.000000e+00 -0.000000e+00  -0.000000e+00  -0.000000e+00  -0.000000e+00  -0.000000e+00  -0.000000e+00  -0.000000e+00   9.999925e-01  -1.055992e+00  -0.000000e+00  -0.000000e+00  -0.000000e+00  -0.000000e+00  -2.448983e+00   2.585981e+00
  0.000000e+00   0.000000e+00   1.052072e+02   1.439989e-01   0.000000e+00   0.000000e+00   1.683087e+01   5.770957e+00   0.000000e+00   0.000000e+00   0.000000e+00   0.000000e+00   0.000000e+00   0.000000e+00   0.000000e+00   0.000000e+00   0.000000e+00   0.000000e+00   0.000000e+00   0.000000e+00   0.000000e+00   0.000000e+00  -1.033992e+00   3.439975e+00  -7.624143e+01   4.319968e-01   0.000000e+00   0.000000e+00   0.000000e+00   0.000000e+00   0.000000e+00   0.000000e+00   0.000000e+00   0.000000e+00   0.000000e+00   0.000000e+00   0.000000e+00   0.000000e+00   0.000000e+00   1.365990e+00  -1.719987e+00   0.000000e+00  -0.000000e+00  -0.000000e+00   2.340013e+02   1.236991e+00  -0.000000e+00 -0.000000e+00  -0.000000e+00  -0.000000e+00  -0.000000e+00  -0.000000e+00  -0.000000e+00  -0.000000e+00   5.290960e+00   4.202970e+00  -0.000000e+00  -0.000000e+00  -0.000000e+00  -0.000000e+00  -1.295890e+01  -1.029592e+01
 -5.399960e-02  -1.834686e+01   0.000000e+00   0.000000e+00   1.229681e+02  -1.177831e+02   0.000000e+00   0.000000e+00   0.000000e+00   0.000000e+00   0.000000e+00   0.000000e+00   0.000000e+00   0.000000e+00   0.000000e+00   0.000000e+00   0.000000e+00   0.000000e+00   0.000000e+00   0.000000e+00   0.000000e+00   5.888157e+01   0.000000e+00   0.000000e+00   0.000000e+00   0.000000e+00  -7.400444e+01   3.199977e-01   1.288070e+02   0.000000e+00   0.000000e+00   0.000000e+00   0.000000e+00   0.000000e+00   0.000000e+00  -2.886679e+01   0.000000e+00   0.000000e+00   2.181684e+01   0.000000e+00   0.000000e+00   0.000000e+00   0.000000e+00   4.273969e+00  -0.000000e+00  -0.000000e+00  -0.000000e+00 -0.000000e+00  -0.000000e+00  -0.000000e+00  -0.000000e+00  -0.000000e+00  -0.000000e+00  -5.091963e+00  -0.000000e+00  -0.000000e+00  -0.000000e+00  -3.913972e+00   3.781971e+00   1.247391e+01  -0.000000e+00  -0.000000e+00
 -2.088384e+01   9.499930e-02   0.000000e+00   0.000000e+00  -3.519975e-01   3.379974e-01   0.000000e+00   0.000000e+00   0.000000e+00   0.000000e+00   0.000000e+00   0.000000e+00   0.000000e+00   0.000000e+00   0.000000e+00   0.000000e+00   0.000000e+00   0.000000e+00   0.000000e+00   0.000000e+00   0.000000e+00  -1.119992e-01   0.000000e+00   0.000000e+00   0.000000e+00   0.000000e+00   1.579988e-01   1.095962e+02  -3.591972e+00   0.000000e+00   0.000000e+00   0.000000e+00   0.000000e+00   0.000000e+00   0.000000e+00   0.000000e+00  -2.886679e+01  -2.181684e+01   0.000000e+00   0.000000e+00   0.000000e+00   0.000000e+00  -4.273969e+00   0.000000e+00  -0.000000e+00  -0.000000e+00  -0.000000e+00 -0.000000e+00  -0.000000e+00  -0.000000e+00  -0.000000e+00  -0.000000e+00  -0.000000e+00   6.899948e-02  -0.000000e+00  -0.000000e+00  -0.000000e+00  -3.779971e+00  -3.913972e+00  -1.689987e-01  -0.000000e+00  -0.000000e+00
  0.000000e+00   0.000000e+00   8.979934e-01   1.184061e+02   0.000000e+00   0.000000e+00   6.258954e+00  -3.137177e+01   0.000000e+00   0.000000e+00   0.000000e+00   0.000000e+00   0.000000e+00   0.000000e+00   0.000000e+00   0.000000e+00   0.000000e+00   0.000000e+00   0.000000e+00   0.000000e+00   0.000000e+00   0.000000e+00   4.348767e+01   4.639966e-01  -1.512989e+00   3.499474e+01   0.000000e+00   0.000000e+00   0.000000e+00  -4.330968e+00  -1.172141e+02   0.000000e+00   0.000000e+00   0.000000e+00   0.000000e+00   0.000000e+00   0.000000e+00   0.000000e+00   0.000000e+00  -6.477951e+01  -1.302990e+00  -2.340013e+02   0.000000e+00   0.000000e+00   0.000000e+00  -1.912986e+00  -0.000000e+00 -0.000000e+00  -0.000000e+00  -0.000000e+00  -0.000000e+00  -0.000000e+00  -0.000000e+00  -0.000000e+00  -0.000000e+00  -0.000000e+00  -4.882965e+00  -0.000000e+00  -0.000000e+00  -0.000000e+00  -1.622988e+00   1.786987e+00
  0.000000e+00   0.000000e+00  -1.267611e+02  -3.630972e+00   0.000000e+00   0.000000e+00  -3.600773e+01  -1.007793e+01   0.000000e+00   0.000000e+00   0.000000e+00   0.000000e+00   0.000000e+00   0.000000e+00   0.000000e+00   0.000000e+00   0.000000e+00   0.000000e+00   0.000000e+00   0.000000e+00   0.000000e+00   0.000000e+00   1.169991e-01  -6.232953e+00   6.000555e+01  -9.269930e-01   0.000000e+00   0.000000e+00   0.000000e+00   1.124872e+02  -9.579929e-01   0.000000e+00   0.000000e+00   0.000000e+00   0.000000e+00   0.000000e+00   0.000000e+00   0.000000e+00   0.000000e+00   0.000000e+00   2.485272e+02  -1.236991e+00   0.000000e+00   0.000000e+00   1.912986e+00   0.000000e+00   4.639966e+01 -0.000000e+00  -0.000000e+00  -0.000000e+00  -0.000000e+00  -0.000000e+00  -0.000000e+00  -0.000000e+00  -2.032985e+00  -1.063992e+00  -0.000000e+00  -0.000000e+00  -0.000000e+00  -0.000000e+00   4.979962e+00   2.606980e+00
  0.000000e+00   0.000000e+00  -1.885986e+00   1.602288e+01   0.000000e+00   0.000000e+00   4.117968e+00   3.062776e+01   0.000000e+00   0.000000e+00   0.000000e+00   0.000000e+00   0.000000e+00   0.000000e+00   0.000000e+00   0.000000e+00   0.000000e+00   0.000000e+00   0.000000e+00   0.000000e+00   0.000000e+00   0.000000e+00  -2.609581e+01  -2.369982e-01   0.000000e+00   0.000000e+00   0.000000e+00   0.000000e+00   0.000000e+00  -2.629981e-01  -2.434983e+01   0.000000e+00   0.000000e+00   0.000000e+00  -9.037332e+01   0.000000e+00   0.000000e+00   0.000000e+00   0.000000e+00   0.000000e+00   0.000000e+00   0.000000e+00   0.000000e+00   0.000000e+00   0.000000e+00  -4.639966e+01   0.000000e+00 -0.000000e+00  -0.000000e+00  -0.000000e+00  -0.000000e+00  -0.000000e+00  -0.000000e+00  -0.000000e+00  -3.033977e+00   2.187984e+00  -0.000000e+00  -0.000000e+00  -0.000000e+00  -0.000000e+00   7.431945e+00  -5.360960e+00
  0.000000e+00   0.000000e+00   0.000000e+00   0.000000e+00   0.000000e+00   0.000000e+00   0.000000e+00   0.000000e+00   0.000000e+00  -3.751971e+00   3.554963e+02  -1.064392e+01   1.039992e+00   0.000000e+00   0.000000e+00   0.000000e+00   1.247391e+01  -1.689987e-01   0.000000e+00   0.000000e+00   0.000000e+00   0.000000e+00   0.000000e+00   0.000000e+00   0.000000e+00   0.000000e+00   0.000000e+00   0.000000e+00   0.000000e+00   0.000000e+00   0.000000e+00   0.000000e+00   0.000000e+00   0.000000e+00   0.000000e+00   0.000000e+00   0.000000e+00   0.000000e+00   0.000000e+00   0.000000e+00   0.000000e+00   0.000000e+00   0.000000e+00   0.000000e+00   0.000000e+00   0.000000e+00   0.000000e+00  0.000000e+00  -0.000000e+00  -0.000000e+00  -0.000000e+00   5.823856e+01   5.571058e+01  -0.000000e+00  -0.000000e+00  -0.000000e+00  -0.000000e+00  -0.000000e+00  -0.000000e+00  -0.000000e+00  -0.000000e+00  -0.000000e+00
  0.000000e+00   0.000000e+00   0.000000e+00   0.000000e+00   0.000000e+00   0.000000e+00   0.000000e+00   0.000000e+00   2.190034e+02   0.000000e+00   0.000000e+00   0.000000e+00   0.000000e+00   1.325960e+02  -2.448983e+00  -1.295890e+01   0.000000e+00   0.000000e+00  -1.622988e+00   4.979962e+00   7.431945e+00   0.000000e+00   0.000000e+00   0.000000e+00   0.000000e+00   0.000000e+00   0.000000e+00   0.000000e+00   0.000000e+00   0.000000e+00   0.000000e+00   0.000000e+00   0.000000e+00   0.000000e+00   0.000000e+00   0.000000e+00   0.000000e+00   0.000000e+00   0.000000e+00   0.000000e+00   0.000000e+00   0.000000e+00   0.000000e+00   0.000000e+00   0.000000e+00   0.000000e+00   0.000000e+00  0.000000e+00   0.000000e+00   1.565538e+02  -0.000000e+00  -0.000000e+00  -0.000000e+00  -0.000000e+00  -0.000000e+00  -0.000000e+00  -0.000000e+00  -0.000000e+00  -0.000000e+00  -0.000000e+00  -0.000000e+00  -0.000000e+00
  0.000000e+00   0.000000e+00   0.000000e+00   0.000000e+00   0.000000e+00   0.000000e+00   0.000000e+00   0.000000e+00   2.097544e+02   0.000000e+00   0.000000e+00   0.000000e+00   0.000000e+00   1.271530e+02   2.585981e+00  -1.029592e+01   0.000000e+00   0.000000e+00   1.786987e+00   2.606980e+00  -5.360960e+00   0.000000e+00   0.000000e+00   0.000000e+00   0.000000e+00   0.000000e+00   0.000000e+00   0.000000e+00   0.000000e+00   0.000000e+00   0.000000e+00   0.000000e+00   0.000000e+00   0.000000e+00   0.000000e+00   0.000000e+00   0.000000e+00   0.000000e+00   0.000000e+00   0.000000e+00   0.000000e+00   0.000000e+00   0.000000e+00   0.000000e+00   0.000000e+00   0.000000e+00   0.000000e+00  0.000000e+00  -1.565538e+02   0.000000e+00  -0.000000e+00  -0.000000e+00  -0.000000e+00  -0.000000e+00  -0.000000e+00  -0.000000e+00  -0.000000e+00  -0.000000e+00  -0.000000e+00  -0.000000e+00  -0.000000e+00  -0.000000e+00
  0.000000e+00   0.000000e+00   0.000000e+00   0.000000e+00   0.000000e+00   0.000000e+00   0.000000e+00   0.000000e+00   0.000000e+00   0.000000e+00   0.000000e+00   0.000000e+00   0.000000e+00   0.000000e+00   0.000000e+00   0.000000e+00   0.000000e+00   0.000000e+00   4.882965e+00   0.000000e+00   0.000000e+00   0.000000e+00  -2.652979e+00   2.513742e+02  -7.525945e+00   7.349946e-01   0.000000e+00   0.000000e+00   0.000000e+00   8.819935e+00  -1.189991e-01   0.000000e+00   0.000000e+00   0.000000e+00   0.000000e+00   0.000000e+00   0.000000e+00   0.000000e+00   0.000000e+00   0.000000e+00   0.000000e+00   0.000000e+00   0.000000e+00   0.000000e+00   0.000000e+00   0.000000e+00   0.000000e+00  0.000000e+00   0.000000e+00   0.000000e+00   0.000000e+00  -0.000000e+00  -0.000000e+00  -0.000000e+00   7.132647e+01   6.823149e+01  -0.000000e+00  -0.000000e+00  -0.000000e+00  -0.000000e+00  -0.000000e+00  -0.000000e+00
  0.000000e+00   0.000000e+00   0.000000e+00   0.000000e+00   0.000000e+00   0.000000e+00   0.000000e+00   0.000000e+00   0.000000e+00  -1.192811e+02   1.131762e+02  -2.275172e+02  -2.284904e+02   0.000000e+00   0.000000e+00   0.000000e+00   3.913972e+00   3.779971e+00   0.000000e+00   0.000000e+00   0.000000e+00   1.548589e+02   0.000000e+00   0.000000e+00   0.000000e+00   0.000000e+00   9.375931e+01  -1.730987e+00  -9.162931e+00   0.000000e+00   0.000000e+00  -1.147992e+00   3.520973e+00   5.254962e+00   0.000000e+00   0.000000e+00   0.000000e+00   0.000000e+00   0.000000e+00   0.000000e+00   0.000000e+00   0.000000e+00   0.000000e+00   0.000000e+00   0.000000e+00   0.000000e+00   0.000000e+00 -5.823856e+01   0.000000e+00   0.000000e+00   0.000000e+00   0.000000e+00   7.827641e+01  -0.000000e+00  -0.000000e+00  -0.000000e+00  -0.000000e+00  -0.000000e+00  -0.000000e+00  -0.000000e+00  -0.000000e+00  -0.000000e+00
  0.000000e+00   0.000000e+00   0.000000e+00   0.000000e+00   0.000000e+00   0.000000e+00   0.000000e+00   0.000000e+00   0.000000e+00  -1.131792e+02  -1.192801e+02   2.284932e+02  -2.275183e+02   0.000000e+00   0.000000e+00   0.000000e+00  -3.781971e+00   3.913972e+00   0.000000e+00   0.000000e+00   0.000000e+00   1.483189e+02   0.000000e+00   0.000000e+00   0.000000e+00   0.000000e+00   8.991033e+01   1.828986e+00  -7.279946e+00   0.000000e+00   0.000000e+00   1.263990e+00   1.842986e+00  -3.790971e+00   0.000000e+00   0.000000e+00   0.000000e+00   0.000000e+00   0.000000e+00   0.000000e+00   0.000000e+00   0.000000e+00   0.000000e+00   0.000000e+00   0.000000e+00   0.000000e+00   0.000000e+00 -5.571058e+01   0.000000e+00   0.000000e+00   0.000000e+00  -7.827641e+01   0.000000e+00  -0.000000e+00  -0.000000e+00  -0.000000e+00  -0.000000e+00  -0.000000e+00  -0.000000e+00  -0.000000e+00  -0.000000e+00  -0.000000e+00
  0.000000e+00   0.000000e+00   0.000000e+00   0.000000e+00   0.000000e+00   0.000000e+00   0.000000e+00   0.000000e+00   0.000000e+00   1.531989e+00  -1.451309e+02   4.344968e+00  -4.249969e-01   0.000000e+00   0.000000e+00   0.000000e+00  -5.091963e+00   6.899948e-02   0.000000e+00   0.000000e+00   0.000000e+00   0.000000e+00   0.000000e+00   0.000000e+00   0.000000e+00   0.000000e+00   0.000000e+00   0.000000e+00   0.000000e+00   0.000000e+00   0.000000e+00   5.637957e+00   0.000000e+00   0.000000e+00   0.000000e+00  -1.531989e+00   1.451309e+02  -4.344968e+00   4.249969e-01   0.000000e+00   0.000000e+00   0.000000e+00   5.091963e+00  -6.899948e-02   0.000000e+00   0.000000e+00   0.000000e+00  0.000000e+00   0.000000e+00   0.000000e+00   0.000000e+00   0.000000e+00   0.000000e+00   0.000000e+00  -0.000000e+00  -0.000000e+00  -0.000000e+00   7.132647e+01   6.823149e+01  -0.000000e+00  -0.000000e+00  -0.000000e+00
  0.000000e+00   0.000000e+00   0.000000e+00   0.000000e+00   0.000000e+00   0.000000e+00   0.000000e+00   0.000000e+00  -8.940734e+01   0.000000e+00   0.000000e+00   0.000000e+00   0.000000e+00  -5.413159e+01   9.999925e-01   5.290960e+00   0.000000e+00   0.000000e+00   0.000000e+00  -2.032985e+00  -3.033977e+00   0.000000e+00  -1.377340e+02   1.306840e+02  -2.627150e+02  -2.638380e+02   0.000000e+00   0.000000e+00   0.000000e+00   4.518967e+00   4.364968e+00   0.000000e+00   0.000000e+00   0.000000e+00   8.940734e+01   0.000000e+00   0.000000e+00   0.000000e+00   0.000000e+00   5.413159e+01  -9.999925e-01  -5.290960e+00   0.000000e+00   0.000000e+00   0.000000e+00   2.032985e+00   3.033977e+00  0.000000e+00   0.000000e+00   0.000000e+00  -7.132647e+01   0.000000e+00   0.000000e+00   0.000000e+00   0.000000e+00  -0.000000e+00  -0.000000e+00  -0.000000e+00  -0.000000e+00  -0.000000e+00  -0.000000e+00  -0.000000e+00
  0.000000e+00   0.000000e+00   0.000000e+00   0.000000e+00   0.000000e+00   0.000000e+00   0.000000e+00   0.000000e+00  -8.563237e+01   0.000000e+00   0.000000e+00   0.000000e+00   0.000000e+00  -5.190962e+01  -1.055992e+00   4.202970e+00   0.000000e+00   0.000000e+00   0.000000e+00  -1.063992e+00   2.187984e+00   0.000000e+00  -1.306880e+02  -1.377330e+02   2.638411e+02  -2.627150e+02   0.000000e+00   0.000000e+00   0.000000e+00  -4.366967e+00   4.519965e+00   0.000000e+00   0.000000e+00   0.000000e+00   8.563237e+01   0.000000e+00   0.000000e+00   0.000000e+00   0.000000e+00   5.190962e+01   1.055992e+00  -4.202970e+00   0.000000e+00   0.000000e+00   0.000000e+00   1.063992e+00  -2.187984e+00  0.000000e+00   0.000000e+00   0.000000e+00  -6.823149e+01   0.000000e+00   0.000000e+00   0.000000e+00   0.000000e+00   0.000000e+00  -0.000000e+00  -0.000000e+00  -0.000000e+00  -0.000000e+00  -0.000000e+00  -0.000000e+00
  0.000000e+00   0.000000e+00   0.000000e+00   0.000000e+00   0.000000e+00   0.000000e+00   0.000000e+00   0.000000e+00   0.000000e+00   0.000000e+00   0.000000e+00   0.000000e+00   0.000000e+00   0.000000e+00   0.000000e+00   0.000000e+00   0.000000e+00   0.000000e+00   0.000000e+00   0.000000e+00   0.000000e+00   0.000000e+00   2.652979e+00  -2.513742e+02   7.525945e+00  -7.349946e-01   0.000000e+00   0.000000e+00   0.000000e+00  -8.819935e+00   1.189991e-01   0.000000e+00   0.000000e+00   0.000000e+00   0.000000e+00   0.000000e+00   0.000000e+00   0.000000e+00   0.000000e+00   0.000000e+00   0.000000e+00   0.000000e+00   0.000000e+00   0.000000e+00   4.882965e+00   0.000000e+00   0.000000e+00  0.000000e+00   0.000000e+00   0.000000e+00   0.000000e+00   0.000000e+00   0.000000e+00   0.000000e+00   0.000000e+00   0.000000e+00   0.000000e+00  -0.000000e+00  -0.000000e+00  -0.000000e+00   5.823856e+01   5.571058e+01
  0.000000e+00   0.000000e+00   0.000000e+00   0.000000e+00   0.000000e+00   0.000000e+00   0.000000e+00   0.000000e+00   0.000000e+00   0.000000e+00   0.000000e+00   0.000000e+00   0.000000e+00   0.000000e+00   0.000000e+00   0.000000e+00   0.000000e+00   0.000000e+00   0.000000e+00   0.000000e+00   0.000000e+00  -1.548589e+02   0.000000e+00   0.000000e+00   0.000000e+00   0.000000e+00  -9.375931e+01   1.730987e+00   9.162931e+00   0.000000e+00   0.000000e+00   1.147992e+00  -3.520973e+00  -5.254962e+00   0.000000e+00  -1.192811e+02   1.131762e+02  -2.275172e+02  -2.284904e+02   0.000000e+00   0.000000e+00   0.000000e+00   3.913972e+00   3.779971e+00   0.000000e+00   0.000000e+00   0.000000e+00  0.000000e+00   0.000000e+00   0.000000e+00   0.000000e+00   0.000000e+00   0.000000e+00  -7.132647e+01   0.000000e+00   0.000000e+00   0.000000e+00   0.000000e+00  -7.827641e+01  -0.000000e+00  -0.000000e+00  -0.000000e+00
  0.000000e+00   0.000000e+00   0.000000e+00   0.000000e+00   0.000000e+00   0.000000e+00   0.000000e+00   0.000000e+00   0.000000e+00   0.000000e+00   0.000000e+00   0.000000e+00   0.000000e+00   0.000000e+00   0.000000e+00   0.000000e+00   0.000000e+00   0.000000e+00   0.000000e+00   0.000000e+00   0.000000e+00  -1.483189e+02   0.000000e+00   0.000000e+00   0.000000e+00   0.000000e+00  -8.991033e+01  -1.828986e+00   7.279946e+00   0.000000e+00   0.000000e+00  -1.263990e+00  -1.842986e+00   3.790971e+00   0.000000e+00  -1.131792e+02  -1.192801e+02   2.284932e+02  -2.275183e+02   0.000000e+00   0.000000e+00   0.000000e+00  -3.781971e+00   3.913972e+00   0.000000e+00   0.000000e+00   0.000000e+00  0.000000e+00   0.000000e+00   0.000000e+00   0.000000e+00   0.000000e+00   0.000000e+00  -6.823149e+01   0.000000e+00   0.000000e+00   0.000000e+00   7.827641e+01   0.000000e+00  -0.000000e+00  -0.000000e+00  -0.000000e+00
  0.000000e+00   0.000000e+00   0.000000e+00   0.000000e+00   0.000000e+00   0.000000e+00   0.000000e+00   0.000000e+00   0.000000e+00   0.000000e+00   0.000000e+00   0.000000e+00   0.000000e+00   0.000000e+00   0.000000e+00   0.000000e+00   0.000000e+00   0.000000e+00   0.000000e+00   0.000000e+00   0.000000e+00   0.000000e+00   0.000000e+00   0.000000e+00   0.000000e+00   0.000000e+00   0.000000e+00   0.000000e+00   0.000000e+00   0.000000e+00   0.000000e+00   0.000000e+00   0.000000e+00   0.000000e+00   0.000000e+00   3.751971e+00  -3.554963e+02   1.064392e+01  -1.039992e+00   0.000000e+00   0.000000e+00   0.000000e+00  -1.247391e+01   1.689987e-01   0.000000e+00   0.000000e+00   0.000000e+00  0.000000e+00   0.000000e+00   0.000000e+00   0.000000e+00   0.000000e+00   0.000000e+00   0.000000e+00   0.000000e+00   0.000000e+00   0.000000e+00   0.000000e+00   0.000000e+00   0.000000e+00  -0.000000e+00  -0.000000e+00
  0.000000e+00   0.000000e+00   0.000000e+00   0.000000e+00   0.000000e+00   0.000000e+00   0.000000e+00   0.000000e+00   0.000000e+00   0.000000e+00   0.000000e+00   0.000000e+00   0.000000e+00   0.000000e+00   0.000000e+00   0.000000e+00   0.000000e+00   0.000000e+00   0.000000e+00   0.000000e+00   0.000000e+00   0.000000e+00   0.000000e+00   0.000000e+00   0.000000e+00   0.000000e+00   0.000000e+00   0.000000e+00   0.000000e+00   0.000000e+00   0.000000e+00   0.000000e+00   0.000000e+00   0.000000e+00  -2.190034e+02   0.000000e+00   0.000000e+00   0.000000e+00   0.000000e+00  -1.325960e+02   2.448983e+00   1.295890e+01   0.000000e+00   0.000000e+00   1.622988e+00  -4.979962e+00  -7.431945e+00  0.000000e+00   0.000000e+00   0.000000e+00   0.000000e+00   0.000000e+00   0.000000e+00   0.000000e+00   0.000000e+00   0.000000e+00  -5.823856e+01   0.000000e+00   0.000000e+00   0.000000e+00   0.000000e+00  -1.565538e+02
  0.000000e+00   0.000000e+00   0.000000e+00   0.000000e+00   0.000000e+00   0.000000e+00   0.000000e+00   0.000000e+00   0.000000e+00   0.000000e+00   0.000000e+00   0.000000e+00   0.000000e+00   0.000000e+00   0.000000e+00   0.000000e+00   0.000000e+00   0.000000e+00   0.000000e+00   0.000000e+00   0.000000e+00   0.000000e+00   0.000000e+00   0.000000e+00   0.000000e+00   0.000000e+00   0.000000e+00   0.000000e+00   0.000000e+00   0.000000e+00   0.000000e+00   0.000000e+00   0.000000e+00   0.000000e+00  -2.097544e+02   0.000000e+00   0.000000e+00   0.000000e+00   0.000000e+00  -1.271530e+02  -2.585981e+00   1.029592e+01   0.000000e+00   0.000000e+00  -1.786987e+00  -2.606980e+00   5.360960e+00  0.000000e+00   0.000000e+00   0.000000e+00   0.000000e+00   0.000000e+00   0.000000e+00   0.000000e+00   0.000000e+00   0.000000e+00  -5.571058e+01   0.000000e+00   0.000000e+00   0.000000e+00   1.565538e+02   0.000000e+00
