# Supplementary material for: Branching mechanism of photoswitching in an Fe(II) polypyridyl complex explained by full singlet-triplet-quintet dynamics
Source: Commun Chem. 2023 Jan 9;6:7. doi: 10.1038/s42004-022-00796-z (PMC9829715; doi:10.1038/s42004-022-00796-z)
Supplement: Supplementary file 5 — Supplementary Data 2 [file 42004_2022_796_MOESM5_ESM.zip]

Archive with 1,435 entries (1,435 files):
- geom_1
- geom_10
- geom_100
- geom_101
- geom_102
- geom_103
- geom_104
- geom_105
- geom_106
- geom_107
- geom_108
- geom_109
- geom_11
- geom_110
- geom_111
- geom_112
- geom_113
- geom_114
- geom_115
- geom_116
- geom_117
- geom_118
- geom_119
- geom_12
- geom_120
- geom_121
- geom_122
- geom_123
- geom_124
- geom_125
- geom_126
- geom_127
- geom_128
- geom_129
- geom_13
- geom_130
- geom_131
- geom_132
- geom_133
- geom_134
- geom_135
- geom_136
- geom_137
- geom_138
- geom_139
- geom_14
- geom_140
- geom_141
- geom_142
- geom_143
- geom_144
- geom_145
- geom_146
- geom_147
- geom_148
- geom_149
- geom_15
- geom_150
- geom_151
- geom_152
- geom_153
- geom_154
- geom_155
- geom_156
- geom_157
- geom_158
- geom_159
- geom_16
- geom_160
- geom_161
- geom_162
- geom_163
- geom_164
- geom_165
- geom_166
- geom_167
- geom_168
- geom_169
- geom_17
- geom_170
- geom_171
- geom_172
- geom_173
- geom_174
- geom_175
- geom_176
- geom_177
- geom_178
- geom_179
- geom_18
- geom_180
- geom_181
- geom_182
- geom_183
- geom_184
- geom_185
- geom_186
- geom_187
- geom_188
- geom_189
- geom_19
- geom_190
- geom_191
- geom_192
- geom_193
- geom_194
- geom_195
- geom_196
- geom_197
- geom_198
- geom_199
- geom_2
- geom_20
- geom_200
- geom_201
- geom_202
- geom_203
- geom_204
- geom_205
- geom_206
- geom_207
- geom_208
- geom_209
- geom_21
- geom_210
- geom_211
- geom_212
- geom_213
- geom_214
- geom_215
- geom_216
- geom_217
- geom_218
- geom_219
- geom_22
- geom_220
- geom_221
- geom_222
- geom_223
- geom_224
- geom_225
- geom_226
- geom_227
- geom_228
- geom_229
- geom_23
- geom_230
- geom_231
- geom_232
- geom_233
- geom_234
- geom_235
- geom_236
- geom_237
- geom_238
- geom_239
- geom_24
- geom_240
- geom_241
- geom_242
- geom_243
- geom_244
- geom_245
- geom_246
- geom_247
- geom_248
- geom_249
- geom_25
- geom_250
- geom_251
- geom_252
- geom_253
- geom_254
- geom_255
- geom_256
- geom_257
- geom_258
- geom_259
- geom_26
- geom_260
- geom_261
- geom_262
- geom_263
- geom_264
- geom_265
- geom_266
- geom_267
- geom_268
- geom_269
- geom_27
- geom_270
- geom_271
- geom_272
- geom_273
- geom_274
- geom_275
- geom_276
- geom_277
- geom_278
- geom_279
- geom_28
- geom_280
- geom_281
- geom_282
- geom_283
- geom_284
- geom_285
- geom_286
- geom_287
- geom_288
- geom_289
- geom_29
- geom_290
- geom_291
- geom_292
- geom_293
- geom_294
- geom_295
- geom_296
- geom_297
- geom_298
- geom_299
- geom_3
- geom_30
- geom_300
- geom_301
- geom_302
- geom_303
- geom_304
- geom_305
- geom_306
- geom_307
- geom_308
- geom_309
- geom_31
- geom_310
- geom_311
- geom_312
- geom_313
- geom_314
- geom_315
- geom_316
- geom_317
- geom_318
- geom_319
- geom_32
- geom_320
- geom_321
- geom_322
- geom_323
- geom_324
- geom_325
- geom_326
- geom_327
- geom_328
- geom_329
- geom_33
- geom_330
- geom_331
- geom_332
- geom_333
- geom_334
- geom_335
- geom_336
- geom_337
- geom_338
- geom_339
- geom_34
- geom_340
- geom_341
- geom_342
- geom_343
- geom_344
- geom_345
- geom_346
- geom_347
- geom_348
- geom_349
- geom_35
- geom_350
- geom_351
- geom_352
- geom_353
- geom_354
- geom_355
- geom_356
- geom_357
- geom_358
- geom_359
- geom_36
- geom_360
- geom_361
- geom_362
- geom_363
- geom_364
- geom_365
- geom_366
- geom_367
- geom_368
- geom_369
[truncated: 1,135 more entries]
