# Supplementary material for: Branching mechanism of photoswitching in an Fe(II) polypyridyl complex explained by full singlet-triplet-quintet dynamics
Source: Commun Chem. 2023 Jan 9;6:7. doi: 10.1038/s42004-022-00796-z (PMC9829715; doi:10.1038/s42004-022-00796-z)
Supplement: Supplementary file 5 — Supplementary Data 2 [file 42004_2022_796_MOESM5_ESM.zip › geom_1]

  Fe  26.0  -0.07938603   0.02948603   0.09550187  55.93494200
   N   7.0   0.15613040   0.07783217  -3.59179697  14.00307400
   N   7.0   3.78632980  -0.01785817  -0.83986228  14.00307400
   N   7.0  -3.69106823   0.01092502  -0.49849573  14.00307400
   N   7.0   0.02030414   0.08774355   3.62830488  14.00307400
   N   7.0   0.08848413   3.74738636   0.73082621  14.00307400
   N   7.0   0.01812378  -3.68650641   0.61488582  14.00307400
   C   6.0  -0.03083225   0.04732527  -8.96098616  12.00000000
   C   6.0   2.26274095   0.12705177  -4.89100255  12.00000000
   C   6.0  -2.13024839   0.04207482  -4.95810745  12.00000000
   C   6.0   2.27235608   0.11353978  -7.67945308  12.00000000
   C   6.0  -2.35249039  -0.05747525  -7.35345178  12.00000000
   C   6.0   4.52280893  -0.02094970  -3.24302159  12.00000000
   C   6.0  -4.20116336  -0.05844733  -3.06575780  12.00000000
   C   6.0   5.57441251   0.03389013   0.91834766  12.00000000
   C   6.0  -5.59960801  -0.03780520   1.18753624  12.00000000
   C   6.0   6.96676262   0.09233647  -3.85381866  12.00000000
   C   6.0  -6.76410982  -0.19454439  -3.78439787  12.00000000
   C   6.0   8.25313256  -0.07942775   0.41480187  12.00000000
   C   6.0  -8.04792015  -0.10026775   0.34160109  12.00000000
   C   6.0   8.81028063   0.09681279  -2.10101678  12.00000000
   C   6.0  -8.71543916  -0.06207334  -2.10905721  12.00000000
   C   6.0   0.13507251  -0.01274964   8.94703376  12.00000000
   C   6.0  -0.08601761   2.35718761   4.91761283  12.00000000
   C   6.0  -0.08669194  -2.20542434   4.76050073  12.00000000
   C   6.0  -0.08848397   2.35838160   7.62966839  12.00000000
   C   6.0  -0.09501376  -2.28595601   7.39644850  12.00000000
   C   6.0  -0.16840829   4.40034121   3.13635848  12.00000000
   C   6.0  -0.07127964  -4.33821187   3.04933522  12.00000000
   C   6.0   0.25969361   5.44906026  -1.09416592  12.00000000
   C   6.0  -0.28450720  -5.59993891  -1.12756162  12.00000000
   C   6.0  -0.06167637   6.89605845   3.84960619  12.00000000
   C   6.0  -0.03310561  -6.85075551   3.83655421  12.00000000
   C   6.0   0.13272592   7.91856366  -0.36744068  12.00000000
   C   6.0  -0.23427421  -8.08547367  -0.31889608  12.00000000
   C   6.0  -0.05885425   8.64745723   1.98828917  12.00000000
   C   6.0  -0.00006715  -8.92622878   2.06759586  12.00000000
   H   1.0  -0.22656200  -0.17245986 -10.96373750   1.00782500
   H   1.0   3.99428900  -0.04011748  -8.84648470   1.00782500
   H   1.0  -4.19322356   0.05706840  -8.23238011   1.00782500
   H   1.0  10.84265654  -0.22655516  -2.43869569   1.00782500
   H   1.0 -10.71560513  -0.27484889  -2.97603575   1.00782500
   H   1.0   7.24529449  -0.05268946  -5.90326878   1.00782500
   H   1.0  -7.38773829  -0.50023599  -5.87503771   1.00782500
   H   1.0   9.49482133   0.04961733   1.90241218   1.00782500
   H   1.0  -9.34197104   0.13990193   1.86784389   1.00782500
   H   1.0   4.79347100  -0.10375984   2.69570677   1.00782500
   H   1.0  -4.99621442   0.32096560   3.20238421   1.00782500
   H   1.0   0.28537573  -0.24836454  11.03569632   1.00782500
   H   1.0  -0.21743986   4.04155423   8.54687023   1.00782500
   H   1.0   0.09253166  -3.88401452   8.17790825   1.00782500
   H   1.0  -0.26425907  10.58200252   2.33554984   1.00782500
   H   1.0   0.08241579 -10.77201494   2.88740216   1.00782500
   H   1.0  -0.57022854   7.29132693   5.83355786   1.00782500
   H   1.0  -0.00119320  -7.30180302   5.77695105   1.00782500
   H   1.0  -0.17098632   9.35600357  -1.92031549   1.00782500
   H   1.0  -0.31689123  -9.19591970  -1.84724475   1.00782500
   H   1.0  -0.08359117   4.95934236  -2.89467253   1.00782500
   H   1.0  -0.14542120  -4.71529449  -2.71537175   1.00782500
