# Supplementary material for: Branching mechanism of photoswitching in an Fe(II) polypyridyl complex explained by full singlet-triplet-quintet dynamics
Source: Commun Chem. 2023 Jan 9;6:7. doi: 10.1038/s42004-022-00796-z (PMC9829715; doi:10.1038/s42004-022-00796-z)
Supplement: Supplementary file 5 — Supplementary Data 2 [file 42004_2022_796_MOESM5_ESM.zip › geom_10]

  Fe  26.0   0.09003183   0.03869034   0.02296391  55.93494200
   N   7.0  -0.07539478   0.08229328  -3.65914683  14.00307400
   N   7.0   3.83524357  -0.24855507  -0.64242837  14.00307400
   N   7.0  -3.62770078   0.06750127  -0.52640760  14.00307400
   N   7.0   0.10451495  -0.08618366   3.54516407  14.00307400
   N   7.0  -0.05745809   3.74990971   0.55370170  14.00307400
   N   7.0  -0.06215154  -3.72890668   0.60203712  14.00307400
   C   6.0  -0.00973862   0.20678860  -8.84512813  12.00000000
   C   6.0   2.13800364   0.01810227  -4.83632265  12.00000000
   C   6.0  -2.24597575  -0.08848969  -4.86386742  12.00000000
   C   6.0   2.36970690   0.05824245  -7.52086743  12.00000000
   C   6.0  -2.30694650   0.02629702  -7.54013846  12.00000000
   C   6.0   4.49988076   0.03628846  -3.16248831  12.00000000
   C   6.0  -4.40553025   0.11288335  -3.03435530  12.00000000
   C   6.0   5.70997984  -0.09937542   0.98876221  12.00000000
   C   6.0  -5.70760197  -0.01787918   1.09384692  12.00000000
   C   6.0   6.91050746  -0.15165906  -4.03836535  12.00000000
   C   6.0  -6.89542186  -0.13884212  -3.90901567  12.00000000
   C   6.0   8.28365054  -0.11810726   0.36640514  12.00000000
   C   6.0  -8.25051995  -0.09105994   0.55780417  12.00000000
   C   6.0   8.77582849   0.07129592  -2.15063615  12.00000000
   C   6.0  -8.86510894   0.00793699  -2.06043722  12.00000000
   C   6.0  -0.20295803   0.08251654   8.69186337  12.00000000
   C   6.0  -0.02604261   2.17674329   4.75009502  12.00000000
   C   6.0  -0.00488417  -2.39107778   4.87550690  12.00000000
   C   6.0   0.09912988   2.26003070   7.38653383  12.00000000
   C   6.0  -0.31155609  -2.37219706   7.54625657  12.00000000
   C   6.0  -0.24435230   4.43768627   3.02022700  12.00000000
   C   6.0   0.10014737  -4.41643698   3.11999387  12.00000000
   C   6.0   0.02268794   5.71400291  -1.01367199  12.00000000
   C   6.0  -0.17348637  -5.66301118  -1.07782366  12.00000000
   C   6.0  -0.18888550   6.95546335   3.88169654  12.00000000
   C   6.0   0.09908571  -6.75787481   3.96287098  12.00000000
   C   6.0   0.14583820   8.28969604  -0.32917934  12.00000000
   C   6.0  -0.02551068  -8.24296731  -0.36041583  12.00000000
   C   6.0   0.04326438   8.93174804   2.26460621  12.00000000
   C   6.0   0.09262420  -8.83173219   2.27026440  12.00000000
   H   1.0   0.12114179  -0.03337210 -10.68123880   1.00782500
   H   1.0   4.16464274  -0.05945914  -8.44319946   1.00782500
   H   1.0  -4.15448576  -0.54197707  -8.44089697   1.00782500
   H   1.0  11.06184915   0.44735832  -2.46964367   1.00782500
   H   1.0 -10.87750298  -0.15050024  -2.63317276   1.00782500
   H   1.0   7.71485497   0.22743093  -6.26649026   1.00782500
   H   1.0  -7.14596666  -0.26514830  -6.02999293   1.00782500
   H   1.0   9.58949952  -0.35040809   1.80804768   1.00782500
   H   1.0  -9.50927731  -0.00944304   1.85087353   1.00782500
   H   1.0   5.31943342   0.38275668   3.08292766   1.00782500
   H   1.0  -5.09374478  -0.25531340   3.11107052   1.00782500
   H   1.0  -0.40911147   0.44012213  10.67194072   1.00782500
   H   1.0   0.10028316   4.17754481   8.39882875   1.00782500
   H   1.0  -0.89810437  -4.02991068   8.46504623   1.00782500
   H   1.0   0.17558039  10.76405008   2.74101209   1.00782500
   H   1.0   0.07476597 -10.77514445   3.18831010   1.00782500
   H   1.0  -0.85119557   7.05804632   5.94779660   1.00782500
   H   1.0   0.57910209  -7.07336575   6.04897885   1.00782500
   H   1.0   0.25693898   9.47067790  -1.93516357   1.00782500
   H   1.0  -0.05373508  -9.42381419  -2.04437680   1.00782500
   H   1.0   0.16448239   5.08164913  -3.16392124   1.00782500
   H   1.0  -0.11599550  -5.01112863  -3.12038517   1.00782500
