# Supplementary material for: Branching mechanism of photoswitching in an Fe(II) polypyridyl complex explained by full singlet-triplet-quintet dynamics
Source: Commun Chem. 2023 Jan 9;6:7. doi: 10.1038/s42004-022-00796-z (PMC9829715; doi:10.1038/s42004-022-00796-z)
Supplement: Supplementary file 5 — Supplementary Data 2 [file 42004_2022_796_MOESM5_ESM.zip › geom_100]

  Fe  26.0   0.01560621  -0.00694885  -0.03364052  55.93494200
   N   7.0   0.02375750   0.03944128  -3.63259505  14.00307400
   N   7.0   3.83163657  -0.00513008  -0.65136911  14.00307400
   N   7.0  -3.73641763  -0.07562880  -0.60252968  14.00307400
   N   7.0   0.14787561  -0.03439981   3.54556623  14.00307400
   N   7.0   0.25036473   3.81492892   0.69687394  14.00307400
   N   7.0  -0.02239940  -3.73658814   0.67515460  14.00307400
   C   6.0  -0.09436716  -0.07788220  -8.81489547  12.00000000
   C   6.0   2.32846879   0.00799704  -4.89555424  12.00000000
   C   6.0  -2.29294242   0.00799324  -4.80380753  12.00000000
   C   6.0   2.19602574  -0.22639568  -7.45813804  12.00000000
   C   6.0  -2.34787198  -0.03985850  -7.54347756  12.00000000
   C   6.0   4.42739435   0.12790488  -3.13027133  12.00000000
   C   6.0  -4.40388340  -0.00144144  -3.00435735  12.00000000
   C   6.0   5.68581964  -0.32745636   1.15858912  12.00000000
   C   6.0  -5.65224265  -0.22551099   1.04293911  12.00000000
   C   6.0   6.91787915   0.24570782  -3.79544729  12.00000000
   C   6.0  -6.90636544  -0.17758739  -4.02521109  12.00000000
   C   6.0   8.14477925  -0.10562671   0.41357529  12.00000000
   C   6.0  -8.01018640   0.03195519   0.35799909  12.00000000
   C   6.0   8.80626795   0.30949947  -2.06891408  12.00000000
   C   6.0  -8.84532738   0.06921194  -2.19419422  12.00000000
   C   6.0   0.01080161   0.07831533   8.67120532  12.00000000
   C   6.0   0.05328026   2.18511007   4.88915173  12.00000000
   C   6.0   0.08999604  -2.12432885   4.90311600  12.00000000
   C   6.0  -0.07344432   2.24230612   7.36868568  12.00000000
   C   6.0   0.12791494  -2.19191795   7.47510922  12.00000000
   C   6.0   0.27599022   4.36738024   3.11286602  12.00000000
   C   6.0   0.03933714  -4.44713838   3.21957857  12.00000000
   C   6.0  -0.06295651   5.73403551  -1.03239998  12.00000000
   C   6.0   0.03113545  -5.57354113  -1.04417110  12.00000000
   C   6.0  -0.19045000   6.90782398   3.92466585  12.00000000
   C   6.0   0.09617558  -6.97301372   3.97861586  12.00000000
   C   6.0  -0.04065027   8.21381406  -0.34107826  12.00000000
   C   6.0  -0.22042400  -8.27441809  -0.46805423  12.00000000
   C   6.0  -0.10177834   8.81281923   2.20223167  12.00000000
   C   6.0  -0.29956345  -8.79105723   2.05507412  12.00000000
   H   1.0  -0.21257670  -0.57337720 -10.78989032   1.00782500
   H   1.0   4.00922815   0.08439103  -8.33841379   1.00782500
   H   1.0  -4.16198591   0.28640529  -8.56037402   1.00782500
   H   1.0  10.98845782   0.22125281  -2.60062633   1.00782500
   H   1.0 -10.94920663   0.56656208  -3.02471051   1.00782500
   H   1.0   7.31177480   0.11211856  -5.80077308   1.00782500
   H   1.0  -7.40639657  -0.11287435  -6.03641191   1.00782500
   H   1.0   9.31107913  -0.08299091   1.83812921   1.00782500
   H   1.0  -9.53349928   0.35439068   1.98445383   1.00782500
   H   1.0   4.87667744  -0.13081738   3.10467014   1.00782500
   H   1.0  -5.07342951   0.29062878   2.94816919   1.00782500
   H   1.0  -0.52037756   0.03482834  10.82925691   1.00782500
   H   1.0   0.26926746   4.08151075   8.38902455   1.00782500
   H   1.0   0.26802694  -3.70047777   8.46425508   1.00782500
   H   1.0  -0.37789580  10.91375880   2.93295063   1.00782500
   H   1.0  -0.61944458 -10.85519903   2.53234779   1.00782500
   H   1.0  -0.25021899   7.65401772   5.67335211   1.00782500
   H   1.0  -0.32164303  -7.20683059   5.80026173   1.00782500
   H   1.0  -0.18844615   9.80582016  -1.76678837   1.00782500
   H   1.0  -0.83132822  -9.69170042  -1.70857638   1.00782500
   H   1.0  -0.48998711   5.63137127  -3.19712254   1.00782500
   H   1.0  -0.13419274  -4.77021304  -3.06487219   1.00782500
