# Supplementary material for: Branching mechanism of photoswitching in an Fe(II) polypyridyl complex explained by full singlet-triplet-quintet dynamics
Source: Commun Chem. 2023 Jan 9;6:7. doi: 10.1038/s42004-022-00796-z (PMC9829715; doi:10.1038/s42004-022-00796-z)
Supplement: Supplementary file 5 — Supplementary Data 2 [file 42004_2022_796_MOESM5_ESM.zip › geom_101]

  Fe  26.0   0.03623924   0.01751903   0.02712774  55.93494200
   N   7.0   0.04684301  -0.03743442  -3.51817824  14.00307400
   N   7.0   3.80251867   0.07642533  -0.54826200  14.00307400
   N   7.0  -3.71626339  -0.03462084  -0.61919040  14.00307400
   N   7.0  -0.12833632   0.10128327   3.70880932  14.00307400
   N   7.0   0.00095803   3.89271144   0.70324789  14.00307400
   N   7.0   0.29001286  -3.60409165   0.54605177  14.00307400
   C   6.0  -0.08696597  -0.01305556  -8.77263159  12.00000000
   C   6.0   2.24146992  -0.26258576  -4.84913579  12.00000000
   C   6.0  -2.36228950   0.06430409  -4.81456589  12.00000000
   C   6.0   2.18793638  -0.29124712  -7.44143070  12.00000000
   C   6.0  -2.43454423  -0.05863944  -7.53561161  12.00000000
   C   6.0   4.30750152  -0.32282235  -2.97475636  12.00000000
   C   6.0  -4.38627340   0.03007843  -3.14137572  12.00000000
   C   6.0   5.63008324   0.29637054   1.05038336  12.00000000
   C   6.0  -5.60642361  -0.19545537   1.05968795  12.00000000
   C   6.0   6.95107824  -0.16873957  -3.88821320  12.00000000
   C   6.0  -6.96530371  -0.05501694  -3.93425781  12.00000000
   C   6.0   8.15144975   0.24854695   0.36214882  12.00000000
   C   6.0  -8.29949230  -0.14947137   0.31141088  12.00000000
   C   6.0   8.84275360  -0.06027254  -2.06685485  12.00000000
   C   6.0  -8.90871916   0.18732347  -2.07572360  12.00000000
   C   6.0   0.20993004  -0.14754278   8.76065003  12.00000000
   C   6.0  -0.17763758   2.17302600   4.88115693  12.00000000
   C   6.0  -0.09026638  -2.22818045   4.79007813  12.00000000
   C   6.0  -0.05029680   2.27759620   7.48539527  12.00000000
   C   6.0  -0.18603086  -2.47787272   7.46417073  12.00000000
   C   6.0  -0.20179171   4.45240614   3.09578155  12.00000000
   C   6.0   0.04449227  -4.28945036   3.01739452  12.00000000
   C   6.0   0.16381923   5.72050709  -1.05760517  12.00000000
   C   6.0   0.02986051  -5.43848003  -1.16494395  12.00000000
   C   6.0  -0.02888688   6.97035057   3.85741385  12.00000000
   C   6.0   0.06964837  -6.85691938   3.74637857  12.00000000
   C   6.0   0.21417334   8.18483791  -0.50104942  12.00000000
   C   6.0  -0.04554393  -8.21912749  -0.44184353  12.00000000
   C   6.0   0.13805632   8.88754309   2.20532923  12.00000000
   C   6.0   0.14052062  -8.85899811   2.01095145  12.00000000
   H   1.0   0.14090498   0.17481231 -10.96978847   1.00782500
   H   1.0   4.17369537  -0.71286395  -8.70196128   1.00782500
   H   1.0  -4.25619056   0.02215493  -8.50207312   1.00782500
   H   1.0  10.82899667  -0.13208613  -2.39575241   1.00782500
   H   1.0 -10.93899581   0.53984077  -2.32976094   1.00782500
   H   1.0   7.12063033  -0.57436886  -6.06369313   1.00782500
   H   1.0  -7.40060229   0.35291919  -5.74476812   1.00782500
   H   1.0   9.60194890   0.55073041   2.00712813   1.00782500
   H   1.0  -9.73706064  -0.90607620   1.75275542   1.00782500
   H   1.0   4.99193518   0.35031174   3.15886746   1.00782500
   H   1.0  -4.86365853   0.16764282   3.23441429   1.00782500
   H   1.0  -0.03152167   0.04676671  10.80891282   1.00782500
   H   1.0   0.01760203   3.99909853   8.88664257   1.00782500
   H   1.0   0.08359332  -4.12523735   8.62947186   1.00782500
   H   1.0   0.14819000  10.79181764   2.75380271   1.00782500
   H   1.0  -0.00808343 -10.73596243   2.91230022   1.00782500
   H   1.0  -0.19733253   7.07722641   5.93500692   1.00782500
   H   1.0  -0.03468903  -7.13973402   5.71608432   1.00782500
   H   1.0   0.38824709   9.91926534  -1.84609551   1.00782500
   H   1.0  -0.01966631  -9.60583955  -1.88042235   1.00782500
   H   1.0   0.26734263   5.20920210  -3.04346756   1.00782500
   H   1.0  -0.35064708  -4.56444531  -2.92119401   1.00782500
