# Supplementary material for: Branching mechanism of photoswitching in an Fe(II) polypyridyl complex explained by full singlet-triplet-quintet dynamics
Source: Commun Chem. 2023 Jan 9;6:7. doi: 10.1038/s42004-022-00796-z (PMC9829715; doi:10.1038/s42004-022-00796-z)
Supplement: Supplementary file 5 — Supplementary Data 2 [file 42004_2022_796_MOESM5_ESM.zip › geom_102]

  Fe  26.0   0.02540152  -0.02605975   0.03007027  55.93494200
   N   7.0  -0.01017543   0.12443008  -3.64064083  14.00307400
   N   7.0   3.97107570   0.12774712  -0.63109719  14.00307400
   N   7.0  -3.66347415   0.13400386  -0.50009278  14.00307400
   N   7.0  -0.23384228   0.04603275   3.67775145  14.00307400
   N   7.0   0.00449996   3.80712436   0.55726880  14.00307400
   N   7.0  -0.07601004  -3.77361592   0.57445360  14.00307400
   C   6.0  -0.03305112   0.31038675  -8.85756216  12.00000000
   C   6.0   2.18490461   0.08905315  -4.85494972  12.00000000
   C   6.0  -2.22796449   0.15839295  -4.84170224  12.00000000
   C   6.0   2.26365374   0.27558413  -7.49079050  12.00000000
   C   6.0  -2.19220342   0.12275394  -7.48225067  12.00000000
   C   6.0   4.61475936  -0.19595653  -3.22891483  12.00000000
   C   6.0  -4.41446410   0.11628377  -3.09557374  12.00000000
   C   6.0   5.69446799  -0.11955667   0.97485049  12.00000000
   C   6.0  -5.59244051  -0.05291283   1.16192720  12.00000000
   C   6.0   6.98545079  -0.18622164  -3.97427597  12.00000000
   C   6.0  -6.99789123  -0.21423225  -3.77289586  12.00000000
   C   6.0   8.32242919   0.04915287   0.49146013  12.00000000
   C   6.0  -8.15318894  -0.04289206   0.52318729  12.00000000
   C   6.0   8.95849305  -0.30439328  -2.20872441  12.00000000
   C   6.0  -8.88773203  -0.16624967  -1.93523306  12.00000000
   C   6.0  -0.14570541  -0.00768117   8.78806117  12.00000000
   C   6.0  -0.07058977   2.24058015   4.91108936  12.00000000
   C   6.0  -0.13926713  -2.29832879   4.88278108  12.00000000
   C   6.0  -0.22783063   2.26705250   7.50657370  12.00000000
   C   6.0  -0.08725440  -2.33207034   7.68430896  12.00000000
   C   6.0  -0.02004617   4.50751001   3.03776922  12.00000000
   C   6.0  -0.08960797  -4.34024765   2.95743926  12.00000000
   C   6.0   0.01232907   5.47898955  -1.25260075  12.00000000
   C   6.0   0.04835289  -5.68219004  -1.09373076  12.00000000
   C   6.0  -0.05952195   6.93167701   3.80059400  12.00000000
   C   6.0   0.02313089  -6.92033177   3.89424377  12.00000000
   C   6.0   0.00509480   8.18201780  -0.48135762  12.00000000
   C   6.0   0.00689763  -8.21850492  -0.42793965  12.00000000
   C   6.0  -0.06443188   8.97543224   1.92985963  12.00000000
   C   6.0   0.16175815  -8.90989978   2.11615295  12.00000000
   H   1.0  -0.03541828  -0.06896401 -10.89521914   1.00782500
   H   1.0   4.06618661  -0.24887593  -8.42840605   1.00782500
   H   1.0  -4.03543199   0.39202595  -8.59185261   1.00782500
   H   1.0  11.10741713  -0.32453643  -2.69605779   1.00782500
   H   1.0 -10.80636717  -0.23647359  -2.16754929   1.00782500
   H   1.0   7.71437131  -0.56320583  -5.69128272   1.00782500
   H   1.0  -7.49903013   0.17586837  -5.77427038   1.00782500
   H   1.0   9.44831594   0.34482540   1.88154852   1.00782500
   H   1.0  -9.49901915  -0.23494009   2.36069791   1.00782500
   H   1.0   5.36000751  -0.21141602   3.06433253   1.00782500
   H   1.0  -5.10822801  -0.28735710   3.31660045   1.00782500
   H   1.0   0.23164837  -0.07098900  10.99918460   1.00782500
   H   1.0  -0.09178263   4.06865293   8.62330496   1.00782500
   H   1.0  -0.19898575  -3.62871712   9.30605046   1.00782500
   H   1.0  -0.08422935  10.96789384   2.79683564   1.00782500
   H   1.0  -0.22355661 -10.98345330   2.95319490   1.00782500
   H   1.0  -0.41210933   7.22146140   5.62610584   1.00782500
   H   1.0   0.11120767  -7.57903057   5.98058460   1.00782500
   H   1.0  -0.14313852   9.44077722  -2.23741586   1.00782500
   H   1.0  -0.16255188  -9.64579896  -2.12473228   1.00782500
   H   1.0   0.58560635   4.84539024  -3.24591318   1.00782500
   H   1.0  -0.17832647  -4.98298993  -3.22050906   1.00782500
