# Supplementary material for: Branching mechanism of photoswitching in an Fe(II) polypyridyl complex explained by full singlet-triplet-quintet dynamics
Source: Commun Chem. 2023 Jan 9;6:7. doi: 10.1038/s42004-022-00796-z (PMC9829715; doi:10.1038/s42004-022-00796-z)
Supplement: Supplementary file 5 — Supplementary Data 2 [file 42004_2022_796_MOESM5_ESM.zip › geom_103]

  Fe  26.0   0.03055980   0.01991707   0.06147017  55.93494200
   N   7.0   0.04625644  -0.06023673  -3.58130417  14.00307400
   N   7.0   3.75491534  -0.03179616  -0.67804545  14.00307400
   N   7.0  -3.87918416   0.09562970  -0.66495896  14.00307400
   N   7.0   0.23768666   0.00257466   3.59833723  14.00307400
   N   7.0   0.12290058   3.87447931   0.71504888  14.00307400
   N   7.0  -0.19868960  -3.76673207   0.57893349  14.00307400
   C   6.0   0.04319038  -0.10270208  -8.68308432  12.00000000
   C   6.0   2.12158473  -0.16528356  -4.88901385  12.00000000
   C   6.0  -2.22565163  -0.20311615  -4.92756533  12.00000000
   C   6.0   2.41060920  -0.22177215  -7.54775257  12.00000000
   C   6.0  -2.38334989  -0.16056650  -7.43315894  12.00000000
   C   6.0   4.49459117  -0.03934650  -3.14924838  12.00000000
   C   6.0  -4.38984451   0.02928580  -3.30579871  12.00000000
   C   6.0   5.60016257   0.15404557   1.06652113  12.00000000
   C   6.0  -5.76620844   0.06967141   1.08561645  12.00000000
   C   6.0   6.95478794  -0.04106298  -3.98576725  12.00000000
   C   6.0  -6.87615020  -0.17919966  -4.10016902  12.00000000
   C   6.0   8.34565125  -0.15689888   0.27882925  12.00000000
   C   6.0  -8.19296039   0.25511590   0.27251862  12.00000000
   C   6.0   9.01243792   0.01008349  -2.20802484  12.00000000
   C   6.0  -8.91754601   0.01695920  -2.13175359  12.00000000
   C   6.0  -0.16253442  -0.07794986   8.81531895  12.00000000
   C   6.0   0.22302526   2.15276029   4.87526318  12.00000000
   C   6.0   0.16881371  -2.24345784   4.82434127  12.00000000
   C   6.0  -0.01445670   2.15231439   7.43376078  12.00000000
   C   6.0   0.05913980  -2.29004416   7.50969179  12.00000000
   C   6.0   0.18593729   4.51002598   3.22962695  12.00000000
   C   6.0   0.09887684  -4.39550706   3.26760078  12.00000000
   C   6.0  -0.12058770   5.87497973  -1.02955191  12.00000000
   C   6.0  -0.06475070  -5.62041217  -1.13006510  12.00000000
   C   6.0  -0.06434350   6.83336498   4.06866686  12.00000000
   C   6.0  -0.00941438  -6.88681677   4.02074402  12.00000000
   C   6.0  -0.29355713   8.30079415  -0.31521467  12.00000000
   C   6.0  -0.06013268  -8.07264660  -0.40790247  12.00000000
   C   6.0  -0.22704519   8.96526899   2.28957367  12.00000000
   C   6.0  -0.03586009  -8.73407618   2.05892070  12.00000000
   H   1.0   0.17370789  -0.04095012 -10.72857261   1.00782500
   H   1.0   4.26200795   0.11203034  -8.65921168   1.00782500
   H   1.0  -3.85282476   0.19957229  -8.88356127   1.00782500
   H   1.0  11.02327758  -0.31173964  -2.64403049   1.00782500
   H   1.0 -11.11872243   0.40736823  -3.00580841   1.00782500
   H   1.0   7.45673067   0.14664162  -6.01181381   1.00782500
   H   1.0  -7.86447502  -0.12067279  -5.73869692   1.00782500
   H   1.0   9.90206027  -0.08285748   1.44403308   1.00782500
   H   1.0  -9.47713904   0.35947544   1.80270194   1.00782500
   H   1.0   5.02955246  -0.23959472   3.31363594   1.00782500
   H   1.0  -5.12966116   0.14694402   2.90312075   1.00782500
   H   1.0  -0.06753910   0.13553902  10.77030955   1.00782500
   H   1.0   0.06342473   3.70744302   8.49933876   1.00782500
   H   1.0  -0.02958365  -4.20533777   8.09647464   1.00782500
   H   1.0  -1.01247824  10.79134714   2.86872880   1.00782500
   H   1.0  -0.15118015 -10.62018790   2.46036178   1.00782500
   H   1.0  -0.24854598   7.41369487   6.08493258   1.00782500
   H   1.0   0.15688999  -7.49802411   5.72693069   1.00782500
   H   1.0  -0.86512018   9.85713899  -1.91611914   1.00782500
   H   1.0  -0.21066675  -9.77115432  -1.69195383   1.00782500
   H   1.0   0.19500600   5.22163630  -2.95631180   1.00782500
   H   1.0  -0.07734227  -5.12726607  -2.95019854   1.00782500
