# Supplementary material for: Branching mechanism of photoswitching in an Fe(II) polypyridyl complex explained by full singlet-triplet-quintet dynamics
Source: Commun Chem. 2023 Jan 9;6:7. doi: 10.1038/s42004-022-00796-z (PMC9829715; doi:10.1038/s42004-022-00796-z)
Supplement: Supplementary file 5 — Supplementary Data 2 [file 42004_2022_796_MOESM5_ESM.zip › geom_104]

  Fe  26.0   0.05415495  -0.05559405  -0.08115963  55.93494200
   N   7.0   0.06148002   0.02144176  -3.66068354  14.00307400
   N   7.0   3.77092095  -0.09300824  -0.56937318  14.00307400
   N   7.0  -3.79931719   0.08732927  -0.70526213  14.00307400
   N   7.0   0.20277717  -0.07516161   3.60998998  14.00307400
   N   7.0   0.02839879   3.73380890   0.79648405  14.00307400
   N   7.0  -0.09385451  -3.69664225   0.54102437  14.00307400
   C   6.0  -0.03714482  -0.26803606  -8.84450212  12.00000000
   C   6.0   2.28297384   0.06067357  -4.76567099  12.00000000
   C   6.0  -2.21673470  -0.03426314  -4.81465569  12.00000000
   C   6.0   2.33033176  -0.01388432  -7.52307623  12.00000000
   C   6.0  -2.21050159   0.00574350  -7.54040443  12.00000000
   C   6.0   4.40699450   0.00124029  -3.09430608  12.00000000
   C   6.0  -4.57525271   0.12493202  -3.19144399  12.00000000
   C   6.0   5.78328958  -0.05532233   0.92311274  12.00000000
   C   6.0  -5.53214643   0.08248241   1.16318409  12.00000000
   C   6.0   6.95365056  -0.09577522  -3.86496391  12.00000000
   C   6.0  -7.09205707   0.09724497  -3.76254936  12.00000000
   C   6.0   8.19428866   0.02978178   0.36130739  12.00000000
   C   6.0  -8.08218188   0.07454666   0.67331915  12.00000000
   C   6.0   8.76072675  -0.15560099  -2.19465358  12.00000000
   C   6.0  -8.89754005   0.01980713  -1.86372641  12.00000000
   C   6.0  -0.25616919   0.04230500   8.79241589  12.00000000
   C   6.0   0.04456341   2.18073450   4.93359764  12.00000000
   C   6.0   0.01012523  -2.19792955   4.85233250  12.00000000
   C   6.0  -0.10489410   2.21218394   7.54041154  12.00000000
   C   6.0  -0.23329624  -2.18819028   7.46002876  12.00000000
   C   6.0   0.09940008   4.40925578   3.21304404  12.00000000
   C   6.0  -0.04984303  -4.30689723   3.00732099  12.00000000
   C   6.0   0.01035802   5.65766081  -0.96773477  12.00000000
   C   6.0   0.24944561  -5.68961895  -1.13141535  12.00000000
   C   6.0  -0.19753057   6.98086808   3.84288694  12.00000000
   C   6.0  -0.22118210  -6.78554196   3.90557412  12.00000000
   C   6.0  -0.09562298   8.14478149  -0.50355030  12.00000000
   C   6.0   0.34342301  -8.11351773  -0.46858315  12.00000000
   C   6.0  -0.12528524   8.83131756   2.14090313  12.00000000
   C   6.0   0.04829568  -8.68209786   2.03593712  12.00000000
   H   1.0   0.25403587   0.11090704 -10.85329553   1.00782500
   H   1.0   4.12166141   0.05344481  -8.61602880   1.00782500
   H   1.0  -4.04768299  -0.22460315  -8.48703832   1.00782500
   H   1.0  10.81004795   0.18778113  -2.70270016   1.00782500
   H   1.0 -11.07821636  -0.48115239  -2.74896060   1.00782500
   H   1.0   7.14015058  -0.37262705  -6.01521261   1.00782500
   H   1.0  -7.69786610   0.46729549  -5.85060381   1.00782500
   H   1.0   9.55313484   0.38792698   1.78637336   1.00782500
   H   1.0  -9.39991549   0.08639009   2.38878089   1.00782500
   H   1.0   5.26177800  -0.29444532   3.17102688   1.00782500
   H   1.0  -4.71992301  -0.19701429   3.24154197   1.00782500
   H   1.0  -0.18142039  -0.26429693  10.78353565   1.00782500
   H   1.0  -0.32662259   3.96981073   8.81982977   1.00782500
   H   1.0  -0.74252258  -3.98409764   8.45901983   1.00782500
   H   1.0  -0.21916203  10.76141562   2.60264690   1.00782500
   H   1.0  -0.09419844 -10.83873931   2.59678494   1.00782500
   H   1.0  -0.16611412   7.47185549   5.94163015   1.00782500
   H   1.0  -0.97103790  -7.30709066   5.88476367   1.00782500
   H   1.0   0.11531057   9.58878457  -1.91463167   1.00782500
   H   1.0   0.78704058  -9.85616661  -1.68488545   1.00782500
   H   1.0   0.47562083   4.97310930  -2.89448328   1.00782500
   H   1.0   0.62858021  -5.23650425  -3.31307289   1.00782500
