# Supplementary material for: Branching mechanism of photoswitching in an Fe(II) polypyridyl complex explained by full singlet-triplet-quintet dynamics
Source: Commun Chem. 2023 Jan 9;6:7. doi: 10.1038/s42004-022-00796-z (PMC9829715; doi:10.1038/s42004-022-00796-z)
Supplement: Supplementary file 5 — Supplementary Data 2 [file 42004_2022_796_MOESM5_ESM.zip › geom_105]

  Fe  26.0   0.04929438   0.01689034   0.05146566  55.93494200
   N   7.0  -0.06425977  -0.16206241  -3.74093275  14.00307400
   N   7.0   3.69717229  -0.05501594  -0.58265909  14.00307400
   N   7.0  -3.65845290  -0.10145478  -0.79828164  14.00307400
   N   7.0  -0.11265905  -0.03458815   3.67112429  14.00307400
   N   7.0  -0.39910919   3.68981098   0.51529710  14.00307400
   N   7.0  -0.04297450  -3.87323782   0.77949444  14.00307400
   C   6.0   0.08459489  -0.09950174  -8.94122021  12.00000000
   C   6.0   2.20512604  -0.13286179  -4.96634354  12.00000000
   C   6.0  -2.22995183   0.00244190  -5.05285912  12.00000000
   C   6.0   2.26610576  -0.18339839  -7.47103811  12.00000000
   C   6.0  -2.24312203   0.08861847  -7.51827876  12.00000000
   C   6.0   4.39172027  -0.03532371  -3.08376215  12.00000000
   C   6.0  -4.53990291   0.12659595  -3.32737037  12.00000000
   C   6.0   5.66338940  -0.15114899   1.04914895  12.00000000
   C   6.0  -5.58977983  -0.03654791   0.98288431  12.00000000
   C   6.0   6.91513304   0.02219363  -3.94192273  12.00000000
   C   6.0  -6.96451813   0.18838611  -3.97316687  12.00000000
   C   6.0   8.11877481   0.08952589   0.35937929  12.00000000
   C   6.0  -8.17838563   0.13447288   0.27916640  12.00000000
   C   6.0   8.80519553   0.03729957  -2.22854351  12.00000000
   C   6.0  -8.81442206   0.36346774  -2.25249024  12.00000000
   C   6.0   0.03925722   0.02636730   8.89076924  12.00000000
   C   6.0   0.04592895   2.17961395   4.91687585  12.00000000
   C   6.0   0.17692885  -2.20557921   4.93408479  12.00000000
   C   6.0   0.04502347   2.14523519   7.55673611  12.00000000
   C   6.0   0.12095693  -2.21005412   7.49904952  12.00000000
   C   6.0  -0.03882483   4.40464957   3.10138696  12.00000000
   C   6.0   0.10469071  -4.37938229   3.36552880  12.00000000
   C   6.0  -0.14004133   5.67682874  -0.96269756  12.00000000
   C   6.0   0.02080799  -5.66930445  -1.08615509  12.00000000
   C   6.0   0.05775101   6.95593660   4.14153972  12.00000000
   C   6.0   0.28585900  -6.87052055   4.06435211  12.00000000
   C   6.0  -0.11326485   8.10177678  -0.35688780  12.00000000
   C   6.0  -0.06835612  -8.10694527  -0.40205939  12.00000000
   C   6.0  -0.09322862   8.86557859   2.22697639  12.00000000
   C   6.0   0.07152528  -8.78987909   2.11386263  12.00000000
   H   1.0   0.04211440  -0.11137832 -10.95067655   1.00782500
   H   1.0   4.17659257  -0.25374811  -8.26922298   1.00782500
   H   1.0  -4.39908366   0.03830377  -8.39201436   1.00782500
   H   1.0  10.72125186   0.37963973  -2.53697204   1.00782500
   H   1.0 -11.03289562   0.69224175  -2.46344840   1.00782500
   H   1.0   7.96487176   0.09451472  -6.05764745   1.00782500
   H   1.0  -7.71914412   0.02854800  -6.10944892   1.00782500
   H   1.0   9.52336771  -0.13217101   1.79301093   1.00782500
   H   1.0  -9.84159828   0.21411624   1.70013152   1.00782500
   H   1.0   4.88306416  -0.18244784   3.00779315   1.00782500
   H   1.0  -5.09716005  -0.56072481   2.91742082   1.00782500
   H   1.0   0.08039641  -0.13255489  10.78831289   1.00782500
   H   1.0   0.16906064   4.07086094   8.57142691   1.00782500
   H   1.0   0.43816702  -4.35697870   8.39103654   1.00782500
   H   1.0  -0.17025522  11.04849350   2.67798023   1.00782500
   H   1.0  -0.26535251 -10.66131590   2.90378656   1.00782500
   H   1.0  -0.34383349   7.24177348   6.10792921   1.00782500
   H   1.0   0.32031344  -7.60347379   6.17608026   1.00782500
   H   1.0   0.42312124   9.65850620  -1.89125126   1.00782500
   H   1.0   0.10267899  -9.55075271  -1.97381195   1.00782500
   H   1.0   0.49455543   5.20370455  -3.14700083   1.00782500
   H   1.0   0.03458051  -5.02010027  -2.94370434   1.00782500
