# Supplementary material for: Branching mechanism of photoswitching in an Fe(II) polypyridyl complex explained by full singlet-triplet-quintet dynamics
Source: Commun Chem. 2023 Jan 9;6:7. doi: 10.1038/s42004-022-00796-z (PMC9829715; doi:10.1038/s42004-022-00796-z)
Supplement: Supplementary file 5 — Supplementary Data 2 [file 42004_2022_796_MOESM5_ESM.zip › geom_106]

  Fe  26.0   0.02289103   0.02313044  -0.00873985  55.93494200
   N   7.0  -0.01745660  -0.02297302  -3.58296992  14.00307400
   N   7.0   3.86498719  -0.07973438  -0.56214919  14.00307400
   N   7.0  -3.73620411   0.01364278  -0.58734846  14.00307400
   N   7.0   0.15792395   0.03535774   3.53112323  14.00307400
   N   7.0   0.03337690   3.86803695   0.55843582  14.00307400
   N   7.0   0.07227855  -3.80300896   0.61620837  14.00307400
   C   6.0   0.09582346  -0.03762686  -8.72718145  12.00000000
   C   6.0   2.20116464  -0.08423296  -4.84554505  12.00000000
   C   6.0  -2.35889649   0.12896709  -4.83255900  12.00000000
   C   6.0   2.24912201  -0.03087140  -7.42962143  12.00000000
   C   6.0  -2.27291915  -0.03306367  -7.41891776  12.00000000
   C   6.0   4.43072943  -0.20003819  -3.16792859  12.00000000
   C   6.0  -4.44091224   0.01507379  -3.20485147  12.00000000
   C   6.0   5.70289636   0.11295099   1.11068526  12.00000000
   C   6.0  -5.70328956  -0.07976291   1.01375486  12.00000000
   C   6.0   6.81909757  -0.36256649  -3.97558439  12.00000000
   C   6.0  -6.97226439  -0.12916422  -3.87912387  12.00000000
   C   6.0   8.12811866   0.17023963   0.28840599  12.00000000
   C   6.0  -8.22618583  -0.05842038   0.34352312  12.00000000
   C   6.0   8.81710474  -0.16855121  -2.09898197  12.00000000
   C   6.0  -8.84387804   0.16885229  -2.04509312  12.00000000
   C   6.0  -0.01332529  -0.02749094   8.83728107  12.00000000
   C   6.0   0.08753149   2.18553187   4.81362524  12.00000000
   C   6.0  -0.04789709  -2.21751827   4.68937087  12.00000000
   C   6.0  -0.01823457   2.23410246   7.44217925  12.00000000
   C   6.0  -0.24111783  -2.18153440   7.51032462  12.00000000
   C   6.0  -0.02148573   4.42517579   3.09853604  12.00000000
   C   6.0   0.21193576  -4.44541489   3.11463062  12.00000000
   C   6.0  -0.16241151   5.75216245  -1.04202670  12.00000000
   C   6.0   0.17798981  -5.47769090  -1.12620473  12.00000000
   C   6.0  -0.10557477   6.96788753   4.10737934  12.00000000
   C   6.0   0.01690946  -6.97266981   3.83985233  12.00000000
   C   6.0   0.10729945   8.35519108  -0.31203763  12.00000000
   C   6.0   0.10686933  -8.18804335  -0.41108688  12.00000000
   C   6.0  -0.13996428   8.91517040   2.34786462  12.00000000
   C   6.0   0.07968477  -8.71127782   2.13462286  12.00000000
   H   1.0  -0.28638746  -0.82909574 -11.04512450   1.00782500
   H   1.0   3.88570175   0.21539464  -8.71019007   1.00782500
   H   1.0  -4.08380524  -0.44327786  -8.48408371   1.00782500
   H   1.0  10.55327081  -0.74416710  -2.69063241   1.00782500
   H   1.0 -10.67035325   0.33935549  -2.88299073   1.00782500
   H   1.0   7.14793340  -0.76313612  -6.29776038   1.00782500
   H   1.0  -7.25444160  -0.36898552  -6.07534092   1.00782500
   H   1.0   9.93909657  -0.22938327   1.29202957   1.00782500
   H   1.0  -9.58153148   0.23025476   1.85081099   1.00782500
   H   1.0   4.86540047   0.42987085   2.98212970   1.00782500
   H   1.0  -5.16722760  -0.16065194   3.01960674   1.00782500
   H   1.0   0.01315940  -0.15245172  11.08566859   1.00782500
   H   1.0  -0.18241035   3.92062189   8.64314112   1.00782500
   H   1.0  -0.90280343  -4.02715402   8.61804909   1.00782500
   H   1.0  -0.23270054  10.98538321   2.79299186   1.00782500
   H   1.0  -0.36221720 -10.56739493   2.68414351   1.00782500
   H   1.0  -0.44459985   7.10011459   6.08793942   1.00782500
   H   1.0  -0.35416183  -7.08270512   5.88830531   1.00782500
   H   1.0   0.34086018   9.89562973  -1.83300245   1.00782500
   H   1.0   0.14671868  -9.48656276  -1.78619733   1.00782500
   H   1.0   0.11901825   5.27046928  -3.24086831   1.00782500
   H   1.0   0.03353128  -5.27540599  -3.12950562   1.00782500
