# Supplementary material for: Branching mechanism of photoswitching in an Fe(II) polypyridyl complex explained by full singlet-triplet-quintet dynamics
Source: Commun Chem. 2023 Jan 9;6:7. doi: 10.1038/s42004-022-00796-z (PMC9829715; doi:10.1038/s42004-022-00796-z)
Supplement: Supplementary file 5 — Supplementary Data 2 [file 42004_2022_796_MOESM5_ESM.zip › geom_107]

  Fe  26.0  -0.07054331  -0.00839724   0.05501165  55.93494200
   N   7.0   0.07461259   0.05406187  -3.61694032  14.00307400
   N   7.0   3.87461758  -0.11096100  -0.53740852  14.00307400
   N   7.0  -3.77523462   0.27835096  -0.67350718  14.00307400
   N   7.0  -0.24711125  -0.02737665   3.71027075  14.00307400
   N   7.0   0.07130380   3.73634458   0.59521124  14.00307400
   N   7.0  -0.08253871  -3.77491942   0.63777522  14.00307400
   C   6.0   0.01983463  -0.04565745  -8.98584782  12.00000000
   C   6.0   2.27844622  -0.08244478  -4.93925438  12.00000000
   C   6.0  -2.19663120   0.11789837  -4.90461515  12.00000000
   C   6.0   2.20664693   0.05520460  -7.53448090  12.00000000
   C   6.0  -2.23124392  -0.01060820  -7.45937763  12.00000000
   C   6.0   4.43853837  -0.04126880  -3.06172403  12.00000000
   C   6.0  -4.32714672   0.37752837  -2.98667586  12.00000000
   C   6.0   5.75700928  -0.18184647   1.01552954  12.00000000
   C   6.0  -5.60462805   0.26056343   1.07481741  12.00000000
   C   6.0   6.93731431  -0.12152227  -3.86803950  12.00000000
   C   6.0  -6.91569393   0.09583008  -3.86771502  12.00000000
   C   6.0   8.15026291  -0.13192168   0.49306703  12.00000000
   C   6.0  -8.22994806  -0.04494671   0.52857919  12.00000000
   C   6.0   8.93531005   0.05305040  -2.12897550  12.00000000
   C   6.0  -8.74806487  -0.10817710  -2.03095438  12.00000000
   C   6.0   0.02431104   0.05744042   8.84130095  12.00000000
   C   6.0   0.00762574   2.27180158   4.82165758  12.00000000
   C   6.0   0.05566615  -2.25223108   4.83583349  12.00000000
   C   6.0  -0.05153311   2.15321438   7.50165359  12.00000000
   C   6.0   0.13665033  -2.19321443   7.56437848  12.00000000
   C   6.0  -0.02683055   4.30799650   3.09121783  12.00000000
   C   6.0   0.13566479  -4.46231332   3.18013021  12.00000000
   C   6.0   0.02659539   5.62125416  -1.19618363  12.00000000
   C   6.0   0.03385447  -5.66901294  -0.99461110  12.00000000
   C   6.0  -0.17352248   6.90091996   3.86096432  12.00000000
   C   6.0   0.15420727  -6.94600315   3.78306802  12.00000000
   C   6.0  -0.12494696   8.19705121  -0.49147975  12.00000000
   C   6.0   0.01132988  -8.22887138  -0.54366305  12.00000000
   C   6.0  -0.28913146   8.76428953   2.01062623  12.00000000
   C   6.0  -0.01894868  -8.84132819   2.09111568  12.00000000
   H   1.0   0.06964670   0.21090656 -10.75917583   1.00782500
   H   1.0   4.26742742  -0.16906563  -8.64182021   1.00782500
   H   1.0  -4.13110101  -0.14954317  -8.43772299   1.00782500
   H   1.0  10.90557376   0.11975955  -2.74209281   1.00782500
   H   1.0 -10.63606088   0.10847266  -2.82076744   1.00782500
   H   1.0   7.61403981   0.20008225  -5.82456340   1.00782500
   H   1.0  -7.56635557  -0.09067045  -5.74230891   1.00782500
   H   1.0   9.75305834   0.19732832   1.56979182   1.00782500
   H   1.0  -9.72616138   0.00676885   1.58384515   1.00782500
   H   1.0   5.04855640  -0.20068213   3.01048652   1.00782500
   H   1.0  -5.24202248   0.04530786   3.00277562   1.00782500
   H   1.0   0.02531394   0.13201037  10.82089212   1.00782500
   H   1.0   0.08835287   4.15439771   8.14141323   1.00782500
   H   1.0   0.60237209  -3.80263459   8.58858842   1.00782500
   H   1.0  -0.37904230  10.83849666   2.57388279   1.00782500
   H   1.0   0.03499538 -10.98178303   2.72637740   1.00782500
   H   1.0  -0.12068756   7.33298314   5.80134283   1.00782500
   H   1.0   0.26106101  -7.77900840   5.86859969   1.00782500
   H   1.0  -0.19562403  10.15548995  -1.76944461   1.00782500
   H   1.0  -0.13314662  -9.64927652  -2.08958669   1.00782500
   H   1.0   0.43860663   4.28594031  -2.97168179   1.00782500
   H   1.0  -0.30906693  -5.14395400  -2.97721626   1.00782500
