# Supplementary material for: Branching mechanism of photoswitching in an Fe(II) polypyridyl complex explained by full singlet-triplet-quintet dynamics
Source: Commun Chem. 2023 Jan 9;6:7. doi: 10.1038/s42004-022-00796-z (PMC9829715; doi:10.1038/s42004-022-00796-z)
Supplement: Supplementary file 5 — Supplementary Data 2 [file 42004_2022_796_MOESM5_ESM.zip › geom_108]

  Fe  26.0   0.10954982   0.06171549  -0.02312324  55.93494200
   N   7.0   0.06030502   0.06560470  -3.57344615  14.00307400
   N   7.0   3.68231251   0.00699743  -0.78595399  14.00307400
   N   7.0  -3.75628656  -0.18217521  -0.68310706  14.00307400
   N   7.0   0.11015730   0.00251397   3.68968361  14.00307400
   N   7.0  -0.10511228   3.72966596   0.65854024  14.00307400
   N   7.0   0.01138575  -3.77225848   0.69521868  14.00307400
   C   6.0   0.05874348   0.05163949  -8.86602703  12.00000000
   C   6.0   2.29225542   0.22942264  -4.98268629  12.00000000
   C   6.0  -2.12900365   0.00181562  -4.78490308  12.00000000
   C   6.0   2.36899972   0.21351045  -7.51717247  12.00000000
   C   6.0  -2.22374147  -0.04374860  -7.48802025  12.00000000
   C   6.0   4.50447544   0.19610659  -3.24300026  12.00000000
   C   6.0  -4.43047986  -0.02875265  -3.15125751  12.00000000
   C   6.0   5.54858268  -0.01059542   0.89959238  12.00000000
   C   6.0  -5.71362678  -0.48548158   0.97940073  12.00000000
   C   6.0   6.80529806   0.03988826  -4.07533009  12.00000000
   C   6.0  -6.86626497  -0.18659707  -3.87496020  12.00000000
   C   6.0   8.01866585   0.22604714   0.28101942  12.00000000
   C   6.0  -8.32071999  -0.17353278   0.38793367  12.00000000
   C   6.0   8.79642092   0.03202327  -2.28260417  12.00000000
   C   6.0  -8.73472919  -0.14301894  -2.04055988  12.00000000
   C   6.0  -0.24108270   0.01154839   8.89288636  12.00000000
   C   6.0   0.01253143   2.18394637   4.85401549  12.00000000
   C   6.0  -0.04391982  -2.24695308   4.90777802  12.00000000
   C   6.0  -0.19530297   2.27395316   7.59990174  12.00000000
   C   6.0  -0.13558024  -2.16779716   7.56281280  12.00000000
   C   6.0   0.15204660   4.37042750   3.16471576  12.00000000
   C   6.0   0.31509064  -4.35663507   3.20692763  12.00000000
   C   6.0  -0.06896322   5.58032703  -1.10353379  12.00000000
   C   6.0  -0.05145620  -5.64587296  -0.96007399  12.00000000
   C   6.0   0.30834123   6.92177300   4.06847097  12.00000000
   C   6.0  -0.17919956  -6.88241499   3.92227059  12.00000000
   C   6.0   0.17460902   8.24404363  -0.42344735  12.00000000
   C   6.0  -0.18365300  -8.17504023  -0.24962889  12.00000000
   C   6.0   0.23672143   8.77400480   2.16077477  12.00000000
   C   6.0  -0.34775288  -8.90948099   2.24043818  12.00000000
   H   1.0   0.10406403   0.11524424 -10.93187910   1.00782500
   H   1.0   4.19880276   0.22645475  -8.49483726   1.00782500
   H   1.0  -4.02032336  -0.20328661  -8.44406367   1.00782500
   H   1.0  10.70499438  -0.68431934  -2.93699098   1.00782500
   H   1.0 -10.61051219   0.24962959  -2.89454532   1.00782500
   H   1.0   7.29434699  -0.13286507  -6.01869456   1.00782500
   H   1.0  -7.74458225   0.37333396  -5.96294309   1.00782500
   H   1.0   9.48666270   0.02329934   1.80151916   1.00782500
   H   1.0  -9.68925390  -0.29822093   1.91204589   1.00782500
   H   1.0   4.66308882  -0.02770076   2.74982895   1.00782500
   H   1.0  -5.29348408  -0.19589533   3.03321811   1.00782500
   H   1.0  -0.83190288  -0.05652220  10.88252543   1.00782500
   H   1.0  -0.25775241   4.03627196   8.49939665   1.00782500
   H   1.0  -0.25634008  -3.91173069   8.88991300   1.00782500
   H   1.0   0.16934645  10.60510517   2.82674952   1.00782500
   H   1.0  -0.73618558 -10.62982759   3.17687894   1.00782500
   H   1.0   0.88149017   7.59675825   5.83130071   1.00782500
   H   1.0  -0.18773327  -7.28519260   5.95047033   1.00782500
   H   1.0  -0.39370346   9.66267953  -1.72581039   1.00782500
   H   1.0  -0.19759912  -9.32438996  -1.81996849   1.00782500
   H   1.0  -0.26831028   4.92426904  -3.04736478   1.00782500
   H   1.0   0.11330234  -5.15371306  -3.02695833   1.00782500
