# Supplementary material for: Branching mechanism of photoswitching in an Fe(II) polypyridyl complex explained by full singlet-triplet-quintet dynamics
Source: Commun Chem. 2023 Jan 9;6:7. doi: 10.1038/s42004-022-00796-z (PMC9829715; doi:10.1038/s42004-022-00796-z)
Supplement: Supplementary file 5 — Supplementary Data 2 [file 42004_2022_796_MOESM5_ESM.zip › geom_109]

  Fe  26.0   0.01361626   0.10899031   0.08865731  55.93494200
   N   7.0  -0.02648195  -0.03712529  -3.56594135  14.00307400
   N   7.0   3.76733358   0.09133444  -0.57192783  14.00307400
   N   7.0  -3.93455322   0.18220231  -0.61808272  14.00307400
   N   7.0  -0.00702930   0.00483136   3.64772694  14.00307400
   N   7.0   0.14905251   3.84126248   0.59037606  14.00307400
   N   7.0  -0.34328980  -3.65000033   0.47960786  14.00307400
   C   6.0  -0.01382347   0.02813350  -8.66210175  12.00000000
   C   6.0   2.14836239  -0.00405261  -4.84057765  12.00000000
   C   6.0  -2.26222811  -0.13842994  -4.83936114  12.00000000
   C   6.0   2.36873463  -0.10562030  -7.31902949  12.00000000
   C   6.0  -2.37281750  -0.02540148  -7.33641051  12.00000000
   C   6.0   4.37630344  -0.09146788  -3.18438542  12.00000000
   C   6.0  -4.56995668  -0.19769421  -3.12794969  12.00000000
   C   6.0   5.63361192  -0.01620028   1.20982876  12.00000000
   C   6.0  -5.84715878   0.06050972   1.15766137  12.00000000
   C   6.0   6.95675579   0.02510744  -4.05263338  12.00000000
   C   6.0  -7.03075183  -0.46769330  -4.02691191  12.00000000
   C   6.0   8.17097175  -0.04205483   0.55713961  12.00000000
   C   6.0  -8.23929417  -0.14697523   0.29744573  12.00000000
   C   6.0   8.78593683   0.32647258  -2.02281497  12.00000000
   C   6.0  -8.86848660  -0.23772461  -2.13179472  12.00000000
   C   6.0  -0.10512172  -0.04579466   8.93221596  12.00000000
   C   6.0   0.12502409   2.21777456   4.85010601  12.00000000
   C   6.0   0.05161063  -2.13544599   4.77579030  12.00000000
   C   6.0   0.22275342   2.18456584   7.55650845  12.00000000
   C   6.0  -0.07792676  -2.29304500   7.48918727  12.00000000
   C   6.0   0.30033909   4.40624764   3.03256964  12.00000000
   C   6.0  -0.03515621  -4.41424721   3.04747722  12.00000000
   C   6.0   0.20881016   5.55987494  -1.03169797  12.00000000
   C   6.0  -0.04821330  -5.45470982  -1.18705954  12.00000000
   C   6.0   0.14844874   7.01593150   3.91200805  12.00000000
   C   6.0   0.14664628  -6.85302809   3.83781817  12.00000000
   C   6.0   0.26587796   8.09007670  -0.49730790  12.00000000
   C   6.0   0.01732364  -8.10687052  -0.51141577  12.00000000
   C   6.0   0.08649604   8.69893622   2.00704023  12.00000000
   C   6.0  -0.07979488  -8.78440005   1.85016659  12.00000000
   H   1.0  -0.01486343  -0.21922293 -10.69465964   1.00782500
   H   1.0   4.11429636  -0.20028299  -8.48243785   1.00782500
   H   1.0  -4.10607650  -0.20422428  -8.54022908   1.00782500
   H   1.0  10.52614947  -0.10387843  -2.47224066   1.00782500
   H   1.0 -10.72941639  -0.04330633  -2.88916460   1.00782500
   H   1.0   7.65982578   0.22818414  -5.84356127   1.00782500
   H   1.0  -7.48362941  -0.96934863  -6.14113429   1.00782500
   H   1.0   9.80871302  -0.15684809   1.66991527   1.00782500
   H   1.0  -9.67784741  -0.07727320   1.69222703   1.00782500
   H   1.0   4.95151108  -0.15009764   3.04687158   1.00782500
   H   1.0  -5.39069651   0.11674686   2.96757186   1.00782500
   H   1.0  -0.29934465  -0.08655647  10.95725717   1.00782500
   H   1.0   0.06956460   4.19908389   8.55542583   1.00782500
   H   1.0  -0.41084697  -4.19845860   8.49941158   1.00782500
   H   1.0  -0.41717072  11.00986965   2.76625795   1.00782500
   H   1.0   0.11623807 -10.40314134   2.56350981   1.00782500
   H   1.0   0.03545694   7.37060405   6.18596161   1.00782500
   H   1.0   0.35810323  -6.94330274   5.93110629   1.00782500
   H   1.0   0.43708428   9.57696725  -1.95038045   1.00782500
   H   1.0  -0.09312031  -9.22299616  -2.55043261   1.00782500
   H   1.0   0.06335706   4.88742575  -3.13968973   1.00782500
   H   1.0  -0.30138313  -5.19008765  -3.44276921   1.00782500
