# Supplementary material for: Branching mechanism of photoswitching in an Fe(II) polypyridyl complex explained by full singlet-triplet-quintet dynamics
Source: Commun Chem. 2023 Jan 9;6:7. doi: 10.1038/s42004-022-00796-z (PMC9829715; doi:10.1038/s42004-022-00796-z)
Supplement: Supplementary file 5 — Supplementary Data 2 [file 42004_2022_796_MOESM5_ESM.zip › geom_11]

  Fe  26.0  -0.09613625  -0.03775219   0.00143613  55.93494200
   N   7.0   0.04906507  -0.08133002  -3.58870899  14.00307400
   N   7.0   3.77742281   0.00818134  -0.60785449  14.00307400
   N   7.0  -3.78424038   0.10612357  -0.79733585  14.00307400
   N   7.0  -0.25948753  -0.02238847   3.64036324  14.00307400
   N   7.0   0.13287167   3.86755029   0.75682042  14.00307400
   N   7.0  -0.03248000  -3.73131492   0.45914471  14.00307400
   C   6.0   0.06170682  -0.40252779  -8.91092435  12.00000000
   C   6.0   2.32488669  -0.13824411  -4.80426939  12.00000000
   C   6.0  -2.19434116  -0.18186433  -4.95051645  12.00000000
   C   6.0   2.40229628  -0.21338261  -7.49552925  12.00000000
   C   6.0  -2.20298132  -0.06847572  -7.68156693  12.00000000
   C   6.0   4.43794943  -0.19174186  -3.06374460  12.00000000
   C   6.0  -4.47270725  -0.10312050  -3.37340668  12.00000000
   C   6.0   5.74323226   0.25701450   1.04101145  12.00000000
   C   6.0  -5.57640664   0.17104775   1.06041426  12.00000000
   C   6.0   6.87255780  -0.06821814  -3.94377125  12.00000000
   C   6.0  -7.03991298   0.05818544  -3.88103727  12.00000000
   C   6.0   8.06931012   0.30535166   0.27787764  12.00000000
   C   6.0  -8.23556505   0.20133728   0.39391643  12.00000000
   C   6.0   8.69509965   0.16731264  -2.09894176  12.00000000
   C   6.0  -8.98492611   0.11366916  -2.02048941  12.00000000
   C   6.0   0.20064069  -0.10956237   8.76778704  12.00000000
   C   6.0  -0.19632998   2.26698114   5.02311251  12.00000000
   C   6.0  -0.10483916  -2.16453430   4.85025150  12.00000000
   C   6.0   0.27359653   2.26085731   7.56431382  12.00000000
   C   6.0   0.05666282  -2.34150229   7.56433986  12.00000000
   C   6.0  -0.06234218   4.35504928   3.19379142  12.00000000
   C   6.0  -0.01333427  -4.33360720   3.08274785  12.00000000
   C   6.0  -0.11186053   5.65772093  -0.90881341  12.00000000
   C   6.0   0.30522023  -5.68753607  -1.20274237  12.00000000
   C   6.0  -0.10657305   6.89940050   4.01522668  12.00000000
   C   6.0   0.04769040  -6.90101218   3.96329485  12.00000000
   C   6.0   0.09609542   8.20528978  -0.16458505  12.00000000
   C   6.0   0.11623395  -8.15958738  -0.49707413  12.00000000
   C   6.0   0.14427637   8.84742308   2.22244737  12.00000000
   C   6.0  -0.08248276  -8.81400492   2.10312929  12.00000000
   H   1.0   0.49204077  -0.69392304 -11.00401133   1.00782500
   H   1.0   4.34061730  -0.31147860  -8.46550332   1.00782500
   H   1.0  -3.93820958   0.06267801  -8.65461709   1.00782500
   H   1.0  10.66414530  -0.35096313  -2.63424713   1.00782500
   H   1.0 -11.04042861   0.38832680  -2.56966270   1.00782500
   H   1.0   7.70410864   0.02162794  -5.96059897   1.00782500
   H   1.0  -7.76499907   0.29326411  -5.71352827   1.00782500
   H   1.0   9.50791704   0.89984491   1.68807469   1.00782500
   H   1.0  -9.21471127   0.12508379   2.33750860   1.00782500
   H   1.0   5.34072680   0.56713919   2.89312366   1.00782500
   H   1.0  -5.07064184  -0.24343209   2.90058176   1.00782500
   H   1.0   0.56649479   0.24082411  10.96420212   1.00782500
   H   1.0   0.40596199   4.16738272   8.58845222   1.00782500
   H   1.0  -0.03213087  -4.06659255   8.54311020   1.00782500
   H   1.0   0.09322645  10.93533666   2.98566639   1.00782500
   H   1.0  -0.36971881 -10.55905582   2.56152587   1.00782500
   H   1.0  -0.17521014   7.60807155   5.90310218   1.00782500
   H   1.0   0.28893335  -7.33209069   5.60542613   1.00782500
   H   1.0   0.38447286   9.64364240  -1.43949394   1.00782500
   H   1.0  -0.38011637  -9.91120590  -1.86987933   1.00782500
   H   1.0  -0.45981840   4.87823733  -2.95925147   1.00782500
   H   1.0   0.10533049  -4.97071231  -3.37121730   1.00782500
