# Supplementary material for: Branching mechanism of photoswitching in an Fe(II) polypyridyl complex explained by full singlet-triplet-quintet dynamics
Source: Commun Chem. 2023 Jan 9;6:7. doi: 10.1038/s42004-022-00796-z (PMC9829715; doi:10.1038/s42004-022-00796-z)
Supplement: Supplementary file 5 — Supplementary Data 2 [file 42004_2022_796_MOESM5_ESM.zip › geom_110]

  Fe  26.0   0.00527590  -0.03843174   0.00084948  55.93494200
   N   7.0  -0.05988850  -0.15919679  -3.62025857  14.00307400
   N   7.0   3.77229190   0.04179381  -0.61253834  14.00307400
   N   7.0  -3.65962371  -0.03737076  -0.65380558  14.00307400
   N   7.0   0.04725638  -0.08078087   3.83584287  14.00307400
   N   7.0  -0.05805120   3.73722942   0.64569796  14.00307400
   N   7.0  -0.05112307  -3.66899056   0.68287613  14.00307400
   C   6.0   0.01437490  -0.12880106  -8.85123054  12.00000000
   C   6.0   2.20246944  -0.12225222  -4.93155807  12.00000000
   C   6.0  -2.15619403  -0.13730314  -4.98060449  12.00000000
   C   6.0   2.28078844  -0.12338638  -7.58703193  12.00000000
   C   6.0  -2.44412603  -0.12217208  -7.62348340  12.00000000
   C   6.0   4.33429590  -0.08817966  -3.12701225  12.00000000
   C   6.0  -4.27278359  -0.11717966  -3.14172346  12.00000000
   C   6.0   5.75827215   0.18370473   1.15746563  12.00000000
   C   6.0  -5.55339037   0.29145731   1.09155069  12.00000000
   C   6.0   6.93506785  -0.23884253  -3.96821893  12.00000000
   C   6.0  -7.00382489   0.31458395  -3.89442229  12.00000000
   C   6.0   8.18105090  -0.02798596   0.42494816  12.00000000
   C   6.0  -8.07739091   0.26406369   0.50907977  12.00000000
   C   6.0   8.91146701  -0.00805997  -2.21142003  12.00000000
   C   6.0  -8.79917585   0.59310212  -2.00438767  12.00000000
   C   6.0  -0.12620399   0.00530679   8.85587816  12.00000000
   C   6.0   0.06186339   2.23299904   4.84134111  12.00000000
   C   6.0  -0.10830957  -2.33659714   4.85868418  12.00000000
   C   6.0  -0.00994839   2.35342584   7.50678367  12.00000000
   C   6.0  -0.17989443  -2.26558559   7.45600368  12.00000000
   C   6.0  -0.05674931   4.39952107   3.10683157  12.00000000
   C   6.0  -0.05346071  -4.51815111   3.05057609  12.00000000
   C   6.0  -0.17789780   5.57106184  -1.00002336  12.00000000
   C   6.0   0.30922127  -5.53333046  -1.12038095  12.00000000
   C   6.0   0.05673482   6.85747461   3.97697735  12.00000000
   C   6.0  -0.14479604  -7.03063969   3.86258512  12.00000000
   C   6.0  -0.39609508   8.23245419  -0.37772804  12.00000000
   C   6.0   0.40475123  -8.11829558  -0.52661756  12.00000000
   C   6.0  -0.17370132   8.82512803   2.13809290  12.00000000
   C   6.0   0.24186075  -8.94174162   2.02136771  12.00000000
   H   1.0   0.08165059  -0.03867484 -11.00289369   1.00782500
   H   1.0   3.67265289  -0.31173949  -8.48700554   1.00782500
   H   1.0  -3.98404650  -0.06514054  -8.88132514   1.00782500
   H   1.0  10.89270614   0.22924934  -2.45028742   1.00782500
   H   1.0 -10.75443275   0.71644070  -2.41579141   1.00782500
   H   1.0   7.52557089  -0.34923897  -5.93452962   1.00782500
   H   1.0  -7.31178434   0.25390374  -5.86678411   1.00782500
   H   1.0   9.73366663   0.24865739   1.73949915   1.00782500
   H   1.0  -9.56304904  -0.04389258   1.83061728   1.00782500
   H   1.0   5.33031046   0.31401925   3.22699369   1.00782500
   H   1.0  -5.44829132  -0.01828208   3.41269975   1.00782500
   H   1.0   0.27635650   0.26535346  10.98575800   1.00782500
   H   1.0   0.10812613   4.10454492   8.90782574   1.00782500
   H   1.0  -0.54914276  -3.76652827   8.82260767   1.00782500
   H   1.0  -0.03020492  10.91243467   2.44504013   1.00782500
   H   1.0   0.23206869 -10.59817575   2.85738370   1.00782500
   H   1.0   0.10824433   7.37205961   6.28051524   1.00782500
   H   1.0  -0.17191351  -7.47073243   5.91822811   1.00782500
   H   1.0  -1.16661662   9.71368537  -1.81111941   1.00782500
   H   1.0   0.80653683  -9.63390804  -2.13683609   1.00782500
   H   1.0   0.41563482   4.85282260  -2.74980962   1.00782500
   H   1.0   0.12686066  -5.39390359  -2.79105256   1.00782500
