# Supplementary material for: Branching mechanism of photoswitching in an Fe(II) polypyridyl complex explained by full singlet-triplet-quintet dynamics
Source: Commun Chem. 2023 Jan 9;6:7. doi: 10.1038/s42004-022-00796-z (PMC9829715; doi:10.1038/s42004-022-00796-z)
Supplement: Supplementary file 5 — Supplementary Data 2 [file 42004_2022_796_MOESM5_ESM.zip › geom_111]

  Fe  26.0  -0.10971115   0.06315860  -0.05473510  55.93494200
   N   7.0  -0.03584704   0.03784024  -3.62987033  14.00307400
   N   7.0   3.72655186   0.16164271  -0.71090230  14.00307400
   N   7.0  -3.90647919   0.14210684  -0.62012915  14.00307400
   N   7.0   0.13398424   0.01020371   3.67591770  14.00307400
   N   7.0  -0.11362922   3.67797832   0.64457044  14.00307400
   N   7.0  -0.02781567  -3.85627348   0.71270099  14.00307400
   C   6.0   0.15951649  -0.02583593  -8.94496787  12.00000000
   C   6.0   2.14720100  -0.13026085  -4.92122584  12.00000000
   C   6.0  -2.35185332   0.04526185  -4.90948384  12.00000000
   C   6.0   2.39341108   0.00050189  -7.49807646  12.00000000
   C   6.0  -2.18805949  -0.28838646  -7.63132967  12.00000000
   C   6.0   4.40504339   0.09755061  -3.20012016  12.00000000
   C   6.0  -4.42704885   0.04045430  -3.10124082  12.00000000
   C   6.0   5.54324198   0.09794822   1.05980425  12.00000000
   C   6.0  -5.71097224   0.09041201   1.06211128  12.00000000
   C   6.0   6.91135156   0.12490385  -3.99840114  12.00000000
   C   6.0  -6.82116951  -0.06037726  -3.96489838  12.00000000
   C   6.0   8.15645750   0.01391951   0.46039302  12.00000000
   C   6.0  -8.23166097  -0.15194987   0.32355366  12.00000000
   C   6.0   8.90392230   0.19563555  -2.03728787  12.00000000
   C   6.0  -8.79546174  -0.14875404  -2.18749740  12.00000000
   C   6.0   0.13298454   0.05171340   8.82822713  12.00000000
   C   6.0  -0.06365419   2.18746127   4.87113555  12.00000000
   C   6.0  -0.09693159  -2.23232675   4.93530429  12.00000000
   C   6.0   0.17277303   2.26806664   7.52601904  12.00000000
   C   6.0  -0.10032003  -2.27701423   7.59032128  12.00000000
   C   6.0   0.34253053   4.45595291   3.24339610  12.00000000
   C   6.0   0.05008221  -4.55463707   3.14532622  12.00000000
   C   6.0  -0.20875529   5.71520295  -1.05701092  12.00000000
   C   6.0  -0.01512186  -5.58903632  -1.10401655  12.00000000
   C   6.0   0.26258827   6.92382146   3.92676489  12.00000000
   C   6.0   0.10800602  -6.94921480   3.96019405  12.00000000
   C   6.0   0.05292156   8.18942498  -0.31710577  12.00000000
   C   6.0  -0.17244793  -8.26804583  -0.37126239  12.00000000
   C   6.0   0.17680228   8.78125855   2.29446428  12.00000000
   C   6.0  -0.11989326  -8.94012865   2.15409871  12.00000000
   H   1.0   0.47669402  -0.40085747 -10.72033126   1.00782500
   H   1.0   4.06646500   0.08271770  -8.45519634   1.00782500
   H   1.0  -3.96832016  -0.12265329  -8.44532240   1.00782500
   H   1.0  10.84142581  -0.05781946  -2.65680510   1.00782500
   H   1.0 -10.70146524  -0.14665595  -2.61541275   1.00782500
   H   1.0   7.62628595   0.51424440  -5.81719502   1.00782500
   H   1.0  -7.27480151  -0.22460276  -6.30065859   1.00782500
   H   1.0   9.95753512  -0.33712522   1.56190343   1.00782500
   H   1.0  -9.72526053   0.09612159   1.41011083   1.00782500
   H   1.0   5.26279344  -0.03300239   3.15681154   1.00782500
   H   1.0  -5.19113468   0.05052032   3.12471865   1.00782500
   H   1.0  -0.07232644   0.31970752  11.03834300   1.00782500
   H   1.0   0.64477080   3.71316039   8.85892747   1.00782500
   H   1.0  -0.04971509  -3.82022005   8.54621011   1.00782500
   H   1.0   0.23200264  10.55563459   2.55725445   1.00782500
   H   1.0  -0.11029264 -10.96879322   3.06153925   1.00782500
   H   1.0   0.04140613   7.35041100   5.72186290   1.00782500
   H   1.0   0.14585994  -7.73842652   6.03041253   1.00782500
   H   1.0   0.30339669   9.34781213  -1.65102374   1.00782500
   H   1.0  -0.01519998  -9.63522200  -1.89519906   1.00782500
   H   1.0  -0.59386025   4.73265274  -2.88087359   1.00782500
   H   1.0  -0.03402286  -5.18739313  -3.22986690   1.00782500
