# Supplementary material for: Branching mechanism of photoswitching in an Fe(II) polypyridyl complex explained by full singlet-triplet-quintet dynamics
Source: Commun Chem. 2023 Jan 9;6:7. doi: 10.1038/s42004-022-00796-z (PMC9829715; doi:10.1038/s42004-022-00796-z)
Supplement: Supplementary file 5 — Supplementary Data 2 [file 42004_2022_796_MOESM5_ESM.zip › geom_112]

  Fe  26.0   0.04815922   0.01224425  -0.07248318  55.93494200
   N   7.0  -0.06405997   0.03272951  -3.62073863  14.00307400
   N   7.0   3.75150174   0.06994718  -0.43414965  14.00307400
   N   7.0  -3.92811981   0.09719825  -0.75230851  14.00307400
   N   7.0   0.00572834   0.01151188   3.55312519  14.00307400
   N   7.0  -0.06493214   3.76483212   0.67259458  14.00307400
   N   7.0   0.05530925  -3.87706420   0.62139980  14.00307400
   C   6.0   0.00660598  -0.16403099  -8.79944619  12.00000000
   C   6.0   2.22578453   0.04822803  -4.77007170  12.00000000
   C   6.0  -2.32182143  -0.02431839  -4.98803260  12.00000000
   C   6.0   2.38370403   0.07783891  -7.50612634  12.00000000
   C   6.0  -2.34138502  -0.02575724  -7.67033593  12.00000000
   C   6.0   4.43279522  -0.10478860  -3.06382549  12.00000000
   C   6.0  -4.60338485  -0.00987478  -3.12733087  12.00000000
   C   6.0   5.66307856   0.21036825   1.12871491  12.00000000
   C   6.0  -5.76291807   0.15668715   0.95229880  12.00000000
   C   6.0   6.94735694  -0.32731124  -3.93585066  12.00000000
   C   6.0  -7.02617753  -0.04786933  -3.93185772  12.00000000
   C   6.0   8.24587837   0.10418800   0.46279906  12.00000000
   C   6.0  -8.20843845   0.20696730   0.45596476  12.00000000
   C   6.0   8.90142330  -0.19085055  -2.18952585  12.00000000
   C   6.0  -8.93914777   0.11116257  -1.93884314  12.00000000
   C   6.0  -0.11252181  -0.09348661   8.74327444  12.00000000
   C   6.0  -0.00771082   2.23337728   4.86316315  12.00000000
   C   6.0   0.17964094  -2.19338969   4.82549144  12.00000000
   C   6.0  -0.03221542   2.19828312   7.62569314  12.00000000
   C   6.0  -0.00121453  -2.25356349   7.38507142  12.00000000
   C   6.0  -0.04816939   4.31233189   3.15668351  12.00000000
   C   6.0  -0.00801717  -4.40334700   3.18945787  12.00000000
   C   6.0  -0.15356821   5.63889007  -0.93619488  12.00000000
   C   6.0   0.33330151  -5.70160208  -1.10363197  12.00000000
   C   6.0   0.20854450   6.93790536   3.79789669  12.00000000
   C   6.0  -0.11436445  -6.81547729   3.90339820  12.00000000
   C   6.0  -0.18519001   8.33802590  -0.26986646  12.00000000
   C   6.0   0.29913925  -8.17092690  -0.40343072  12.00000000
   C   6.0  -0.04405092   8.74041152   2.24660173  12.00000000
   C   6.0   0.02920630  -8.82581011   2.17467102  12.00000000
   H   1.0   0.20192699  -0.71679093 -10.86911678   1.00782500
   H   1.0   4.08014384  -0.03283235  -8.61441123   1.00782500
   H   1.0  -3.98480974  -0.48479250  -8.52370215   1.00782500
   H   1.0  10.92437093  -0.26945609  -3.03421787   1.00782500
   H   1.0 -11.15185485  -0.25577130  -2.84428886   1.00782500
   H   1.0   7.64565239  -0.44858008  -6.19568203   1.00782500
   H   1.0  -7.80284599   0.63079671  -5.99688667   1.00782500
   H   1.0   9.68310061   0.10886681   1.86470125   1.00782500
   H   1.0  -9.72588276   0.22859948   1.91737334   1.00782500
   H   1.0   5.27883122   0.36368170   3.23688229   1.00782500
   H   1.0  -5.01137965   0.07125397   2.84363521   1.00782500
   H   1.0   0.30382201  -0.01206074  10.98960166   1.00782500
   H   1.0   0.28531174   3.76016437   8.69648927   1.00782500
   H   1.0  -0.31835694  -3.96206149   8.59248151   1.00782500
   H   1.0   0.25801731  10.50873339   3.24223204   1.00782500
   H   1.0  -0.12617069 -10.70012953   2.72003814   1.00782500
   H   1.0   0.48854664   7.31299551   5.92070518   1.00782500
   H   1.0  -0.08046362  -7.33717869   5.79844730   1.00782500
   H   1.0  -0.46495416   9.36719736  -1.85857366   1.00782500
   H   1.0   0.22751154  -9.78217441  -1.79547278   1.00782500
   H   1.0   0.53760646   5.42985615  -2.94788721   1.00782500
   H   1.0   0.11815330  -5.38840731  -2.96986718   1.00782500
