# Supplementary material for: Branching mechanism of photoswitching in an Fe(II) polypyridyl complex explained by full singlet-triplet-quintet dynamics
Source: Commun Chem. 2023 Jan 9;6:7. doi: 10.1038/s42004-022-00796-z (PMC9829715; doi:10.1038/s42004-022-00796-z)
Supplement: Supplementary file 5 — Supplementary Data 2 [file 42004_2022_796_MOESM5_ESM.zip › geom_113]

  Fe  26.0  -0.05305160  -0.03405038  -0.01108824  55.93494200
   N   7.0  -0.02149201   0.07890595  -3.62826752  14.00307400
   N   7.0   3.78206156  -0.06674746  -0.65283626  14.00307400
   N   7.0  -3.74149669   0.12080412  -0.68664575  14.00307400
   N   7.0   0.10204542  -0.06493370   3.50373665  14.00307400
   N   7.0  -0.06555684   3.74485210   0.39381652  14.00307400
   N   7.0   0.09232154  -3.69535515   0.64565557  14.00307400
   C   6.0   0.07064222  -0.21814606  -8.75239570  12.00000000
   C   6.0   2.11521505  -0.08560786  -4.79990163  12.00000000
   C   6.0  -2.35343487   0.06790583  -4.85620389  12.00000000
   C   6.0   2.37615378  -0.20705580  -7.44816234  12.00000000
   C   6.0  -2.28895880  -0.12726167  -7.43598181  12.00000000
   C   6.0   4.37235337   0.06904389  -3.19756718  12.00000000
   C   6.0  -4.32224142   0.13291471  -3.09654711  12.00000000
   C   6.0   5.45283661   0.27148408   1.21337359  12.00000000
   C   6.0  -5.57200609   0.12124677   1.10142912  12.00000000
   C   6.0   6.95525854   0.10675427  -3.71286048  12.00000000
   C   6.0  -6.93500435  -0.03673844  -3.86314661  12.00000000
   C   6.0   8.05676880   0.06500840   0.44440990  12.00000000
   C   6.0  -8.08290679   0.05595353   0.50455104  12.00000000
   C   6.0   8.73346740   0.05070450  -1.92544174  12.00000000
   C   6.0  -9.02124544   0.01406401  -2.02389142  12.00000000
   C   6.0   0.02749502  -0.03143165   8.75869832  12.00000000
   C   6.0   0.00866092   2.20235376   4.81217697  12.00000000
   C   6.0  -0.10879578  -2.41700665   4.85752837  12.00000000
   C   6.0   0.02742696   2.21289738   7.52055339  12.00000000
   C   6.0   0.16477155  -2.31257506   7.45514012  12.00000000
   C   6.0   0.04680753   4.39488831   2.99269522  12.00000000
   C   6.0  -0.13962203  -4.48657945   3.03892858  12.00000000
   C   6.0  -0.25851259   5.72895878  -1.19172018  12.00000000
   C   6.0   0.21020982  -5.50665256  -0.96609477  12.00000000
   C   6.0   0.30284106   6.91251638   3.93208430  12.00000000
   C   6.0   0.00031831  -7.06729021   3.86057199  12.00000000
   C   6.0   0.01683673   8.25504865  -0.44882976  12.00000000
   C   6.0   0.25650513  -8.27179414  -0.45315348  12.00000000
   C   6.0   0.19579856   8.93862005   2.11730086  12.00000000
   C   6.0  -0.14103744  -8.95970296   2.01424083  12.00000000
   H   1.0   0.15208291   0.04161089 -10.65262592   1.00782500
   H   1.0   4.28856292  -0.15109753  -8.57776157   1.00782500
   H   1.0  -4.19161860   0.45541637  -8.43813370   1.00782500
   H   1.0  10.54387244   0.00756490  -2.55633900   1.00782500
   H   1.0 -10.78916391   0.36035500  -2.42934539   1.00782500
   H   1.0   7.64839602   0.31664158  -5.31813360   1.00782500
   H   1.0  -7.39166397  -0.05600932  -5.83304146   1.00782500
   H   1.0   9.17283389   0.47721043   2.23719522   1.00782500
   H   1.0  -9.44959921   0.13746122   1.88743690   1.00782500
   H   1.0   5.12113223   0.30114781   2.99061982   1.00782500
   H   1.0  -5.37430646   0.10592143   2.97975190   1.00782500
   H   1.0  -0.42621299  -0.00448207  10.74918558   1.00782500
   H   1.0  -0.04667213   3.96764745   8.75504022   1.00782500
   H   1.0   0.16272106  -3.81240052   8.48820613   1.00782500
   H   1.0   0.18931898  11.12774954   2.85823003   1.00782500
   H   1.0  -0.17808977 -10.71883597   2.64265031   1.00782500
   H   1.0   0.31424972   7.21956211   5.71465642   1.00782500
   H   1.0  -0.16320983  -8.17782175   5.55887672   1.00782500
   H   1.0  -0.13928222   9.85097095  -1.85226228   1.00782500
   H   1.0  -0.15152474  -9.74479633  -2.04807602   1.00782500
   H   1.0  -0.71867447   5.31732935  -2.92176779   1.00782500
   H   1.0   0.33275604  -5.24658654  -3.09931702   1.00782500
