# Supplementary material for: Branching mechanism of photoswitching in an Fe(II) polypyridyl complex explained by full singlet-triplet-quintet dynamics
Source: Commun Chem. 2023 Jan 9;6:7. doi: 10.1038/s42004-022-00796-z (PMC9829715; doi:10.1038/s42004-022-00796-z)
Supplement: Supplementary file 5 — Supplementary Data 2 [file 42004_2022_796_MOESM5_ESM.zip › geom_114]

  Fe  26.0   0.02562582   0.09517472  -0.06346610  55.93494200
   N   7.0  -0.05159505  -0.18795745  -3.54942317  14.00307400
   N   7.0   3.70108790  -0.03770846  -0.61285055  14.00307400
   N   7.0  -3.80025397   0.02420398  -0.59949928  14.00307400
   N   7.0   0.00989511   0.00757656   3.59543166  14.00307400
   N   7.0   0.07751033   3.62267817   0.59149414  14.00307400
   N   7.0  -0.12736876  -3.86423680   0.71942238  14.00307400
   C   6.0  -0.06650777   0.29145231  -8.70948101  12.00000000
   C   6.0   2.32610320  -0.05948103  -4.82825427  12.00000000
   C   6.0  -2.19590165   0.14543705  -4.89368872  12.00000000
   C   6.0   2.18459072  -0.07191940  -7.32801350  12.00000000
   C   6.0  -2.23077758   0.06639205  -7.58313224  12.00000000
   C   6.0   4.41821807  -0.00018294  -3.16407337  12.00000000
   C   6.0  -4.35359600   0.20173730  -3.11236260  12.00000000
   C   6.0   5.59639467   0.02713742   1.05715235  12.00000000
   C   6.0  -5.60466195  -0.08622271   1.03096172  12.00000000
   C   6.0   6.81340233  -0.12187353  -3.84668100  12.00000000
   C   6.0  -6.80053186   0.03898654  -3.92316712  12.00000000
   C   6.0   8.07893881   0.04282454   0.44289797  12.00000000
   C   6.0  -8.21220394   0.16809636   0.54284558  12.00000000
   C   6.0   8.63987905  -0.19227634  -2.00659107  12.00000000
   C   6.0  -8.79706439   0.07447266  -2.05433163  12.00000000
   C   6.0  -0.31205076  -0.03347713   8.81104383  12.00000000
   C   6.0   0.09202895   2.27883151   4.82468738  12.00000000
   C   6.0  -0.03635226  -2.18312006   4.81827315  12.00000000
   C   6.0  -0.04911445   2.21542954   7.55978932  12.00000000
   C   6.0  -0.04508953  -2.18438704   7.46580945  12.00000000
   C   6.0  -0.08280547   4.36733543   3.07916218  12.00000000
   C   6.0   0.17233633  -4.39021163   3.29382016  12.00000000
   C   6.0  -0.04052733   5.45686482  -0.98871780  12.00000000
   C   6.0  -0.17698606  -5.77080243  -1.11273462  12.00000000
   C   6.0   0.10831772   6.91077381   3.84987449  12.00000000
   C   6.0   0.28306905  -6.96881712   3.86383355  12.00000000
   C   6.0   0.07618227   8.12843509  -0.45757529  12.00000000
   C   6.0   0.21236136  -8.31673364  -0.32944384  12.00000000
   C   6.0  -0.11505114   8.73760889   1.96430624  12.00000000
   C   6.0   0.32948941  -8.82347628   2.04520496  12.00000000
   H   1.0  -0.18816255   0.72110651 -10.74388289   1.00782500
   H   1.0   3.88801514   0.30434076  -8.84646575   1.00782500
   H   1.0  -4.16671361   0.27837777  -8.15168450   1.00782500
   H   1.0  10.59383567  -0.26313885  -2.94737128   1.00782500
   H   1.0 -10.70082622  -0.45803479  -2.72417894   1.00782500
   H   1.0   7.34141281   0.24455207  -5.76537771   1.00782500
   H   1.0  -7.34721351  -0.43872247  -6.05625751   1.00782500
   H   1.0   9.44064447   0.21038343   1.94725189   1.00782500
   H   1.0  -9.63121307   0.20065063   1.71757122   1.00782500
   H   1.0   4.75879359   0.48012390   2.73433885   1.00782500
   H   1.0  -5.11496788   0.25224651   3.22117809   1.00782500
   H   1.0  -0.04988256  -0.05903409  10.72008961   1.00782500
   H   1.0  -0.19851562   3.77726545   8.53312429   1.00782500
   H   1.0  -0.52746866  -4.08303677   8.32853758   1.00782500
   H   1.0   0.09980515  10.80370448   2.03108613   1.00782500
   H   1.0   0.64900669 -10.78489449   2.67779961   1.00782500
   H   1.0   0.88041820   7.14754580   6.00077035   1.00782500
   H   1.0   0.16745234  -7.21858702   5.77130912   1.00782500
   H   1.0  -0.29682828   9.53063633  -2.19977746   1.00782500
   H   1.0  -0.33357236  -9.33779806  -2.08540083   1.00782500
   H   1.0   0.03164627   4.94404441  -3.15443208   1.00782500
   H   1.0  -0.59329437  -4.87474080  -3.20230943   1.00782500
