# Supplementary material for: Branching mechanism of photoswitching in an Fe(II) polypyridyl complex explained by full singlet-triplet-quintet dynamics
Source: Commun Chem. 2023 Jan 9;6:7. doi: 10.1038/s42004-022-00796-z (PMC9829715; doi:10.1038/s42004-022-00796-z)
Supplement: Supplementary file 5 — Supplementary Data 2 [file 42004_2022_796_MOESM5_ESM.zip › geom_115]

  Fe  26.0   0.00522738   0.06574688   0.01829538  55.93494200
   N   7.0  -0.04122911   0.04884797  -3.60577006  14.00307400
   N   7.0   3.69826410  -0.00703959  -0.63636159  14.00307400
   N   7.0  -3.71770260  -0.08691631  -0.65428365  14.00307400
   N   7.0   0.05660315  -0.08023047   3.70716107  14.00307400
   N   7.0  -0.00204373   3.76584864   0.68065213  14.00307400
   N   7.0  -0.00068918  -3.78732987   0.63378621  14.00307400
   C   6.0   0.02432441  -0.20041834  -8.94953117  12.00000000
   C   6.0   2.20339931   0.02987321  -4.72757905  12.00000000
   C   6.0  -2.32642710  -0.08904779  -4.93238628  12.00000000
   C   6.0   2.09720182  -0.03392719  -7.42774276  12.00000000
   C   6.0  -2.43358174  -0.08605384  -7.47001172  12.00000000
   C   6.0   4.36253831   0.30514543  -3.22915223  12.00000000
   C   6.0  -4.42806471  -0.04625993  -3.06249144  12.00000000
   C   6.0   5.66703765  -0.10279782   1.03319064  12.00000000
   C   6.0  -5.66885481   0.00485527   1.10052366  12.00000000
   C   6.0   6.87094756   0.10630746  -3.98351868  12.00000000
   C   6.0  -6.85454149  -0.15237018  -3.90417236  12.00000000
   C   6.0   8.20707428   0.11101396   0.35770002  12.00000000
   C   6.0  -8.16764020  -0.05879283   0.21224575  12.00000000
   C   6.0   8.86714431   0.13299814  -2.19610133  12.00000000
   C   6.0  -8.94461656  -0.02770116  -2.12467517  12.00000000
   C   6.0  -0.31951147   0.11873230   8.86794647  12.00000000
   C   6.0   0.13511556   2.25194984   4.90966137  12.00000000
   C   6.0  -0.08228053  -2.16796518   4.85834915  12.00000000
   C   6.0   0.12342092   2.39091681   7.50477006  12.00000000
   C   6.0  -0.39311379  -2.28986624   7.53405055  12.00000000
   C   6.0  -0.05630284   4.37074054   3.17230557  12.00000000
   C   6.0   0.10190795  -4.40749599   3.07233274  12.00000000
   C   6.0   0.15398488   5.62262241  -0.93544344  12.00000000
   C   6.0  -0.00823929  -5.61786649  -1.18256278  12.00000000
   C   6.0   0.06416232   6.84999184   3.93609975  12.00000000
   C   6.0   0.00612980  -6.90309863   3.84533109  12.00000000
   C   6.0   0.19040309   8.03438549  -0.40332306  12.00000000
   C   6.0   0.03254417  -8.14564440  -0.45764718  12.00000000
   C   6.0   0.33826727   8.88079051   2.18690512  12.00000000
   C   6.0   0.11630578  -8.92391036   2.09617317  12.00000000
   H   1.0   0.08967808  -0.61944526 -10.93761897   1.00782500
   H   1.0   4.03308450  -0.37592173  -8.41232914   1.00782500
   H   1.0  -3.98604825  -0.13300865  -8.29384363   1.00782500
   H   1.0  10.91868279   0.35570113  -3.22798416   1.00782500
   H   1.0 -10.62537126   0.36741576  -2.89313160   1.00782500
   H   1.0   7.17546208   0.02562418  -6.19213420   1.00782500
   H   1.0  -7.36084696   0.27494477  -5.86702930   1.00782500
   H   1.0   9.71589644  -0.33282725   2.13340384   1.00782500
   H   1.0  -9.67913256  -0.31842081   1.77051264   1.00782500
   H   1.0   5.21435276  -0.19440576   3.09282909   1.00782500
   H   1.0  -5.31731100  -0.52387553   3.22912232   1.00782500
   H   1.0  -0.58358798   0.13374737  10.89874892   1.00782500
   H   1.0  -0.03652722   4.16818260   8.42839411   1.00782500
   H   1.0  -0.52503064  -4.27093924   8.49946967   1.00782500
   H   1.0   0.50775274  10.59306094   3.00853602   1.00782500
   H   1.0   0.21413785 -10.76843246   2.95678778   1.00782500
   H   1.0   0.18008436   7.82034872   5.82615977   1.00782500
   H   1.0   0.13254157  -7.25073765   6.12807180   1.00782500
   H   1.0   0.34649757   9.63660416  -1.63994556   1.00782500
   H   1.0   0.15981091  -9.76129794  -1.69431693   1.00782500
   H   1.0   0.36003784   5.02753629  -2.83478392   1.00782500
   H   1.0   0.31398859  -4.95234971  -3.17622550   1.00782500
