# Supplementary material for: Branching mechanism of photoswitching in an Fe(II) polypyridyl complex explained by full singlet-triplet-quintet dynamics
Source: Commun Chem. 2023 Jan 9;6:7. doi: 10.1038/s42004-022-00796-z (PMC9829715; doi:10.1038/s42004-022-00796-z)
Supplement: Supplementary file 5 — Supplementary Data 2 [file 42004_2022_796_MOESM5_ESM.zip › geom_116]

  Fe  26.0  -0.01210224  -0.01020193   0.04214074  55.93494200
   N   7.0   0.06546992   0.09679831  -3.65693561  14.00307400
   N   7.0   3.59435113   0.09759364  -0.69739320  14.00307400
   N   7.0  -3.78695794  -0.10448800  -0.63907627  14.00307400
   N   7.0  -0.02236944  -0.03719057   3.54092499  14.00307400
   N   7.0  -0.10036017   3.79833247   0.60468763  14.00307400
   N   7.0  -0.04617722  -3.82471591   0.50780943  14.00307400
   C   6.0   0.17875612  -0.11271502  -8.80885710  12.00000000
   C   6.0   2.23054730   0.02372332  -4.78280838  12.00000000
   C   6.0  -2.18396984   0.13912233  -4.86287940  12.00000000
   C   6.0   2.55569460  -0.29043318  -7.49424898  12.00000000
   C   6.0  -2.13205078  -0.14658305  -7.45562676  12.00000000
   C   6.0   4.32663693  -0.10425942  -3.17476276  12.00000000
   C   6.0  -4.41059223   0.07718511  -3.06409142  12.00000000
   C   6.0   5.50691842   0.22599232   1.12416968  12.00000000
   C   6.0  -5.61693617   0.04425180   1.05011626  12.00000000
   C   6.0   6.94883362   0.03974877  -3.88726602  12.00000000
   C   6.0  -6.78300285   0.09054260  -3.94269294  12.00000000
   C   6.0   8.02207540   0.04373323   0.51089578  12.00000000
   C   6.0  -8.11660000   0.00443586   0.37283306  12.00000000
   C   6.0   8.74378481   0.03640793  -1.96540023  12.00000000
   C   6.0  -8.90117732  -0.09941733  -2.31513997  12.00000000
   C   6.0   0.63364755  -0.01309836   8.81217346  12.00000000
   C   6.0   0.09768450   2.22281844   4.90694193  12.00000000
   C   6.0   0.13716733  -2.18455395   4.74201392  12.00000000
   C   6.0   0.35257866   2.30110803   7.55722020  12.00000000
   C   6.0   0.29105320  -2.23281222   7.36685748  12.00000000
   C   6.0  -0.09962848   4.50511142   3.14010014  12.00000000
   C   6.0  -0.11182941  -4.48844951   3.05755301  12.00000000
   C   6.0  -0.29867130   5.75572662  -0.94604958  12.00000000
   C   6.0  -0.04645463  -5.74530385  -1.14309950  12.00000000
   C   6.0  -0.09173981   6.96221793   3.96327959  12.00000000
   C   6.0  -0.11561801  -6.85426243   3.90858786  12.00000000
   C   6.0  -0.22864105   8.25670439  -0.34131805  12.00000000
   C   6.0  -0.30989079  -8.35471418  -0.53708980  12.00000000
   C   6.0   0.02045203   8.77197955   2.19330003  12.00000000
   C   6.0  -0.28106042  -8.83933144   2.20149724  12.00000000
   H   1.0   0.34850745  -0.29335039 -10.82389986   1.00782500
   H   1.0   4.22208275  -0.65563827  -8.43201874   1.00782500
   H   1.0  -3.95922649   0.05099192  -8.83003016   1.00782500
   H   1.0  10.95718274   0.56238436  -2.75254182   1.00782500
   H   1.0 -10.70077574  -0.72824657  -3.04498651   1.00782500
   H   1.0   7.77822620   0.06066853  -5.87047012   1.00782500
   H   1.0  -6.85550200   0.21059013  -5.98348421   1.00782500
   H   1.0   9.49266123  -0.01814716   2.14452784   1.00782500
   H   1.0  -9.69706648  -0.53475783   2.10527205   1.00782500
   H   1.0   5.33465615   0.26603716   3.05296713   1.00782500
   H   1.0  -5.40487930   0.15598469   3.26452787   1.00782500
   H   1.0   1.07541729  -0.23162352  10.80228803   1.00782500
   H   1.0   0.60421674   4.02589991   8.64670325   1.00782500
   H   1.0  -0.00060701  -3.85914976   8.65378174   1.00782500
   H   1.0   0.13503751  10.58364385   2.54390268   1.00782500
   H   1.0  -0.76824482 -10.75865245   2.63806487   1.00782500
   H   1.0  -0.08786137   7.67192952   6.13826561   1.00782500
   H   1.0  -0.40641340  -7.09960572   5.75271766   1.00782500
   H   1.0  -0.33198606   9.93452048  -1.96881014   1.00782500
   H   1.0  -0.21360408  -9.80649794  -1.82149164   1.00782500
   H   1.0  -0.34492824   5.49692173  -3.12536517   1.00782500
   H   1.0  -0.17791216  -5.24897220  -2.92182807   1.00782500
