# Supplementary material for: Branching mechanism of photoswitching in an Fe(II) polypyridyl complex explained by full singlet-triplet-quintet dynamics
Source: Commun Chem. 2023 Jan 9;6:7. doi: 10.1038/s42004-022-00796-z (PMC9829715; doi:10.1038/s42004-022-00796-z)
Supplement: Supplementary file 5 — Supplementary Data 2 [file 42004_2022_796_MOESM5_ESM.zip › geom_117]

  Fe  26.0  -0.08953256  -0.03192718  -0.02355767  55.93494200
   N   7.0  -0.08154367   0.06402167  -3.53893382  14.00307400
   N   7.0   3.66575876  -0.04145020  -0.52567054  14.00307400
   N   7.0  -3.75182133  -0.19470759  -0.67606784  14.00307400
   N   7.0  -0.04820108   0.03288024   3.52574676  14.00307400
   N   7.0   0.01284690   3.69050593   0.56865353  14.00307400
   N   7.0   0.00727870  -3.87372998   0.69446631  14.00307400
   C   6.0   0.06338446   0.31041836  -8.77050713  12.00000000
   C   6.0   2.25164422  -0.04100868  -4.93554108  12.00000000
   C   6.0  -2.29145142   0.04503370  -4.73368969  12.00000000
   C   6.0   2.29048834   0.26526745  -7.47008390  12.00000000
   C   6.0  -2.31012848   0.34707871  -7.40100285  12.00000000
   C   6.0   4.30768698  -0.07364774  -3.10230607  12.00000000
   C   6.0  -4.47708481   0.02038505  -3.15419554  12.00000000
   C   6.0   5.66500303  -0.14344286   1.05975721  12.00000000
   C   6.0  -5.57483839   0.04238000   1.13818324  12.00000000
   C   6.0   6.83522142  -0.15151466  -3.95327807  12.00000000
   C   6.0  -6.87453350   0.02749593  -3.93059429  12.00000000
   C   6.0   8.25508184  -0.05242203   0.47908003  12.00000000
   C   6.0  -8.21592298  -0.05222062   0.35532472  12.00000000
   C   6.0   8.92042738  -0.05746080  -2.10680024  12.00000000
   C   6.0  -8.87065878   0.07947991  -2.10395899  12.00000000
   C   6.0   0.06989350   0.02271147   8.78151730  12.00000000
   C   6.0  -0.08954716   2.21755537   4.91605956  12.00000000
   C   6.0  -0.08590187  -2.26967846   4.83604775  12.00000000
   C   6.0  -0.01862801   2.37065564   7.52061594  12.00000000
   C   6.0  -0.00802021  -2.23090286   7.70697480  12.00000000
   C   6.0  -0.11079864   4.37490449   3.11175307  12.00000000
   C   6.0  -0.13111463  -4.33292698   3.15596164  12.00000000
   C   6.0  -0.08152209   5.57939276  -1.16337150  12.00000000
   C   6.0   0.25293480  -5.78480641  -1.06583029  12.00000000
   C   6.0   0.07687093   6.94014653   3.80173815  12.00000000
   C   6.0   0.15482531  -6.79714370   3.98204375  12.00000000
   C   6.0   0.03529979   8.06467248  -0.43240041  12.00000000
   C   6.0   0.25694003  -8.30220466  -0.52994109  12.00000000
   C   6.0   0.19416598   8.84211227   1.86991928  12.00000000
   C   6.0   0.18093644  -8.76770252   2.17633264  12.00000000
   H   1.0   0.03282824   0.39029593 -10.61992659   1.00782500
   H   1.0   3.87271865  -0.22446031  -8.68246560   1.00782500
   H   1.0  -3.95196140   0.48258935  -8.05796229   1.00782500
   H   1.0  10.84027405  -0.08778534  -2.72172175   1.00782500
   H   1.0 -10.82596997  -0.08937536  -2.82988082   1.00782500
   H   1.0   7.23567046  -0.09742250  -6.04367420   1.00782500
   H   1.0  -7.39212868   0.19219222  -6.11410304   1.00782500
   H   1.0   9.64930144   0.31303310   2.07282572   1.00782500
   H   1.0  -9.63664293   0.06504704   1.88832602   1.00782500
   H   1.0   4.99002477   0.15485057   3.08558064   1.00782500
   H   1.0  -4.68682531   0.39226832   3.04753419   1.00782500
   H   1.0  -0.49471601  -0.29660658  10.85436733   1.00782500
   H   1.0   0.33773473   4.16566913   8.70172699   1.00782500
   H   1.0  -0.38309002  -3.71041559   8.65151410   1.00782500
   H   1.0   0.19603296  10.70307882   2.76963285   1.00782500
   H   1.0   0.40077138 -10.77093079   2.55764082   1.00782500
   H   1.0  -0.10024700   7.74294594   5.97508383   1.00782500
   H   1.0   0.01515431  -7.74144127   5.97523887   1.00782500
   H   1.0  -0.14029527   9.38236422  -2.43623844   1.00782500
   H   1.0   0.00686711  -9.73006443  -1.86316921   1.00782500
   H   1.0   0.14158795   4.63176793  -2.88822061   1.00782500
   H   1.0  -0.40451351  -5.48054782  -3.13420223   1.00782500
