# Supplementary material for: Branching mechanism of photoswitching in an Fe(II) polypyridyl complex explained by full singlet-triplet-quintet dynamics
Source: Commun Chem. 2023 Jan 9;6:7. doi: 10.1038/s42004-022-00796-z (PMC9829715; doi:10.1038/s42004-022-00796-z)
Supplement: Supplementary file 5 — Supplementary Data 2 [file 42004_2022_796_MOESM5_ESM.zip › geom_118]

  Fe  26.0  -0.01776836  -0.04128064  -0.02777155  55.93494200
   N   7.0  -0.01182974  -0.13758681  -3.67611838  14.00307400
   N   7.0   3.69908047   0.00252576  -0.72261432  14.00307400
   N   7.0  -3.86844936   0.05428104  -0.50258911  14.00307400
   N   7.0   0.09335809   0.02016328   3.71795755  14.00307400
   N   7.0  -0.04982776   3.62916397   0.55095940  14.00307400
   N   7.0   0.00801282  -3.89291123   0.66342261  14.00307400
   C   6.0   0.04835145   0.12679474  -8.87883400  12.00000000
   C   6.0   2.19506097  -0.18848330  -4.89175153  12.00000000
   C   6.0  -2.22157782   0.16262519  -4.88307608  12.00000000
   C   6.0   2.26850569  -0.00470855  -7.50809152  12.00000000
   C   6.0  -2.28569770   0.07427775  -7.64805664  12.00000000
   C   6.0   4.34545708  -0.21193120  -3.08291280  12.00000000
   C   6.0  -4.40905399   0.06511469  -3.17950579  12.00000000
   C   6.0   5.60012193   0.13313357   1.00751987  12.00000000
   C   6.0  -5.75566940   0.01988911   1.09405654  12.00000000
   C   6.0   6.79569844  -0.01861613  -3.94141787  12.00000000
   C   6.0  -6.90166248   0.10935440  -3.84784701  12.00000000
   C   6.0   8.04592768   0.06631485   0.43977505  12.00000000
   C   6.0  -8.21863798   0.15877086   0.32065378  12.00000000
   C   6.0   8.79231859  -0.21926663  -2.22608420  12.00000000
   C   6.0  -8.94988897   0.43241425  -2.18696659  12.00000000
   C   6.0  -0.28004110  -0.06758280   8.79325610  12.00000000
   C   6.0   0.11254810   2.33139341   4.76535140  12.00000000
   C   6.0  -0.02707391  -2.12970797   4.87851119  12.00000000
   C   6.0  -0.10625604   2.29554391   7.37473405  12.00000000
   C   6.0  -0.06209015  -2.30469249   7.52227034  12.00000000
   C   6.0   0.09682090   4.35312777   3.20398299  12.00000000
   C   6.0   0.12867388  -4.37260900   3.18389697  12.00000000
   C   6.0  -0.08208022   5.61625134  -0.96396472  12.00000000
   C   6.0   0.12034751  -5.58479859  -1.05108196  12.00000000
   C   6.0  -0.09056321   6.89111423   3.90515068  12.00000000
   C   6.0   0.20554847  -7.02187915   4.06680885  12.00000000
   C   6.0  -0.00505594   8.14153803  -0.40529357  12.00000000
   C   6.0   0.40696377  -8.23240242  -0.17278492  12.00000000
   C   6.0   0.12454791   8.85681019   2.19613237  12.00000000
   C   6.0   0.50484152  -8.89630464   2.15684142  12.00000000
   H   1.0  -0.26786846   0.47758265 -10.89986095   1.00782500
   H   1.0   4.05550588   0.22823558  -8.66313098   1.00782500
   H   1.0  -3.90562156  -0.02447559  -8.85207711   1.00782500
   H   1.0  10.42440498  -0.60251379  -2.51438615   1.00782500
   H   1.0 -10.92222618   1.41537046  -2.54046288   1.00782500
   H   1.0   7.80568584  -0.37449516  -5.91507062   1.00782500
   H   1.0  -7.48543370  -0.03909034  -6.00078283   1.00782500
   H   1.0   9.34737826  -0.27358182   1.78396381   1.00782500
   H   1.0  -9.54915649   0.22739361   1.94040075   1.00782500
   H   1.0   5.12323974   0.21555041   3.15756923   1.00782500
   H   1.0  -5.15562411  -0.28114810   2.99174380   1.00782500
   H   1.0  -0.29436657  -0.26257869  10.79760764   1.00782500
   H   1.0  -0.24655461   3.97463338   8.48065345   1.00782500
   H   1.0  -0.29350421  -4.13110373   8.18028405   1.00782500
   H   1.0  -0.23654600  10.80373426   2.88225031   1.00782500
   H   1.0   0.55401035 -11.02603818   2.74959755   1.00782500
   H   1.0  -0.16040353   6.99032816   6.02161467   1.00782500
   H   1.0  -0.36819945  -7.63622277   6.08940117   1.00782500
   H   1.0  -0.33428026   9.82255805  -1.43202637   1.00782500
   H   1.0   0.43627906  -9.50120694  -1.69467203   1.00782500
   H   1.0  -0.25461567   4.76346672  -3.01516128   1.00782500
   H   1.0  -0.20421048  -4.89230269  -2.92826793   1.00782500
