# Supplementary material for: Branching mechanism of photoswitching in an Fe(II) polypyridyl complex explained by full singlet-triplet-quintet dynamics
Source: Commun Chem. 2023 Jan 9;6:7. doi: 10.1038/s42004-022-00796-z (PMC9829715; doi:10.1038/s42004-022-00796-z)
Supplement: Supplementary file 5 — Supplementary Data 2 [file 42004_2022_796_MOESM5_ESM.zip › geom_119]

  Fe  26.0   0.09273879   0.08423041  -0.00967673  55.93494200
   N   7.0  -0.08570889   0.08801600  -3.64260428  14.00307400
   N   7.0   3.78435114   0.04118279  -0.75070046  14.00307400
   N   7.0  -3.89468560  -0.14094496  -0.59804330  14.00307400
   N   7.0   0.09185241  -0.05603075   3.60272454  14.00307400
   N   7.0   0.29512724   3.83908206   0.67065751  14.00307400
   N   7.0   0.05415202  -3.84152877   0.67342808  14.00307400
   C   6.0  -0.12184420  -0.05256408  -8.79127017  12.00000000
   C   6.0   2.12971687   0.00471835  -4.87146680  12.00000000
   C   6.0  -2.25398756   0.03859578  -4.91625222  12.00000000
   C   6.0   2.18039558  -0.16419243  -7.51372395  12.00000000
   C   6.0  -2.44492137  -0.08335484  -7.52157650  12.00000000
   C   6.0   4.40284235  -0.10922332  -3.22568133  12.00000000
   C   6.0  -4.33875626  -0.05810748  -3.10634562  12.00000000
   C   6.0   5.60701474   0.02053090   1.12129296  12.00000000
   C   6.0  -5.71654167  -0.04324758   1.05131983  12.00000000
   C   6.0   6.91817461   0.18275933  -3.94452298  12.00000000
   C   6.0  -6.88989317   0.02594779  -3.88768967  12.00000000
   C   6.0   8.02280606   0.06364334   0.30978173  12.00000000
   C   6.0  -8.23704574  -0.14393554   0.42448788  12.00000000
   C   6.0   8.81613143   0.07668587  -2.09969037  12.00000000
   C   6.0  -8.76134013   0.13949582  -2.17473339  12.00000000
   C   6.0  -0.35491015  -0.08372959   8.89224555  12.00000000
   C   6.0   0.05718578   2.22523111   4.81562369  12.00000000
   C   6.0  -0.24261912  -2.31892427   5.06390179  12.00000000
   C   6.0  -0.31552844   2.24909474   7.53968915  12.00000000
   C   6.0  -0.24941575  -2.32184572   7.56025875  12.00000000
   C   6.0   0.14615237   4.48428695   3.06157681  12.00000000
   C   6.0   0.09706256  -4.49500954   3.10972787  12.00000000
   C   6.0   0.02032316   5.68632411  -1.16284902  12.00000000
   C   6.0  -0.01871199  -5.53697362  -1.05268048  12.00000000
   C   6.0   0.25634770   7.01766323   4.06264566  12.00000000
   C   6.0   0.13212932  -6.98238122   3.91542975  12.00000000
   C   6.0   0.04805520   8.10043337  -0.35019338  12.00000000
   C   6.0   0.17107972  -8.22051084  -0.40387240  12.00000000
   C   6.0   0.15955447   8.85588569   2.13145896  12.00000000
   C   6.0   0.16363720  -8.88873238   2.12368657  12.00000000
   H   1.0  -0.59314138  -0.40620720 -10.86054474   1.00782500
   H   1.0   4.04896376  -0.56553796  -8.58711204   1.00782500
   H   1.0  -4.17773255   0.06015583  -8.34637182   1.00782500
   H   1.0  10.70118691  -0.28129265  -3.14912566   1.00782500
   H   1.0 -11.07588005   0.48540295  -2.66968060   1.00782500
   H   1.0   7.92599054  -0.11184504  -5.89682021   1.00782500
   H   1.0  -7.22881234   0.15449484  -5.90670923   1.00782500
   H   1.0   9.29001347   0.11233601   1.95658422   1.00782500
   H   1.0  -9.69946078  -0.07880688   2.13643639   1.00782500
   H   1.0   5.13945293  -0.03207628   2.93090670   1.00782500
   H   1.0  -5.09384511   0.36631858   3.00682439   1.00782500
   H   1.0  -0.57810281  -0.05717166  10.74203222   1.00782500
   H   1.0  -0.66515875   4.28820471   8.55046484   1.00782500
   H   1.0  -0.24076244  -4.20117946   8.61860595   1.00782500
   H   1.0  -0.07701908  11.06190506   2.26297538   1.00782500
   H   1.0   0.14955339 -10.67810075   2.88830810   1.00782500
   H   1.0   0.19974131   7.52844249   5.83524422   1.00782500
   H   1.0   0.20661068  -7.76484800   5.94243925   1.00782500
   H   1.0   0.13931957   9.49419609  -1.68994242   1.00782500
   H   1.0   0.09268101  -9.79575440  -1.95225636   1.00782500
   H   1.0   0.51763254   5.64095788  -3.37059334   1.00782500
   H   1.0  -0.18829102  -4.97255858  -3.19751470   1.00782500
