# Supplementary material for: Branching mechanism of photoswitching in an Fe(II) polypyridyl complex explained by full singlet-triplet-quintet dynamics
Source: Commun Chem. 2023 Jan 9;6:7. doi: 10.1038/s42004-022-00796-z (PMC9829715; doi:10.1038/s42004-022-00796-z)
Supplement: Supplementary file 5 — Supplementary Data 2 [file 42004_2022_796_MOESM5_ESM.zip › geom_12]

  Fe  26.0   0.06457753  -0.05520747   0.06383257  55.93494200
   N   7.0  -0.03332363  -0.03754516  -3.63964225  14.00307400
   N   7.0   3.85282357   0.12379493  -0.46660757  14.00307400
   N   7.0  -3.71704941  -0.21234273  -0.70956303  14.00307400
   N   7.0   0.01663628   0.09547352   3.67060718  14.00307400
   N   7.0  -0.08199288   3.60681658   0.71980528  14.00307400
   N   7.0   0.15176581  -3.67165094   0.51414478  14.00307400
   C   6.0  -0.12433559   0.01989224  -8.80212622  12.00000000
   C   6.0   2.30882463   0.12058000  -4.85550303  12.00000000
   C   6.0  -2.25292444  -0.12071416  -4.89965094  12.00000000
   C   6.0   2.27505874   0.25684887  -7.57967249  12.00000000
   C   6.0  -2.39980671   0.04210693  -7.53231495  12.00000000
   C   6.0   4.45424162   0.07219787  -2.97877854  12.00000000
   C   6.0  -4.52454799  -0.26724743  -3.08008791  12.00000000
   C   6.0   5.78433167   0.22579520   1.15807899  12.00000000
   C   6.0  -5.60073332  -0.05801649   1.07907330  12.00000000
   C   6.0   6.94541495  -0.15199752  -3.84903064  12.00000000
   C   6.0  -7.00537022  -0.21800045  -3.77636584  12.00000000
   C   6.0   8.05801683   0.00225821   0.39613436  12.00000000
   C   6.0  -8.22685662  -0.05395110   0.38040768  12.00000000
   C   6.0   8.86062876  -0.11855478  -2.08722538  12.00000000
   C   6.0  -8.84541010  -0.12149154  -2.08279437  12.00000000
   C   6.0   0.06060845   0.15281448   8.90650138  12.00000000
   C   6.0  -0.00141228   2.26610840   4.91303370  12.00000000
   C   6.0  -0.05575672  -2.21459754   4.87906023  12.00000000
   C   6.0  -0.17276737   2.35491819   7.65737165  12.00000000
   C   6.0  -0.18928321  -2.20581716   7.44863139  12.00000000
   C   6.0   0.01693927   4.34853806   3.19342626  12.00000000
   C   6.0   0.00056182  -4.35763857   3.07204302  12.00000000
   C   6.0  -0.21407463   5.45271191  -1.07458017  12.00000000
   C   6.0   0.00794354  -5.45239462  -1.19226314  12.00000000
   C   6.0   0.26760778   6.99099669   3.90490994  12.00000000
   C   6.0  -0.03075149  -6.89944373   3.83070457  12.00000000
   C   6.0   0.09131576   8.16404645  -0.49472409  12.00000000
   C   6.0  -0.09441233  -8.04593160  -0.62515223  12.00000000
   C   6.0   0.25960051   8.93292025   1.92997784  12.00000000
   C   6.0  -0.15401660  -8.86877231   1.86246726  12.00000000
   H   1.0  -0.20556186   0.04892380 -10.91206894   1.00782500
   H   1.0   4.22693715  -0.10507919  -8.56715314   1.00782500
   H   1.0  -3.94213085  -0.32303253  -8.30532549   1.00782500
   H   1.0  10.89452317   0.06308790  -2.43259594   1.00782500
   H   1.0 -10.75197194   0.14044504  -2.57799156   1.00782500
   H   1.0   7.16782839  -0.21131182  -5.69436588   1.00782500
   H   1.0  -7.34103349  -0.30731805  -5.92660580   1.00782500
   H   1.0   9.30684275  -0.11014462   1.83925312   1.00782500
   H   1.0  -9.98513553   0.85927341   1.78635658   1.00782500
   H   1.0   5.30787057   0.11634933   2.82509503   1.00782500
   H   1.0  -4.75004347   0.10153555   2.83734944   1.00782500
   H   1.0   0.32915975   0.05485246  10.94827128   1.00782500
   H   1.0  -0.39197937   4.24710707   8.65619442   1.00782500
   H   1.0   0.10020925  -3.85707842   8.44502028   1.00782500
   H   1.0   0.38424418  10.88367340   2.61617388   1.00782500
   H   1.0  -0.54333872 -10.67952796   2.40536060   1.00782500
   H   1.0   0.25802575   7.68813956   5.85237361   1.00782500
   H   1.0  -0.01357845  -7.33592330   5.62747974   1.00782500
   H   1.0   0.08246573   9.48129361  -2.23387011   1.00782500
   H   1.0  -0.09630883  -9.29218821  -2.18777156   1.00782500
   H   1.0  -0.54081125   4.80485313  -3.11859751   1.00782500
   H   1.0   0.26522543  -4.83265325  -3.10456010   1.00782500
