# Supplementary material for: Branching mechanism of photoswitching in an Fe(II) polypyridyl complex explained by full singlet-triplet-quintet dynamics
Source: Commun Chem. 2023 Jan 9;6:7. doi: 10.1038/s42004-022-00796-z (PMC9829715; doi:10.1038/s42004-022-00796-z)
Supplement: Supplementary file 5 — Supplementary Data 2 [file 42004_2022_796_MOESM5_ESM.zip › geom_120]

  Fe  26.0  -0.05480581   0.03427903  -0.00543614  55.93494200
   N   7.0  -0.09045793  -0.03099854  -3.50389804  14.00307400
   N   7.0   3.73381306  -0.07815086  -0.70658660  14.00307400
   N   7.0  -3.83338865   0.02812596  -0.73440772  14.00307400
   N   7.0  -0.05865003   0.09106854   3.66382923  14.00307400
   N   7.0  -0.03296920   3.75860980   0.66118544  14.00307400
   N   7.0  -0.02245009  -3.59585202   0.71320372  14.00307400
   C   6.0   0.05198818  -0.02281696  -8.80815180  12.00000000
   C   6.0   2.09089917   0.01720675  -4.73492137  12.00000000
   C   6.0  -2.32311870  -0.07821480  -4.81916594  12.00000000
   C   6.0   2.15236055  -0.16190500  -7.37220562  12.00000000
   C   6.0  -2.17604968  -0.01993476  -7.58175715  12.00000000
   C   6.0   4.25911971   0.00739765  -3.09897630  12.00000000
   C   6.0  -4.33359457   0.22204422  -3.13124809  12.00000000
   C   6.0   5.56376868  -0.09063462   1.04943367  12.00000000
   C   6.0  -5.62911498   0.00998739   0.98681447  12.00000000
   C   6.0   6.80784538  -0.03666184  -3.90456833  12.00000000
   C   6.0  -6.79654739  -0.14341744  -3.95716925  12.00000000
   C   6.0   8.12260894  -0.20171149   0.44527066  12.00000000
   C   6.0  -8.25393931  -0.18107070   0.36847833  12.00000000
   C   6.0   8.63562129   0.01797326  -2.23355710  12.00000000
   C   6.0  -8.76823128  -0.22263750  -2.21082434  12.00000000
   C   6.0   0.09846122  -0.09957828   8.79762835  12.00000000
   C   6.0  -0.03431744   2.32947044   4.92608663  12.00000000
   C   6.0  -0.21116921  -2.19839643   4.81051848  12.00000000
   C   6.0   0.17425704   2.36425317   7.58654524  12.00000000
   C   6.0   0.00385156  -2.23082948   7.42691167  12.00000000
   C   6.0   0.02823543   4.40761697   3.18103109  12.00000000
   C   6.0  -0.01789312  -4.42413218   3.05998604  12.00000000
   C   6.0   0.12930298   5.64064932  -0.99854199  12.00000000
   C   6.0   0.15659693  -5.55881749  -0.98584207  12.00000000
   C   6.0  -0.12224044   6.95794746   3.98217058  12.00000000
   C   6.0  -0.00257109  -6.84086211   3.83714339  12.00000000
   C   6.0   0.36097278   8.21976183  -0.35685422  12.00000000
   C   6.0   0.16952618  -8.16343643  -0.49283828  12.00000000
   C   6.0   0.08097103   8.97743332   2.07938347  12.00000000
   C   6.0   0.15472022  -8.80896369   2.01956568  12.00000000
   H   1.0   0.17530290   0.13287449 -10.68817616   1.00782500
   H   1.0   3.86427096   0.01959980  -8.26987793   1.00782500
   H   1.0  -4.20154083  -0.13160357  -8.37392325   1.00782500
   H   1.0  10.61335052   0.49783377  -2.40989911   1.00782500
   H   1.0 -11.00873648  -0.39399880  -2.64226282   1.00782500
   H   1.0   7.22111618   0.02398432  -5.74924346   1.00782500
   H   1.0  -7.02465952   0.07639561  -6.05527914   1.00782500
   H   1.0   9.70426764  -0.20739765   1.89026424   1.00782500
   H   1.0  -9.57458010  -0.47574980   1.76001194   1.00782500
   H   1.0   5.16008419  -0.33087154   3.04112632   1.00782500
   H   1.0  -5.36986564   0.10634152   2.99542626   1.00782500
   H   1.0   0.49176103   0.12049808  11.05645763   1.00782500
   H   1.0   0.73887581   4.26064237   8.55647649   1.00782500
   H   1.0   0.23914396  -4.09399293   8.39021135   1.00782500
   H   1.0   0.08077561  10.82922837   2.97916373   1.00782500
   H   1.0   0.35941989 -10.85733571   2.91805559   1.00782500
   H   1.0   0.01564564   7.04426846   5.81988403   1.00782500
   H   1.0  -0.37556995  -6.79593709   5.59047460   1.00782500
   H   1.0   0.59010704   9.38177903  -1.63157553   1.00782500
   H   1.0   0.45775674  -9.41749498  -2.28039278   1.00782500
   H   1.0   0.71935926   5.05142730  -3.17765859   1.00782500
   H   1.0  -0.04242037  -5.42591145  -3.17024643   1.00782500
