# Supplementary material for: Branching mechanism of photoswitching in an Fe(II) polypyridyl complex explained by full singlet-triplet-quintet dynamics
Source: Commun Chem. 2023 Jan 9;6:7. doi: 10.1038/s42004-022-00796-z (PMC9829715; doi:10.1038/s42004-022-00796-z)
Supplement: Supplementary file 5 — Supplementary Data 2 [file 42004_2022_796_MOESM5_ESM.zip › geom_121]

  Fe  26.0   0.03939000   0.03416508   0.01681668  55.93494200
   N   7.0   0.04557427   0.02733142  -3.61116837  14.00307400
   N   7.0   3.71274413   0.00895770  -0.59094276  14.00307400
   N   7.0  -3.85271258   0.01681143  -0.75647166  14.00307400
   N   7.0  -0.23715516   0.00066866   3.67589899  14.00307400
   N   7.0   0.04667973   3.72345419   0.54912370  14.00307400
   N   7.0   0.03042988  -3.70140834   0.67376822  14.00307400
   C   6.0   0.03065152  -0.07159664  -8.71519061  12.00000000
   C   6.0   2.34080802   0.16922854  -4.84421240  12.00000000
   C   6.0  -2.25639715  -0.06787609  -4.85928096  12.00000000
   C   6.0   2.21469264   0.05246203  -7.62054138  12.00000000
   C   6.0  -2.23925770  -0.13033098  -7.52523246  12.00000000
   C   6.0   4.35127496   0.23449049  -3.04289379  12.00000000
   C   6.0  -4.45946760  -0.00604225  -3.17781480  12.00000000
   C   6.0   5.63194920  -0.01133405   1.10994632  12.00000000
   C   6.0  -5.50770860  -0.01805947   1.00217145  12.00000000
   C   6.0   6.82421211   0.06708595  -3.78277226  12.00000000
   C   6.0  -7.00790861  -0.20017325  -3.99448375  12.00000000
   C   6.0   8.09976398  -0.05032890   0.48613198  12.00000000
   C   6.0  -7.99589068  -0.11839889   0.45858572  12.00000000
   C   6.0   8.78665780   0.21091985  -2.06857955  12.00000000
   C   6.0  -8.76605096  -0.09099007  -2.19977343  12.00000000
   C   6.0   0.41959359  -0.05421457   8.83142298  12.00000000
   C   6.0   0.11169328   2.24209452   4.95395246  12.00000000
   C   6.0  -0.06358247  -2.18399162   4.84283428  12.00000000
   C   6.0   0.16477687   2.29158258   7.53869542  12.00000000
   C   6.0   0.10274377  -2.24621673   7.40641986  12.00000000
   C   6.0   0.10436756   4.50525967   3.10919073  12.00000000
   C   6.0  -0.23336279  -4.43098248   3.16998207  12.00000000
   C   6.0  -0.04085406   5.54255010  -1.02271059  12.00000000
   C   6.0   0.04305019  -5.52033131  -1.15471015  12.00000000
   C   6.0   0.21720915   6.85412487   3.92466057  12.00000000
   C   6.0  -0.10885525  -7.02345861   3.98759210  12.00000000
   C   6.0  -0.05410943   8.16221495  -0.42734770  12.00000000
   C   6.0  -0.24269330  -8.22599614  -0.49426208  12.00000000
   C   6.0  -0.05016603   8.78797097   1.96088370  12.00000000
   C   6.0  -0.27426193  -8.96975633   2.14750886  12.00000000
   H   1.0   0.04078475  -0.11196145 -10.85481097   1.00782500
   H   1.0   4.23638242   0.39545105  -8.35509256   1.00782500
   H   1.0  -3.87364644   0.01162191  -8.70387921   1.00782500
   H   1.0  10.81176520   0.53960509  -2.36733896   1.00782500
   H   1.0 -10.73486058   0.06326773  -2.95734701   1.00782500
   H   1.0   7.42065999   0.15436057  -5.85352033   1.00782500
   H   1.0  -7.76286704  -0.13420397  -5.86758290   1.00782500
   H   1.0   9.33153605   0.10611669   1.67991250   1.00782500
   H   1.0  -9.63911819  -0.34538853   1.74978529   1.00782500
   H   1.0   4.88480113  -0.34090226   3.22621883   1.00782500
   H   1.0  -4.40542393   0.49202564   3.16551315   1.00782500
   H   1.0   0.14539217  -0.14892213  10.98378192   1.00782500
   H   1.0   0.02300790   4.24621787   8.58383571   1.00782500
   H   1.0  -0.22051169  -4.04395795   8.70011528   1.00782500
   H   1.0   0.13258488  10.81354374   2.59428108   1.00782500
   H   1.0   0.23873276 -10.87437189   2.55512370   1.00782500
   H   1.0   0.21381644   7.32002670   5.79502691   1.00782500
   H   1.0  -0.26087942  -7.46863806   6.00547209   1.00782500
   H   1.0  -0.01938455   9.65120101  -2.01159644   1.00782500
   H   1.0  -0.53625824  -9.60980746  -2.07678190   1.00782500
   H   1.0  -0.49800616   4.92029996  -2.88865701   1.00782500
   H   1.0   0.11931855  -5.01218963  -3.20683823   1.00782500
