# Supplementary material for: Branching mechanism of photoswitching in an Fe(II) polypyridyl complex explained by full singlet-triplet-quintet dynamics
Source: Commun Chem. 2023 Jan 9;6:7. doi: 10.1038/s42004-022-00796-z (PMC9829715; doi:10.1038/s42004-022-00796-z)
Supplement: Supplementary file 5 — Supplementary Data 2 [file 42004_2022_796_MOESM5_ESM.zip › geom_122]

  Fe  26.0   0.03054030   0.07619839  -0.00601962  55.93494200
   N   7.0   0.06601459   0.02983824  -3.56806326  14.00307400
   N   7.0   3.83718837   0.01940432  -0.60483678  14.00307400
   N   7.0  -3.68231912   0.10435374  -0.62745052  14.00307400
   N   7.0   0.12551884  -0.01766959   3.65806526  14.00307400
   N   7.0  -0.08544834   3.76313034   0.60376223  14.00307400
   N   7.0  -0.13192662  -3.73076125   0.65091323  14.00307400
   C   6.0   0.11145686  -0.05715397  -8.78370747  12.00000000
   C   6.0   2.27192277  -0.00882158  -4.79969702  12.00000000
   C   6.0  -2.07540632  -0.04265130  -4.73741740  12.00000000
   C   6.0   2.27196704   0.00945388  -7.51195835  12.00000000
   C   6.0  -2.16813468   0.05621926  -7.56668819  12.00000000
   C   6.0   4.42879566  -0.22400758  -3.22129149  12.00000000
   C   6.0  -4.25168130   0.06480117  -3.11163193  12.00000000
   C   6.0   5.49779078   0.11956699   1.08988974  12.00000000
   C   6.0  -5.60459790   0.05790745   1.11846466  12.00000000
   C   6.0   6.76737818  -0.23151384  -3.91067854  12.00000000
   C   6.0  -6.78443117   0.08324083  -3.82004345  12.00000000
   C   6.0   8.15469279  -0.10303063   0.35226522  12.00000000
   C   6.0  -8.10179765   0.08595172   0.37643754  12.00000000
   C   6.0   8.70275022  -0.29410726  -2.20444148  12.00000000
   C   6.0  -8.74390727   0.22032780  -2.16120377  12.00000000
   C   6.0   0.09945824  -0.04742166   8.82114537  12.00000000
   C   6.0   0.22847199   2.19405327   4.88404729  12.00000000
   C   6.0  -0.00121175  -2.19250911   4.78028581  12.00000000
   C   6.0   0.16270101   2.35569414   7.59064887  12.00000000
   C   6.0   0.05234135  -2.23869253   7.34107934  12.00000000
   C   6.0  -0.11014668   4.32673478   3.08894141  12.00000000
   C   6.0  -0.20938822  -4.26812093   3.21547900  12.00000000
   C   6.0  -0.22718554   5.58588904  -1.05652893  12.00000000
   C   6.0   0.20673022  -5.66808790  -1.14840103  12.00000000
   C   6.0  -0.24405301   6.83618995   3.97927871  12.00000000
   C   6.0   0.02887063  -6.82188973   3.78353246  12.00000000
   C   6.0  -0.34223962   8.08073490  -0.43128076  12.00000000
   C   6.0   0.02116346  -8.27610570  -0.33131376  12.00000000
   C   6.0  -0.41970917   8.79229873   2.16645498  12.00000000
   C   6.0   0.00776072  -8.93579772   2.06752128  12.00000000
   H   1.0   0.09009148  -0.21493773 -10.79064547   1.00782500
   H   1.0   4.13901660  -0.37477179  -8.48112394   1.00782500
   H   1.0  -3.70524152  -0.02628969  -8.65719390   1.00782500
   H   1.0  10.41634395  -0.34621633  -2.78672173   1.00782500
   H   1.0 -10.54325364   0.19937557  -2.59944289   1.00782500
   H   1.0   7.09714579  -0.35794879  -5.80705463   1.00782500
   H   1.0  -7.14809182   1.02912057  -5.66206119   1.00782500
   H   1.0   9.53483817  -0.38413966   1.74082158   1.00782500
   H   1.0  -9.76597726   0.08313326   1.64635891   1.00782500
   H   1.0   4.67873850  -0.00101683   3.03512229   1.00782500
   H   1.0  -5.34164598   0.25680721   3.12814493   1.00782500
   H   1.0   0.39771030   0.20586180  10.85738981   1.00782500
   H   1.0   0.62510207   4.17147473   8.36049759   1.00782500
   H   1.0   0.47388874  -4.09997512   8.43691008   1.00782500
   H   1.0  -0.51163831  10.58838552   2.95211261   1.00782500
   H   1.0   0.53682770 -10.97256415   2.89409938   1.00782500
   H   1.0  -0.48805225   7.30507145   6.08468544   1.00782500
   H   1.0  -0.31467166  -7.53935330   5.92143255   1.00782500
   H   1.0  -0.71989101   9.63827591  -1.75038570   1.00782500
   H   1.0   0.08695163  -9.71554944  -1.69323512   1.00782500
   H   1.0  -0.17621115   5.12438934  -3.09179886   1.00782500
   H   1.0   0.36074104  -4.69696104  -3.28854131   1.00782500
