# Supplementary material for: Branching mechanism of photoswitching in an Fe(II) polypyridyl complex explained by full singlet-triplet-quintet dynamics
Source: Commun Chem. 2023 Jan 9;6:7. doi: 10.1038/s42004-022-00796-z (PMC9829715; doi:10.1038/s42004-022-00796-z)
Supplement: Supplementary file 5 — Supplementary Data 2 [file 42004_2022_796_MOESM5_ESM.zip › geom_123]

  Fe  26.0  -0.14538097  -0.02567786  -0.02870948  55.93494200
   N   7.0  -0.08433140  -0.16035128  -3.73528027  14.00307400
   N   7.0   3.79908256  -0.09779488  -0.66864503  14.00307400
   N   7.0  -3.57699957   0.04536590  -0.68150737  14.00307400
   N   7.0  -0.02510115   0.06241185   3.54130045  14.00307400
   N   7.0   0.00337489   3.82833581   0.75122364  14.00307400
   N   7.0  -0.26814892  -3.90494546   0.56419943  14.00307400
   C   6.0   0.02266840  -0.28813527  -8.80073951  12.00000000
   C   6.0   2.24910814  -0.14590194  -4.88806675  12.00000000
   C   6.0  -2.26824312  -0.02694401  -4.90925023  12.00000000
   C   6.0   2.30577913   0.12475743  -7.56059023  12.00000000
   C   6.0  -2.30508657  -0.05460624  -7.49534284  12.00000000
   C   6.0   4.54302296  -0.05937096  -3.12381091  12.00000000
   C   6.0  -4.36178406  -0.03275058  -3.22365924  12.00000000
   C   6.0   5.63021610   0.25107844   1.08938225  12.00000000
   C   6.0  -5.58088208  -0.19639686   1.07315574  12.00000000
   C   6.0   7.00450354   0.04314824  -3.81506382  12.00000000
   C   6.0  -6.95532476   0.29103013  -3.85715178  12.00000000
   C   6.0   8.35105312   0.07273833   0.43838541  12.00000000
   C   6.0  -8.09397007   0.13116602   0.56603771  12.00000000
   C   6.0   8.85913207   0.04260752  -2.09125299  12.00000000
   C   6.0  -8.74977076   0.17747850  -2.03325954  12.00000000
   C   6.0   0.13908525   0.02017154   8.77407024  12.00000000
   C   6.0  -0.08327466   2.17581243   4.84117902  12.00000000
   C   6.0  -0.15095687  -2.24643657   4.74533151  12.00000000
   C   6.0  -0.01805102   2.18506487   7.43846610  12.00000000
   C   6.0  -0.09146097  -2.30007671   7.44461506  12.00000000
   C   6.0  -0.17058902   4.39162055   3.22098852  12.00000000
   C   6.0  -0.02446879  -4.39862026   3.01153286  12.00000000
   C   6.0   0.20466289   5.64785377  -1.19739202  12.00000000
   C   6.0  -0.10975525  -5.73075690  -1.08988811  12.00000000
   C   6.0   0.03772918   6.86047679   3.96513815  12.00000000
   C   6.0   0.20059591  -6.79482600   3.99920082  12.00000000
   C   6.0   0.10021889   8.30569467  -0.32478463  12.00000000
   C   6.0   0.05593385  -8.24054350  -0.34766104  12.00000000
   C   6.0  -0.03825663   8.73961433   2.20595703  12.00000000
   C   6.0   0.27594766  -8.76821029   2.17061833  12.00000000
   H   1.0  -0.21319465   0.13421764 -10.84343341   1.00782500
   H   1.0   3.98059340  -0.12733632  -8.40367755   1.00782500
   H   1.0  -4.17309599   0.26737192  -8.47358231   1.00782500
   H   1.0  10.92156232   0.28877757  -2.65509326   1.00782500
   H   1.0 -10.85624389   0.13299394  -2.07217417   1.00782500
   H   1.0   7.22880882  -0.39970925  -5.84742782   1.00782500
   H   1.0  -7.23934671   0.56867047  -5.91116330   1.00782500
   H   1.0   9.35664867   0.63002261   2.09240354   1.00782500
   H   1.0  -9.66434726   0.43542966   2.06465887   1.00782500
   H   1.0   4.46880036   0.62379737   3.09993159   1.00782500
   H   1.0  -5.55366539   0.15417250   3.36303197   1.00782500
   H   1.0   0.05949113  -0.49751791  10.63384885   1.00782500
   H   1.0  -0.26069549   4.17119676   8.52357554   1.00782500
   H   1.0  -0.30145964  -3.64412585   8.49687785   1.00782500
   H   1.0  -0.17218518  10.76770201   2.96146043   1.00782500
   H   1.0   0.63545645 -10.69779089   2.70569054   1.00782500
   H   1.0  -0.06913476   7.21736332   6.08816692   1.00782500
   H   1.0   0.23516105  -7.28500838   6.06323786   1.00782500
   H   1.0   0.00591245   9.71593136  -1.94123078   1.00782500
   H   1.0   0.05587983  -9.79340618  -1.71484342   1.00782500
   H   1.0   0.21573946   5.16024643  -3.18844571   1.00782500
   H   1.0  -0.12063003  -5.34871755  -2.96308051   1.00782500
