# Supplementary material for: Branching mechanism of photoswitching in an Fe(II) polypyridyl complex explained by full singlet-triplet-quintet dynamics
Source: Commun Chem. 2023 Jan 9;6:7. doi: 10.1038/s42004-022-00796-z (PMC9829715; doi:10.1038/s42004-022-00796-z)
Supplement: Supplementary file 5 — Supplementary Data 2 [file 42004_2022_796_MOESM5_ESM.zip › geom_124]

  Fe  26.0   0.01173608  -0.06216621   0.04195218  55.93494200
   N   7.0  -0.10309083  -0.11667356  -3.60808231  14.00307400
   N   7.0   3.82213840   0.12681157  -0.55066412  14.00307400
   N   7.0  -3.73436855  -0.06428132  -0.57382655  14.00307400
   N   7.0  -0.13759790   0.07910233   3.59972490  14.00307400
   N   7.0  -0.08548787   3.78153780   0.64356766  14.00307400
   N   7.0  -0.19604592  -3.76089591   0.64094328  14.00307400
   C   6.0   0.04749534  -0.03217369  -8.68666381  12.00000000
   C   6.0   2.12298360   0.00977428  -4.67754471  12.00000000
   C   6.0  -2.10661134   0.02759091  -4.95193747  12.00000000
   C   6.0   2.27721994  -0.11130397  -7.31377120  12.00000000
   C   6.0  -2.30783344   0.29046567  -7.57664248  12.00000000
   C   6.0   4.44224166  -0.01990459  -3.05185032  12.00000000
   C   6.0  -4.33096996   0.02783765  -3.03558693  12.00000000
   C   6.0   5.72485096  -0.24563970   0.90946598  12.00000000
   C   6.0  -5.59478227  -0.01204337   0.97397409  12.00000000
   C   6.0   6.89337560   0.02328912  -3.91742258  12.00000000
   C   6.0  -6.88274057  -0.03660516  -3.86122958  12.00000000
   C   6.0   8.30764674   0.06805596   0.38835589  12.00000000
   C   6.0  -8.07659295  -0.26356921   0.30952035  12.00000000
   C   6.0   8.85164192   0.29903444  -2.35094592  12.00000000
   C   6.0  -8.72204931  -0.00076023  -2.09073809  12.00000000
   C   6.0  -0.02999813  -0.01144131   8.87673860  12.00000000
   C   6.0   0.01308699   2.31692462   4.89660152  12.00000000
   C   6.0  -0.05975054  -2.13699462   4.84888015  12.00000000
   C   6.0   0.08089087   2.22963914   7.48291996  12.00000000
   C   6.0   0.00130579  -2.38522856   7.58416286  12.00000000
   C   6.0  -0.09573414   4.49082537   3.07301982  12.00000000
   C   6.0  -0.17852657  -4.29952466   3.20526851  12.00000000
   C   6.0  -0.05497910   5.60503780  -1.17889591  12.00000000
   C   6.0  -0.25309855  -5.69524376  -1.21393495  12.00000000
   C   6.0   0.16753836   6.96732547   3.89159999  12.00000000
   C   6.0  -0.11093401  -6.82761903   3.89185711  12.00000000
   C   6.0   0.03350522   8.24498055  -0.44803025  12.00000000
   C   6.0  -0.01832513  -8.16013727  -0.44796258  12.00000000
   C   6.0   0.02645134   8.73416766   2.01376128  12.00000000
   C   6.0   0.04666150  -8.81465511   2.10419663  12.00000000
   H   1.0   0.74756232   0.13522536 -10.73284967   1.00782500
   H   1.0   4.17190752   0.34355491  -8.33977462   1.00782500
   H   1.0  -3.96154457   0.26377180  -8.63924316   1.00782500
   H   1.0  10.97416181   0.30557052  -2.84909997   1.00782500
   H   1.0 -10.55599836  -0.20730960  -2.60538773   1.00782500
   H   1.0   7.18956427  -0.19167731  -5.73192001   1.00782500
   H   1.0  -7.03624033   0.52263248  -6.10059638   1.00782500
   H   1.0   9.92321514   0.27883424   1.78795500   1.00782500
   H   1.0  -9.26826903  -0.54481466   2.16286837   1.00782500
   H   1.0   4.89238216  -0.16297289   2.92311629   1.00782500
   H   1.0  -5.17346920  -0.06602065   3.18898611   1.00782500
   H   1.0   0.24094547   0.00536486  10.74130999   1.00782500
   H   1.0   0.08566208   3.98292261   8.65184710   1.00782500
   H   1.0  -0.30785893  -4.07459915   8.31324154   1.00782500
   H   1.0   0.52967747  10.61733797   2.49934448   1.00782500
   H   1.0   0.27439212 -10.68501077   2.83473316   1.00782500
   H   1.0   0.47333538   7.13295507   6.07730371   1.00782500
   H   1.0   0.14034448  -7.33223297   5.73518189   1.00782500
   H   1.0  -0.20433322   9.22899246  -2.30861832   1.00782500
   H   1.0  -0.13881279  -9.96553368  -1.74779117   1.00782500
   H   1.0  -0.31516122   5.28123729  -2.93704228   1.00782500
   H   1.0   0.15585993  -5.41071310  -3.15781688   1.00782500
