# Supplementary material for: Branching mechanism of photoswitching in an Fe(II) polypyridyl complex explained by full singlet-triplet-quintet dynamics
Source: Commun Chem. 2023 Jan 9;6:7. doi: 10.1038/s42004-022-00796-z (PMC9829715; doi:10.1038/s42004-022-00796-z)
Supplement: Supplementary file 5 — Supplementary Data 2 [file 42004_2022_796_MOESM5_ESM.zip › geom_125]

  Fe  26.0   0.02635647  -0.02193358   0.02554582  55.93494200
   N   7.0   0.19104845   0.10052296  -3.58211781  14.00307400
   N   7.0   3.74426424   0.02872799  -0.72095729  14.00307400
   N   7.0  -3.82914153  -0.05886813  -0.68706363  14.00307400
   N   7.0  -0.05334245  -0.00458697   3.70092344  14.00307400
   N   7.0   0.01995525   3.82222228   0.70083661  14.00307400
   N   7.0  -0.10893217  -3.81618490   0.63532268  14.00307400
   C   6.0   0.17920378   0.26262751  -8.74555587  12.00000000
   C   6.0   2.30707472   0.08477147  -4.93128842  12.00000000
   C   6.0  -2.21676112   0.01716259  -4.86961255  12.00000000
   C   6.0   2.43271806   0.07887906  -7.52449280  12.00000000
   C   6.0  -2.32434539   0.06496288  -7.59926627  12.00000000
   C   6.0   4.40623965  -0.03723216  -3.17608336  12.00000000
   C   6.0  -4.42020806  -0.14667474  -3.09675477  12.00000000
   C   6.0   5.66865413  -0.26255600   1.03135995  12.00000000
   C   6.0  -5.55044963   0.07538241   1.01873811  12.00000000
   C   6.0   6.80695474   0.26622923  -4.07930195  12.00000000
   C   6.0  -6.89875567  -0.13828315  -3.97447917  12.00000000
   C   6.0   8.05882005  -0.29486762   0.38042111  12.00000000
   C   6.0  -8.07242593   0.40943575   0.45429798  12.00000000
   C   6.0   8.72708164  -0.00747334  -2.15909636  12.00000000
   C   6.0  -8.87702837   0.25199364  -2.10823956  12.00000000
   C   6.0  -0.06321454  -0.03154947   8.91568642  12.00000000
   C   6.0   0.14706678   2.19695600   4.99725256  12.00000000
   C   6.0   0.07383061  -2.26431848   4.89499666  12.00000000
   C   6.0   0.12179527   2.17357034   7.52734834  12.00000000
   C   6.0  -0.03101019  -2.36172259   7.64278033  12.00000000
   C   6.0   0.02130938   4.51628765   3.22292275  12.00000000
   C   6.0  -0.18281690  -4.38131170   3.03241584  12.00000000
   C   6.0  -0.15571167   5.49328954  -1.10851188  12.00000000
   C   6.0  -0.00817341  -5.84965387  -0.98929874  12.00000000
   C   6.0  -0.17116804   7.03822035   3.77136337  12.00000000
   C   6.0   0.05041860  -6.85981256   3.97469104  12.00000000
   C   6.0  -0.12608602   8.12173452  -0.56290408  12.00000000
   C   6.0  -0.07152895  -8.39849301  -0.35045017  12.00000000
   C   6.0  -0.32582374   8.85532650   2.05608808  12.00000000
   C   6.0   0.32471099  -8.94310188   2.22169209  12.00000000
   H   1.0   0.04863099   0.23986110 -11.01378368   1.00782500
   H   1.0   4.23276989   0.28846484  -8.41747161   1.00782500
   H   1.0  -3.73992323   0.19589744  -8.96657162   1.00782500
   H   1.0  10.69250980   0.12379767  -2.69134649   1.00782500
   H   1.0 -10.84726533   0.45626844  -2.60553663   1.00782500
   H   1.0   7.37171726  -0.34175096  -5.92157658   1.00782500
   H   1.0  -7.12207201  -0.28087108  -5.82962236   1.00782500
   H   1.0   9.81641471  -0.41985926   1.56951122   1.00782500
   H   1.0  -9.51110416   1.06628569   1.86195178   1.00782500
   H   1.0   5.08032638  -0.29385130   3.01387011   1.00782500
   H   1.0  -4.70057858   0.13556203   3.12553529   1.00782500
   H   1.0   0.06295645   0.08035579  10.88806710   1.00782500
   H   1.0   0.11965731   3.99051039   8.43873472   1.00782500
   H   1.0   0.04972786  -3.95626682   8.75987226   1.00782500
   H   1.0  -0.48095069  10.71942991   2.30569634   1.00782500
   H   1.0   0.55594009 -10.80270011   3.04246787   1.00782500
   H   1.0  -0.18331844   7.81996723   5.91267104   1.00782500
   H   1.0   0.38890106  -6.98182586   6.06201742   1.00782500
   H   1.0  -0.16182052   9.50204415  -2.14928409   1.00782500
   H   1.0  -0.01923891  -9.84000791  -2.11841188   1.00782500
   H   1.0  -0.09142821   4.70341480  -2.87527944   1.00782500
   H   1.0  -0.50270453  -5.34955022  -2.87437621   1.00782500
