# Supplementary material for: Branching mechanism of photoswitching in an Fe(II) polypyridyl complex explained by full singlet-triplet-quintet dynamics
Source: Commun Chem. 2023 Jan 9;6:7. doi: 10.1038/s42004-022-00796-z (PMC9829715; doi:10.1038/s42004-022-00796-z)
Supplement: Supplementary file 5 — Supplementary Data 2 [file 42004_2022_796_MOESM5_ESM.zip › geom_126]

  Fe  26.0  -0.03413319   0.06791137   0.01756165  55.93494200
   N   7.0  -0.03229518   0.02897760  -3.77089444  14.00307400
   N   7.0   3.69911606   0.20660011  -0.73058928  14.00307400
   N   7.0  -3.59846156  -0.00753127  -0.75064563  14.00307400
   N   7.0  -0.12792279  -0.08771560   3.69461904  14.00307400
   N   7.0  -0.10672110   3.79722358   0.69571406  14.00307400
   N   7.0  -0.15827920  -3.82118163   0.81272177  14.00307400
   C   6.0  -0.03277529  -0.12782984  -8.83674458  12.00000000
   C   6.0   2.25984737  -0.01320067  -4.91328434  12.00000000
   C   6.0  -2.20146175   0.09601791  -4.90486984  12.00000000
   C   6.0   2.40946419  -0.18110336  -7.58288103  12.00000000
   C   6.0  -2.09491718   0.00438756  -7.58233570  12.00000000
   C   6.0   4.41982924   0.14192593  -3.21594082  12.00000000
   C   6.0  -4.37821221   0.06518202  -3.23687482  12.00000000
   C   6.0   5.53777951   0.23071406   1.09195121  12.00000000
   C   6.0  -5.40791949  -0.01299743   0.90604349  12.00000000
   C   6.0   6.87744109  -0.03942716  -3.77795476  12.00000000
   C   6.0  -6.87110871   0.07665817  -4.00041689  12.00000000
   C   6.0   8.33649712  -0.10249637   0.39280748  12.00000000
   C   6.0  -7.99687288   0.02669962   0.30505464  12.00000000
   C   6.0   8.86949508  -0.14008476  -2.16648648  12.00000000
   C   6.0  -8.67942050   0.12546066  -2.17534028  12.00000000
   C   6.0   0.22986760  -0.01284015   8.90822309  12.00000000
   C   6.0   0.22872412   2.20311922   4.94401430  12.00000000
   C   6.0   0.07334169  -2.37585167   4.90536117  12.00000000
   C   6.0   0.20781990   2.12214744   7.70249215  12.00000000
   C   6.0   0.30442895  -2.20506950   7.74693198  12.00000000
   C   6.0   0.03468971   4.38868749   3.28050031  12.00000000
   C   6.0   0.16365821  -4.40054838   3.17553526  12.00000000
   C   6.0  -0.29649260   5.64512537  -1.03236050  12.00000000
   C   6.0  -0.23454840  -5.52584880  -0.98904150  12.00000000
   C   6.0  -0.02093694   6.87384009   3.98998778  12.00000000
   C   6.0  -0.05702515  -7.00117494   3.86484981  12.00000000
   C   6.0  -0.28071814   7.99568294  -0.46240581  12.00000000
   C   6.0  -0.17331770  -8.19774481  -0.38101968  12.00000000
   C   6.0  -0.44089306   8.70743152   2.05116972  12.00000000
   C   6.0  -0.24753530  -8.79763232   2.05071910  12.00000000
   H   1.0   0.03355487  -0.39940295 -10.78473878   1.00782500
   H   1.0   4.09711961  -0.26579175  -8.59154243   1.00782500
   H   1.0  -4.00736089  -0.08415871  -8.77587621   1.00782500
   H   1.0  10.84865274   0.13064283  -2.69789866   1.00782500
   H   1.0 -10.53067682   0.35667658  -3.10067517   1.00782500
   H   1.0   7.68737410  -0.45643705  -5.67861475   1.00782500
   H   1.0  -7.57968156   0.31902511  -5.93473140   1.00782500
   H   1.0   9.53736206  -0.46144579   1.98381277   1.00782500
   H   1.0  -9.56485946  -0.07850028   1.53140178   1.00782500
   H   1.0   4.78334660   0.09912183   3.17696019   1.00782500
   H   1.0  -5.27738744  -0.03586817   3.11523241   1.00782500
   H   1.0   0.18996922   0.06106441  10.85913962   1.00782500
   H   1.0   0.32694500   4.03696522   8.45225594   1.00782500
   H   1.0   0.82254090  -4.03346995   8.64455092   1.00782500
   H   1.0  -0.39965354  10.79190812   2.34756622   1.00782500
   H   1.0   0.08555967 -10.54322734   2.51397291   1.00782500
   H   1.0   0.26932578   7.68606741   5.71456734   1.00782500
   H   1.0  -0.17122907  -7.19457000   5.77245103   1.00782500
   H   1.0  -0.33888032   9.46203276  -1.93784316   1.00782500
   H   1.0  -0.40176698  -9.51365010  -1.60342457   1.00782500
   H   1.0  -0.24847858   4.67046163  -2.97303416   1.00782500
   H   1.0  -0.17235973  -4.80457325  -3.01295303   1.00782500
