# Supplementary material for: Branching mechanism of photoswitching in an Fe(II) polypyridyl complex explained by full singlet-triplet-quintet dynamics
Source: Commun Chem. 2023 Jan 9;6:7. doi: 10.1038/s42004-022-00796-z (PMC9829715; doi:10.1038/s42004-022-00796-z)
Supplement: Supplementary file 5 — Supplementary Data 2 [file 42004_2022_796_MOESM5_ESM.zip › geom_127]

  Fe  26.0  -0.05940410   0.00465997  -0.04424210  55.93494200
   N   7.0  -0.04364040  -0.20216303  -3.64404832  14.00307400
   N   7.0   3.66562781  -0.15262420  -0.65729158  14.00307400
   N   7.0  -3.82938462   0.11188140  -0.61229890  14.00307400
   N   7.0   0.14249637   0.08007712   3.50871578  14.00307400
   N   7.0   0.03440809   3.83339399   0.63162245  14.00307400
   N   7.0   0.13870087  -3.91044706   0.55324086  14.00307400
   C   6.0   0.04748687  -0.22399841  -8.88541696  12.00000000
   C   6.0   2.26505782  -0.30601140  -4.94513927  12.00000000
   C   6.0  -2.28780264  -0.15143836  -4.99871873  12.00000000
   C   6.0   2.31333406  -0.12333054  -7.63122000  12.00000000
   C   6.0  -2.30444863  -0.07522070  -7.62377118  12.00000000
   C   6.0   4.42612885  -0.03011696  -2.99236693  12.00000000
   C   6.0  -4.58660763   0.01914459  -3.19883996  12.00000000
   C   6.0   5.59045375   0.01744822   1.08395687  12.00000000
   C   6.0  -5.65694643   0.07943831   1.17628698  12.00000000
   C   6.0   7.08254260   0.17641000  -3.74028494  12.00000000
   C   6.0  -6.98131524   0.02000950  -3.87916096  12.00000000
   C   6.0   8.16350695   0.35695410   0.63153368  12.00000000
   C   6.0  -8.33835160   0.15709755   0.45358233  12.00000000
   C   6.0   8.92045198   0.32153612  -1.93139699  12.00000000
   C   6.0  -8.83176832   0.21810131  -2.12102803  12.00000000
   C   6.0   0.22829086  -0.05321763   8.88727917  12.00000000
   C   6.0   0.07832543   2.13136729   4.87675967  12.00000000
   C   6.0  -0.00498892  -2.31632133   4.81018473  12.00000000
   C   6.0   0.09472926   2.21972305   7.51620660  12.00000000
   C   6.0   0.14101684  -2.08453632   7.38934765  12.00000000
   C   6.0  -0.02189653   4.29161222   3.15007827  12.00000000
   C   6.0   0.18758845  -4.55219115   3.05857178  12.00000000
   C   6.0   0.21075235   5.71005338  -0.99767369  12.00000000
   C   6.0  -0.19834917  -5.71315697  -1.09212218  12.00000000
   C   6.0  -0.06660743   6.80508070   3.91729657  12.00000000
   C   6.0   0.26634465  -6.86379829   3.93534817  12.00000000
   C   6.0   0.01142331   8.18689222  -0.29607640  12.00000000
   C   6.0  -0.45346773  -8.18017919  -0.46659390  12.00000000
   C   6.0  -0.12837880   8.85041105   2.24965396  12.00000000
   C   6.0  -0.07599511  -8.85505968   2.14446817  12.00000000
   H   1.0   0.20652295  -0.29326334 -10.82642259   1.00782500
   H   1.0   3.98267691  -0.04101278  -8.57287346   1.00782500
   H   1.0  -3.90924647   0.19965931  -8.65616024   1.00782500
   H   1.0  10.89818172   0.56961544  -2.40333325   1.00782500
   H   1.0 -10.67036216   0.58709780  -2.87809805   1.00782500
   H   1.0   7.44170616   0.26584910  -5.57569691   1.00782500
   H   1.0  -6.82790500  -0.16913095  -5.96117460   1.00782500
   H   1.0   9.24942779   1.01635235   2.05704693   1.00782500
   H   1.0 -10.22824785   0.26196863   1.36024021   1.00782500
   H   1.0   5.19350117  -0.04207273   3.23359486   1.00782500
   H   1.0  -5.17822379   0.37526441   3.09726772   1.00782500
   H   1.0   0.69523060   0.27857289  10.74899103   1.00782500
   H   1.0   0.16474681   3.78786868   8.62349951   1.00782500
   H   1.0   0.50701805  -3.97463701   8.10488161   1.00782500
   H   1.0  -0.32688260  10.64758843   2.69509570   1.00782500
   H   1.0  -0.25748770 -10.73117277   2.70551734   1.00782500
   H   1.0  -0.43035625   7.22870018   5.93527660   1.00782500
   H   1.0   0.17914012  -7.12569829   5.76200395   1.00782500
   H   1.0   0.04226974   9.73199212  -1.81063237   1.00782500
   H   1.0  -0.19675539  -9.62245468  -1.72153019   1.00782500
   H   1.0   0.53712097   4.92411617  -2.93062323   1.00782500
   H   1.0  -0.35633026  -5.19040467  -3.19771741   1.00782500
