# Supplementary material for: Branching mechanism of photoswitching in an Fe(II) polypyridyl complex explained by full singlet-triplet-quintet dynamics
Source: Commun Chem. 2023 Jan 9;6:7. doi: 10.1038/s42004-022-00796-z (PMC9829715; doi:10.1038/s42004-022-00796-z)
Supplement: Supplementary file 5 — Supplementary Data 2 [file 42004_2022_796_MOESM5_ESM.zip › geom_128]

  Fe  26.0  -0.14535340  -0.00848716  -0.01869347  55.93494200
   N   7.0   0.11363253   0.07741966  -3.68865825  14.00307400
   N   7.0   3.73768554   0.03722849  -0.59544200  14.00307400
   N   7.0  -3.70644678  -0.01179684  -0.67207358  14.00307400
   N   7.0   0.06198319  -0.07926778   3.60629151  14.00307400
   N   7.0   0.02719906   3.78310566   0.56610672  14.00307400
   N   7.0  -0.08165576  -3.71234065   0.67033650  14.00307400
   C   6.0  -0.00890045  -0.21658860  -8.84501814  12.00000000
   C   6.0   2.23932688  -0.03401151  -4.90188805  12.00000000
   C   6.0  -2.13746932   0.02736495  -4.82970315  12.00000000
   C   6.0   2.24354347  -0.04373078  -7.59909312  12.00000000
   C   6.0  -2.19130518  -0.02271720  -7.62199608  12.00000000
   C   6.0   4.32532169   0.05527579  -3.18186584  12.00000000
   C   6.0  -4.41768377   0.16049764  -3.24850782  12.00000000
   C   6.0   5.76600683  -0.01839975   0.99157761  12.00000000
   C   6.0  -5.56343347  -0.00813471   1.02520270  12.00000000
   C   6.0   6.93807618   0.24091207  -3.92772836  12.00000000
   C   6.0  -6.88263425   0.08997953  -3.83454658  12.00000000
   C   6.0   8.36770946  -0.11988875   0.29892044  12.00000000
   C   6.0  -8.03763959  -0.05520972   0.61032341  12.00000000
   C   6.0   9.01965503   0.22468738  -2.06147136  12.00000000
   C   6.0  -8.84168805   0.28889651  -2.05653344  12.00000000
   C   6.0  -0.19399358  -0.03554986   8.75418004  12.00000000
   C   6.0   0.04658652   2.20804357   4.88008727  12.00000000
   C   6.0  -0.08972256  -2.25582362   4.88378160  12.00000000
   C   6.0  -0.00838087   2.32402222   7.35563896  12.00000000
   C   6.0  -0.06484787  -2.27203266   7.50117631  12.00000000
   C   6.0  -0.14209778   4.41034621   3.11997054  12.00000000
   C   6.0   0.19618097  -4.51309155   3.04289304  12.00000000
   C   6.0  -0.06960221   5.58617515  -1.10892375  12.00000000
   C   6.0   0.14450249  -5.70608049  -1.03391924  12.00000000
   C   6.0  -0.14541289   6.85849109   3.92098258  12.00000000
   C   6.0  -0.06362284  -6.87507072   4.08775875  12.00000000
   C   6.0   0.00871427   7.99112167  -0.22504418  12.00000000
   C   6.0   0.01088335  -8.21507185  -0.26583835  12.00000000
   C   6.0  -0.00152144   8.73528014   2.19982380  12.00000000
   C   6.0  -0.16928817  -8.89691633   2.25541936  12.00000000
   H   1.0  -0.33150554  -0.10207816 -10.90592113   1.00782500
   H   1.0   3.86377718   0.25460028  -8.91177951   1.00782500
   H   1.0  -3.91213197   0.32188693  -8.57477493   1.00782500
   H   1.0  11.09333590   0.39511229  -2.66917339   1.00782500
   H   1.0 -10.96481333   0.21597546  -2.39102031   1.00782500
   H   1.0   7.66202765   0.15889210  -6.10636716   1.00782500
   H   1.0  -7.31737553   0.38969694  -5.92823338   1.00782500
   H   1.0   9.89384130  -0.22687862   1.62659201   1.00782500
   H   1.0  -9.34558956   0.14271442   2.26842887   1.00782500
   H   1.0   5.19087567  -0.48816779   3.06263998   1.00782500
   H   1.0  -4.80634712  -0.12851976   3.10225075   1.00782500
   H   1.0  -0.34119400  -0.12918226  10.85173824   1.00782500
   H   1.0   0.09636333   4.17300276   8.02772109   1.00782500
   H   1.0   0.36518217  -4.02158252   8.68028265   1.00782500
   H   1.0   0.21977724  10.56899486   2.80632796   1.00782500
   H   1.0   0.32182499 -10.69359239   3.13071679   1.00782500
   H   1.0   0.07035101   7.21860333   5.89416321   1.00782500
   H   1.0   0.50917960  -7.21166718   6.01723243   1.00782500
   H   1.0   0.48860313   9.50842315  -1.78905889   1.00782500
   H   1.0  -0.18240357  -9.58447899  -1.64509806   1.00782500
   H   1.0  -0.18913609   5.03260629  -2.93222271   1.00782500
   H   1.0   0.26372267  -5.59585272  -3.21114847   1.00782500
