# Supplementary material for: Branching mechanism of photoswitching in an Fe(II) polypyridyl complex explained by full singlet-triplet-quintet dynamics
Source: Commun Chem. 2023 Jan 9;6:7. doi: 10.1038/s42004-022-00796-z (PMC9829715; doi:10.1038/s42004-022-00796-z)
Supplement: Supplementary file 5 — Supplementary Data 2 [file 42004_2022_796_MOESM5_ESM.zip › geom_129]

  Fe  26.0   0.09813775   0.02064464   0.01632241  55.93494200
   N   7.0  -0.01787083   0.11111478  -3.50357515  14.00307400
   N   7.0   3.66859218  -0.04025544  -0.60739325  14.00307400
   N   7.0  -3.69671202   0.12936336  -0.66137323  14.00307400
   N   7.0   0.25645535  -0.10145372   3.46606967  14.00307400
   N   7.0   0.11020099   3.68939668   0.47565552  14.00307400
   N   7.0   0.33179146  -3.77617936   0.57481034  14.00307400
   C   6.0  -0.05128131  -0.20111044  -8.88421439  12.00000000
   C   6.0   2.05819483   0.24887902  -4.88710246  12.00000000
   C   6.0  -2.30949865   0.05942301  -4.81948854  12.00000000
   C   6.0   2.21511290   0.10293301  -7.56029746  12.00000000
   C   6.0  -2.21112754   0.03845580  -7.39886477  12.00000000
   C   6.0   4.38530392  -0.02401010  -3.08330676  12.00000000
   C   6.0  -4.40124687   0.05937864  -3.06137987  12.00000000
   C   6.0   5.57122517  -0.01227410   1.31278279  12.00000000
   C   6.0  -5.57403562   0.04940975   1.06961681  12.00000000
   C   6.0   6.88821717   0.07426326  -3.76513921  12.00000000
   C   6.0  -7.00298337   0.14780550  -3.73365473  12.00000000
   C   6.0   8.05430857   0.08113331   0.61451997  12.00000000
   C   6.0  -8.04469896  -0.17015955   0.61866157  12.00000000
   C   6.0   8.64990677  -0.14171445  -1.69435849  12.00000000
   C   6.0  -8.86388650   0.21022007  -1.81497595  12.00000000
   C   6.0   0.17847901  -0.02450982   8.66294091  12.00000000
   C   6.0  -0.02361538   2.12425917   4.74244993  12.00000000
   C   6.0  -0.01477146  -2.25176967   4.69188564  12.00000000
   C   6.0  -0.05865818   2.29742685   7.54514403  12.00000000
   C   6.0   0.15386204  -2.29015340   7.44488866  12.00000000
   C   6.0   0.00953794   4.45402499   3.09650700  12.00000000
   C   6.0  -0.01134545  -4.40063004   3.08093235  12.00000000
   C   6.0   0.19407853   5.58418019  -1.19522791  12.00000000
   C   6.0   0.36466493  -5.72240162  -1.16672995  12.00000000
   C   6.0  -0.13690237   6.98044798   3.80755395  12.00000000
   C   6.0  -0.31122095  -7.06074285   3.85114421  12.00000000
   C   6.0  -0.18472741   8.07931572  -0.68927303  12.00000000
   C   6.0   0.06937616  -8.24398325  -0.51010641  12.00000000
   C   6.0  -0.28826417   8.81520818   1.91887963  12.00000000
   C   6.0  -0.35979279  -8.86920650   2.01412428  12.00000000
   H   1.0  -0.09445385  -0.32269312 -10.93208589   1.00782500
   H   1.0   3.89912078  -0.41212411  -8.38059434   1.00782500
   H   1.0  -3.83007475   0.07212792  -8.62193099   1.00782500
   H   1.0  10.71976344  -0.02155041  -2.27712636   1.00782500
   H   1.0 -10.96358802   0.36276607  -2.23252964   1.00782500
   H   1.0   7.21429913  -0.25056753  -5.72842767   1.00782500
   H   1.0  -7.61785051   0.30282404  -5.77702748   1.00782500
   H   1.0   9.84517773   0.01156889   1.90334546   1.00782500
   H   1.0  -9.04339242  -0.16193361   2.31407352   1.00782500
   H   1.0   4.53405995  -0.59414350   3.23688001   1.00782500
   H   1.0  -4.53042264   0.05326380   2.93055788   1.00782500
   H   1.0  -0.28806714  -0.15408740  10.59766244   1.00782500
   H   1.0  -0.23052007   4.22448994   8.05931357   1.00782500
   H   1.0   0.53179055  -3.88135927   8.61667020   1.00782500
   H   1.0  -0.83115187  10.69810027   2.44122447   1.00782500
   H   1.0  -0.51796646 -10.64096609   2.46315431   1.00782500
   H   1.0  -0.72879939   7.67547135   5.67808509   1.00782500
   H   1.0  -0.77310235  -7.73814219   5.87271085   1.00782500
   H   1.0   0.10070960   9.64963603  -1.89821561   1.00782500
   H   1.0   0.17644468  -9.77856218  -1.65388084   1.00782500
   H   1.0  -0.09000235   4.49774596  -3.18668344   1.00782500
   H   1.0   0.57689497  -4.83411815  -3.25214756   1.00782500
