# Supplementary material for: Branching mechanism of photoswitching in an Fe(II) polypyridyl complex explained by full singlet-triplet-quintet dynamics
Source: Commun Chem. 2023 Jan 9;6:7. doi: 10.1038/s42004-022-00796-z (PMC9829715; doi:10.1038/s42004-022-00796-z)
Supplement: Supplementary file 5 — Supplementary Data 2 [file 42004_2022_796_MOESM5_ESM.zip › geom_13]

  Fe  26.0  -0.08213889   0.02497043  -0.04635245  55.93494200
   N   7.0  -0.09580914  -0.17300403  -3.59613316  14.00307400
   N   7.0   3.69844855  -0.13416832  -0.52687716  14.00307400
   N   7.0  -3.82126693   0.05766667  -0.55176504  14.00307400
   N   7.0  -0.08813623  -0.08433153   3.57871532  14.00307400
   N   7.0   0.09831839   3.76893217   0.69154108  14.00307400
   N   7.0  -0.07853240  -3.71404134   0.70957384  14.00307400
   C   6.0   0.07476251   0.12086221  -8.95255693  12.00000000
   C   6.0   2.10200632  -0.12196276  -4.88016576  12.00000000
   C   6.0  -2.24466156  -0.08857457  -4.80340096  12.00000000
   C   6.0   2.26836073  -0.08810960  -7.55816075  12.00000000
   C   6.0  -2.10755413   0.10991851  -7.35543526  12.00000000
   C   6.0   4.33337331   0.17876788  -3.04845985  12.00000000
   C   6.0  -4.37449517  -0.13702124  -3.17307285  12.00000000
   C   6.0   5.59414735   0.08537903   1.15557020  12.00000000
   C   6.0  -5.68315588  -0.04953976   1.07571483  12.00000000
   C   6.0   6.88812801   0.44850530  -3.87968372  12.00000000
   C   6.0  -6.82043203  -0.10562809  -4.00302018  12.00000000
   C   6.0   8.07940200  -0.10784445   0.46942651  12.00000000
   C   6.0  -8.24760290   0.05796813   0.25347420  12.00000000
   C   6.0   8.71717415   0.03355785  -2.03800700  12.00000000
   C   6.0  -8.77123492  -0.00022725  -2.29562723  12.00000000
   C   6.0   0.40135409   0.03488296   8.85923622  12.00000000
   C   6.0   0.14970201   2.13152455   4.90626130  12.00000000
   C   6.0  -0.06701815  -2.21364876   4.71494058  12.00000000
   C   6.0   0.14533549   2.27148714   7.51171303  12.00000000
   C   6.0   0.38744894  -2.27201354   7.51638748  12.00000000
   C   6.0   0.15338992   4.30810887   3.08609173  12.00000000
   C   6.0   0.05844904  -4.35750862   3.21053576  12.00000000
   C   6.0   0.07008361   5.72783897  -1.21636648  12.00000000
   C   6.0   0.02072202  -5.72985042  -1.03492133  12.00000000
   C   6.0   0.01937923   6.87782763   3.92539158  12.00000000
   C   6.0   0.01085488  -6.91731394   3.96158927  12.00000000
   C   6.0  -0.05565067   8.16937587  -0.43924844  12.00000000
   C   6.0  -0.18425686  -8.31160674  -0.36549224  12.00000000
   C   6.0   0.04264756   8.84725620   2.11021518  12.00000000
   C   6.0  -0.18240816  -8.78871425   2.13848369  12.00000000
   H   1.0   0.29929770   0.23943419 -10.95018437   1.00782500
   H   1.0   3.86618226   0.35920033  -8.86765980   1.00782500
   H   1.0  -3.67583830   0.13597628  -8.79108855   1.00782500
   H   1.0  10.68222551   0.65834922  -2.30771992   1.00782500
   H   1.0 -10.51874437  -0.14114551  -3.10907945   1.00782500
   H   1.0   7.79748680   0.39469692  -5.71808321   1.00782500
   H   1.0  -7.39580297  -0.23843705  -5.99923416   1.00782500
   H   1.0   9.49513727  -0.47134415   1.90774169   1.00782500
   H   1.0  -9.69107012  -0.22250696   1.73721757   1.00782500
   H   1.0   5.04055774   0.05115700   3.34329799   1.00782500
   H   1.0  -4.90790670   0.34529988   2.85408978   1.00782500
   H   1.0   0.31357821   0.17879955  10.99881081   1.00782500
   H   1.0   0.13498645   3.84361153   8.73130818   1.00782500
   H   1.0   0.05266258  -4.33128810   8.51498756   1.00782500
   H   1.0  -0.24177571  10.70868554   2.65955099   1.00782500
   H   1.0  -0.60584707 -10.58741552   2.79068734   1.00782500
   H   1.0  -0.54407517   7.46280605   5.88836097   1.00782500
   H   1.0  -0.10446940  -7.35255840   5.98240192   1.00782500
   H   1.0  -0.37403279   9.63479921  -1.77391521   1.00782500
   H   1.0  -0.24158732  -9.52341385  -1.90463725   1.00782500
   H   1.0  -0.11307237   4.96484709  -2.98238432   1.00782500
   H   1.0   0.01168672  -4.97360789  -2.90096890   1.00782500
