# Supplementary material for: Branching mechanism of photoswitching in an Fe(II) polypyridyl complex explained by full singlet-triplet-quintet dynamics
Source: Commun Chem. 2023 Jan 9;6:7. doi: 10.1038/s42004-022-00796-z (PMC9829715; doi:10.1038/s42004-022-00796-z)
Supplement: Supplementary file 5 — Supplementary Data 2 [file 42004_2022_796_MOESM5_ESM.zip › geom_130]

  Fe  26.0   0.12462803  -0.06029215  -0.00832814  55.93494200
   N   7.0  -0.05874915  -0.08933152  -3.53663592  14.00307400
   N   7.0   3.78440745  -0.04546274  -0.57670439  14.00307400
   N   7.0  -3.67412811   0.10719577  -0.52936736  14.00307400
   N   7.0  -0.02987296  -0.06073848   3.57117064  14.00307400
   N   7.0   0.03981436   3.61251979   0.56903184  14.00307400
   N   7.0  -0.00834555  -3.73544900   0.48363347  14.00307400
   C   6.0  -0.14503135  -0.07452387  -8.84638516  12.00000000
   C   6.0   2.05469536   0.15890293  -4.70425858  12.00000000
   C   6.0  -2.21438601   0.10517257  -4.81808386  12.00000000
   C   6.0   2.19517679  -0.06157325  -7.42570622  12.00000000
   C   6.0  -2.41852938   0.02967384  -7.55409263  12.00000000
   C   6.0   4.41472770  -0.25255343  -3.11766407  12.00000000
   C   6.0  -4.39338332   0.10721262  -3.02594615  12.00000000
   C   6.0   5.60883765  -0.12002314   1.18938253  12.00000000
   C   6.0  -5.41531380   0.09241293   1.24340385  12.00000000
   C   6.0   6.94667460  -0.11784709  -3.79986850  12.00000000
   C   6.0  -6.82447505   0.31980543  -3.72804216  12.00000000
   C   6.0   8.21727200  -0.26183545   0.53919692  12.00000000
   C   6.0  -8.01742384   0.28779247   0.48935187  12.00000000
   C   6.0   8.85189238  -0.17528491  -2.00483120  12.00000000
   C   6.0  -8.78673941   0.48510408  -1.90716816  12.00000000
   C   6.0  -0.06341172   0.06280177   8.82334305  12.00000000
   C   6.0  -0.20711451   2.26310451   4.84089749  12.00000000
   C   6.0  -0.02162243  -2.18706548   4.93016414  12.00000000
   C   6.0  -0.29749609   2.29414272   7.44740931  12.00000000
   C   6.0   0.08440423  -2.14924246   7.52990892  12.00000000
   C   6.0  -0.12678722   4.33725628   3.08406671  12.00000000
   C   6.0   0.11654116  -4.38014053   3.12851411  12.00000000
   C   6.0   0.07664693   5.38516281  -1.17617866  12.00000000
   C   6.0   0.00917685  -5.61102576  -1.27765852  12.00000000
   C   6.0  -0.46319810   6.88972532   3.66321358  12.00000000
   C   6.0   0.33088587  -7.01552417   3.78522747  12.00000000
   C   6.0  -0.08735776   8.04506709  -0.48127070  12.00000000
   C   6.0   0.19664113  -7.99292322  -0.58223157  12.00000000
   C   6.0  -0.42229896   8.65028385   1.89539013  12.00000000
   C   6.0   0.21148941  -8.70706339   1.91512195  12.00000000
   H   1.0   0.03018374  -0.20898273 -10.55994372   1.00782500
   H   1.0   3.87397774  -0.17163198  -8.60305655   1.00782500
   H   1.0  -3.87623573   0.17374441  -8.65900046   1.00782500
   H   1.0  10.87135141   0.14349847  -2.33869869   1.00782500
   H   1.0 -10.86687630   0.49812106  -2.48044822   1.00782500
   H   1.0   7.57223126   0.28414752  -6.00145406   1.00782500
   H   1.0  -7.26594925   0.71596769  -5.60341419   1.00782500
   H   1.0   9.84383013  -0.17478020   1.98616002   1.00782500
   H   1.0  -9.22121369   0.21596099   2.23554072   1.00782500
   H   1.0   5.60664863   0.29132097   3.26225413   1.00782500
   H   1.0  -5.44695096  -0.88719417   3.15615552   1.00782500
   H   1.0  -0.15385548   0.43895877  10.98449719   1.00782500
   H   1.0  -0.32659830   4.46892481   8.39177621   1.00782500
   H   1.0   0.16123209  -4.11697780   8.74228800   1.00782500
   H   1.0  -0.29062668  10.84175298   2.40060044   1.00782500
   H   1.0   0.06144164 -10.67960902   2.53445149   1.00782500
   H   1.0  -1.05160418   7.31363763   5.72895546   1.00782500
   H   1.0   0.36451867  -7.28326251   5.53083420   1.00782500
   H   1.0  -0.67056843   9.14938543  -2.18539457   1.00782500
   H   1.0   0.40897131  -9.46000776  -2.13942149   1.00782500
   H   1.0  -0.13552206   4.94884001  -2.87153065   1.00782500
   H   1.0  -0.12436968  -5.06636182  -3.44380744   1.00782500
