# Supplementary material for: Branching mechanism of photoswitching in an Fe(II) polypyridyl complex explained by full singlet-triplet-quintet dynamics
Source: Commun Chem. 2023 Jan 9;6:7. doi: 10.1038/s42004-022-00796-z (PMC9829715; doi:10.1038/s42004-022-00796-z)
Supplement: Supplementary file 5 — Supplementary Data 2 [file 42004_2022_796_MOESM5_ESM.zip › geom_131]

  Fe  26.0  -0.14107508  -0.04020580  -0.07185972  55.93494200
   N   7.0  -0.01485632  -0.17590428  -3.55281541  14.00307400
   N   7.0   3.50206002  -0.23700215  -0.47055131  14.00307400
   N   7.0  -3.87309646  -0.03469079  -0.82864788  14.00307400
   N   7.0  -0.15853914   0.05385856   3.51407405  14.00307400
   N   7.0  -0.04181178   3.83744246   0.64481961  14.00307400
   N   7.0   0.26951242  -3.79223677   0.70673302  14.00307400
   C   6.0  -0.06236893   0.33041946  -8.80054296  12.00000000
   C   6.0   2.00914210  -0.17333813  -4.68267445  12.00000000
   C   6.0  -2.22168699  -0.06684484  -4.95796405  12.00000000
   C   6.0   2.22150993  -0.09327924  -7.40598746  12.00000000
   C   6.0  -2.28270010   0.33578119  -7.54700363  12.00000000
   C   6.0   4.33384636  -0.29007449  -2.94758194  12.00000000
   C   6.0  -4.28534324  -0.01854200  -3.30781290  12.00000000
   C   6.0   5.56744121   0.09407342   1.07207221  12.00000000
   C   6.0  -5.71355080  -0.12783525   1.01631721  12.00000000
   C   6.0   6.75917349  -0.04656309  -3.75973180  12.00000000
   C   6.0  -6.90599674  -0.00853299  -3.99349660  12.00000000
   C   6.0   8.10049974   0.05218381   0.57235052  12.00000000
   C   6.0  -8.30880498  -0.05549809   0.29158150  12.00000000
   C   6.0   8.80848947   0.00418435  -1.89130274  12.00000000
   C   6.0  -8.93096017   0.19103310  -2.12227511  12.00000000
   C   6.0   0.14119110  -0.13664192   8.72665457  12.00000000
   C   6.0   0.12233571   2.25095513   4.82069623  12.00000000
   C   6.0   0.09435267  -2.28329697   4.86488852  12.00000000
   C   6.0   0.14332303   2.23714292   7.42931798  12.00000000
   C   6.0   0.20289257  -2.38306487   7.54006211  12.00000000
   C   6.0   0.27664088   4.49836551   3.08764951  12.00000000
   C   6.0   0.18949342  -4.35675629   3.13977067  12.00000000
   C   6.0  -0.25720101   5.70232029  -1.08977010  12.00000000
   C   6.0   0.30683217  -5.68579795  -1.06105212  12.00000000
   C   6.0   0.35791522   7.05956638   3.77015877  12.00000000
   C   6.0   0.04464012  -6.88148309   3.92536734  12.00000000
   C   6.0   0.03493001   8.34230397  -0.41225297  12.00000000
   C   6.0   0.15730810  -8.19018361  -0.29960537  12.00000000
   C   6.0   0.09875956   8.84368983   2.16881320  12.00000000
   C   6.0   0.06710211  -8.87633266   2.18471289  12.00000000
   H   1.0  -0.01945246   0.44887594 -10.77281558   1.00782500
   H   1.0   3.82940576  -0.26457395  -8.69435141   1.00782500
   H   1.0  -3.90856771   0.40976020  -8.65349861   1.00782500
   H   1.0  10.74170718   0.71362791  -2.48480377   1.00782500
   H   1.0 -11.00178388   0.61434836  -2.68069965   1.00782500
   H   1.0   7.29014545   0.23830219  -5.47936752   1.00782500
   H   1.0  -7.52180038  -0.02364878  -6.16314922   1.00782500
   H   1.0   9.36003926   0.65011286   2.15021580   1.00782500
   H   1.0  -9.96720942   0.22474395   1.43295974   1.00782500
   H   1.0   4.74603971   0.00822097   3.00915261   1.00782500
   H   1.0  -5.00680709   0.12528995   2.89815809   1.00782500
   H   1.0   0.57807198  -0.07300068  11.00706367   1.00782500
   H   1.0   0.47408746   3.85623853   8.36034880   1.00782500
   H   1.0  -0.09003412  -4.24948924   8.55896408   1.00782500
   H   1.0  -0.03488584  10.81488621   2.65326742   1.00782500
   H   1.0  -0.04268594 -10.72692050   3.09688836   1.00782500
   H   1.0   0.58746899   7.72242880   5.65512804   1.00782500
   H   1.0  -0.26609736  -7.21601653   6.01304625   1.00782500
   H   1.0   0.18616774   9.90726971  -1.92118836   1.00782500
   H   1.0   0.20177493  -9.48462278  -1.86394680   1.00782500
   H   1.0  -1.14187908   5.62639876  -3.29344361   1.00782500
   H   1.0   0.50592189  -5.43881248  -2.97399068   1.00782500
