# Supplementary material for: Branching mechanism of photoswitching in an Fe(II) polypyridyl complex explained by full singlet-triplet-quintet dynamics
Source: Commun Chem. 2023 Jan 9;6:7. doi: 10.1038/s42004-022-00796-z (PMC9829715; doi:10.1038/s42004-022-00796-z)
Supplement: Supplementary file 5 — Supplementary Data 2 [file 42004_2022_796_MOESM5_ESM.zip › geom_132]

  Fe  26.0  -0.07207423  -0.10372387  -0.03633528  55.93494200
   N   7.0  -0.07710827   0.00847186  -3.74109064  14.00307400
   N   7.0   3.67008107  -0.04574482  -0.66117169  14.00307400
   N   7.0  -3.81306277  -0.16118557  -0.58840790  14.00307400
   N   7.0   0.04277822   0.01394859   3.58039217  14.00307400
   N   7.0   0.05836116   3.78234024   0.56366835  14.00307400
   N   7.0  -0.02109021  -3.80192754   0.63657154  14.00307400
   C   6.0   0.04460208  -0.21650086  -8.86696689  12.00000000
   C   6.0   2.20905534  -0.10341054  -4.88281291  12.00000000
   C   6.0  -2.44833300  -0.13616533  -4.94570195  12.00000000
   C   6.0   2.19352747  -0.10980766  -7.50351876  12.00000000
   C   6.0  -2.35886763  -0.13853881  -7.47737060  12.00000000
   C   6.0   4.38352697   0.08663113  -3.10400600  12.00000000
   C   6.0  -4.42300635  -0.06543987  -3.05189517  12.00000000
   C   6.0   5.57127781   0.14202224   1.06760668  12.00000000
   C   6.0  -5.61535263   0.21530225   1.19795969  12.00000000
   C   6.0   6.96902905   0.33030708  -3.84006222  12.00000000
   C   6.0  -6.93679366   0.21624243  -3.89797882  12.00000000
   C   6.0   8.08851566   0.22298024   0.54538323  12.00000000
   C   6.0  -8.14735600   0.23544946   0.40657961  12.00000000
   C   6.0   8.88996971   0.38216234  -1.87543142  12.00000000
   C   6.0  -8.76594376   0.20642471  -1.98207100  12.00000000
   C   6.0  -0.10136075  -0.03975356   8.71236953  12.00000000
   C   6.0   0.00700777   2.14841606   4.70086455  12.00000000
   C   6.0   0.06443323  -2.26145967   4.80664108  12.00000000
   C   6.0  -0.08621196   2.20548019   7.45564096  12.00000000
   C   6.0   0.04697430  -2.33042227   7.40461799  12.00000000
   C   6.0  -0.01672079   4.38424185   3.15142719  12.00000000
   C   6.0  -0.19355843  -4.54275217   3.04483563  12.00000000
   C   6.0   0.21242291   5.61936259  -1.17405045  12.00000000
   C   6.0  -0.09617379  -5.69471786  -1.16360653  12.00000000
   C   6.0   0.18169597   6.93115980   4.03210358  12.00000000
   C   6.0   0.07597272  -6.93116904   3.90633625  12.00000000
   C   6.0   0.35881581   8.21137127  -0.33800361  12.00000000
   C   6.0   0.13177352  -8.30173614  -0.45186991  12.00000000
   C   6.0   0.01252964   8.64999757   2.12409689  12.00000000
   C   6.0   0.18410052  -8.82312032   2.31488626  12.00000000
   H   1.0   0.00949825  -0.28330007 -10.99973367   1.00782500
   H   1.0   4.30296007   0.08893254  -8.32963106   1.00782500
   H   1.0  -3.96474819  -0.40453296  -8.71605429   1.00782500
   H   1.0  11.00438133   0.57039948  -2.43119053   1.00782500
   H   1.0 -10.88796809   0.06344177  -2.43889352   1.00782500
   H   1.0   7.26088136   0.02404267  -5.88518471   1.00782500
   H   1.0  -7.09826968   0.20977180  -5.92499562   1.00782500
   H   1.0   9.55311092   0.43226970   1.92342311   1.00782500
   H   1.0  -9.60850410   0.94977456   2.31271511   1.00782500
   H   1.0   4.81769875   0.68866488   2.88961002   1.00782500
   H   1.0  -4.82041757   0.18707614   3.10197818   1.00782500
   H   1.0  -0.28201712  -0.02375083  10.66372450   1.00782500
   H   1.0   0.11947265   3.95905228   8.45317806   1.00782500
   H   1.0  -0.39685431  -3.98626679   8.60819910   1.00782500
   H   1.0   0.07210244  10.61944980   2.66448911   1.00782500
   H   1.0   0.09534082 -10.66492602   2.55538761   1.00782500
   H   1.0  -0.31763178   7.40511366   6.38385196   1.00782500
   H   1.0   0.36489152  -7.24105862   6.09151719   1.00782500
   H   1.0   0.23697538   9.95747721  -1.74318247   1.00782500
   H   1.0   0.10820623  -9.63965728  -1.87621236   1.00782500
   H   1.0   0.22374318   5.08341095  -3.14621761   1.00782500
   H   1.0  -0.03300302  -5.26782401  -2.98415199   1.00782500
