# Supplementary material for: Branching mechanism of photoswitching in an Fe(II) polypyridyl complex explained by full singlet-triplet-quintet dynamics
Source: Commun Chem. 2023 Jan 9;6:7. doi: 10.1038/s42004-022-00796-z (PMC9829715; doi:10.1038/s42004-022-00796-z)
Supplement: Supplementary file 5 — Supplementary Data 2 [file 42004_2022_796_MOESM5_ESM.zip › geom_133]

  Fe  26.0   0.00437901  -0.01573738  -0.01567686  55.93494200
   N   7.0  -0.10973827  -0.02821219  -3.63761960  14.00307400
   N   7.0   3.83265951   0.07317793  -0.59182614  14.00307400
   N   7.0  -3.68670737  -0.15571706  -0.66409139  14.00307400
   N   7.0   0.06436103   0.07984784   3.64997196  14.00307400
   N   7.0  -0.01597364   3.95439215   0.57814358  14.00307400
   N   7.0   0.12649345  -3.79206736   0.62966623  14.00307400
   C   6.0  -0.07449846   0.06445513  -8.75082957  12.00000000
   C   6.0   2.13699099   0.06615557  -4.90327826  12.00000000
   C   6.0  -2.32027067  -0.03272488  -4.88457303  12.00000000
   C   6.0   2.20242725   0.00798727  -7.55740209  12.00000000
   C   6.0  -2.29854822   0.10397662  -7.53386416  12.00000000
   C   6.0   4.32876144   0.14109729  -3.11900177  12.00000000
   C   6.0  -4.44733734   0.05631117  -3.12806289  12.00000000
   C   6.0   5.77644476  -0.06591785   1.14156344  12.00000000
   C   6.0  -5.67194986  -0.13117315   1.14444430  12.00000000
   C   6.0   6.85463512   0.18983452  -3.82572653  12.00000000
   C   6.0  -6.96134838  -0.19532677  -3.94317817  12.00000000
   C   6.0   8.20649333  -0.02320145   0.46676960  12.00000000
   C   6.0  -8.26500393  -0.04508831   0.27890504  12.00000000
   C   6.0   8.79573542   0.12691320  -2.07206784  12.00000000
   C   6.0  -8.88937135  -0.00570511  -2.07738728  12.00000000
   C   6.0  -0.25109676  -0.11097720   8.73641193  12.00000000
   C   6.0   0.04656339   2.24198727   4.87372370  12.00000000
   C   6.0   0.06590746  -2.28251095   4.80817362  12.00000000
   C   6.0   0.01737390   2.21304384   7.52912334  12.00000000
   C   6.0  -0.23087495  -2.20003953   7.43500388  12.00000000
   C   6.0   0.14134884   4.51453579   3.15752310  12.00000000
   C   6.0   0.02117127  -4.44409290   3.23225165  12.00000000
   C   6.0   0.07178325   5.60801780  -1.16820668  12.00000000
   C   6.0   0.09314273  -5.75093828  -1.03619349  12.00000000
   C   6.0   0.14907339   6.94264825   3.90384513  12.00000000
   C   6.0  -0.04417254  -6.94147801   4.01351281  12.00000000
   C   6.0   0.07352007   8.24408989  -0.54850589  12.00000000
   C   6.0   0.04237810  -8.15002689  -0.30800090  12.00000000
   C   6.0   0.29624570   8.85580316   2.06852352  12.00000000
   C   6.0  -0.11065127  -8.96939561   2.21282747  12.00000000
   H   1.0   0.08158125   0.58000590 -10.86073825   1.00782500
   H   1.0   4.05958263  -0.02117302  -8.52238858   1.00782500
   H   1.0  -4.34056781   0.41922354  -8.11507866   1.00782500
   H   1.0  10.87410961  -0.03417623  -3.10924904   1.00782500
   H   1.0 -10.68297581  -0.28497225  -2.89378118   1.00782500
   H   1.0   7.12204604   0.10092424  -5.76979252   1.00782500
   H   1.0  -7.62707923   0.00618180  -5.88255116   1.00782500
   H   1.0   9.92709724   0.17428670   1.69118538   1.00782500
   H   1.0  -9.51464675  -0.40012376   2.01683284   1.00782500
   H   1.0   5.17582296  -0.58525643   3.35798998   1.00782500
   H   1.0  -5.03977731  -0.07125065   2.94080727   1.00782500
   H   1.0   0.02639914  -0.07236255  10.95930352   1.00782500
   H   1.0   0.12930109   3.78311277   8.80812564   1.00782500
   H   1.0  -0.20119534  -4.30090407   8.26248591   1.00782500
   H   1.0   0.59085316  10.86277911   2.60710474   1.00782500
   H   1.0  -0.15085529 -10.84803267   2.61546435   1.00782500
   H   1.0  -0.35267350   6.96385121   5.70643680   1.00782500
   H   1.0   0.02451340  -7.68675251   5.59182826   1.00782500
   H   1.0   0.13284660   9.71576021  -2.06659213   1.00782500
   H   1.0  -0.24840918  -9.47497459  -1.72117054   1.00782500
   H   1.0  -0.36054014   4.67613376  -2.80035647   1.00782500
   H   1.0   0.11714120  -4.79153147  -3.19100454   1.00782500
