# Supplementary material for: Branching mechanism of photoswitching in an Fe(II) polypyridyl complex explained by full singlet-triplet-quintet dynamics
Source: Commun Chem. 2023 Jan 9;6:7. doi: 10.1038/s42004-022-00796-z (PMC9829715; doi:10.1038/s42004-022-00796-z)
Supplement: Supplementary file 5 — Supplementary Data 2 [file 42004_2022_796_MOESM5_ESM.zip › geom_134]

  Fe  26.0  -0.08668058  -0.04184274  -0.01448204  55.93494200
   N   7.0   0.01084079   0.04323696  -3.66559657  14.00307400
   N   7.0   3.80309221  -0.08039929  -0.75345920  14.00307400
   N   7.0  -3.79203643   0.14251428  -0.54428122  14.00307400
   N   7.0  -0.11096315   0.01691898   3.63837170  14.00307400
   N   7.0   0.03281252   3.67675910   0.64170698  14.00307400
   N   7.0  -0.10321485  -3.79808197   0.65528555  14.00307400
   C   6.0  -0.00321849  -0.10424244  -8.87732041  12.00000000
   C   6.0   2.23367634   0.03382134  -4.77675635  12.00000000
   C   6.0  -2.28705785   0.05377458  -4.94016854  12.00000000
   C   6.0   2.22078312  -0.08045496  -7.59840180  12.00000000
   C   6.0  -2.24378733  -0.09939983  -7.46463052  12.00000000
   C   6.0   4.44640710   0.31925519  -3.11264945  12.00000000
   C   6.0  -4.51853694   0.16235728  -3.17644721  12.00000000
   C   6.0   5.71741449  -0.34915621   1.14298970  12.00000000
   C   6.0  -5.74084341   0.40059468   1.05843562  12.00000000
   C   6.0   6.91746623   0.17920214  -4.01429016  12.00000000
   C   6.0  -6.91605573   0.03083689  -3.92668439  12.00000000
   C   6.0   8.33079437  -0.39813952   0.43306168  12.00000000
   C   6.0  -8.38318226   0.50114412   0.38688937  12.00000000
   C   6.0   8.80081265   0.03885371  -2.29206882  12.00000000
   C   6.0  -8.85908378   0.30931887  -1.99781820  12.00000000
   C   6.0  -0.07063382  -0.00213663   8.83530478  12.00000000
   C   6.0   0.01892469   2.27502636   4.95249123  12.00000000
   C   6.0  -0.06957804  -2.21946057   4.95078367  12.00000000
   C   6.0   0.02933304   2.48807601   7.55568530  12.00000000
   C   6.0  -0.16251134  -2.26388356   7.45645500  12.00000000
   C   6.0  -0.16759549   4.29636683   3.10388896  12.00000000
   C   6.0  -0.04209776  -4.50180841   3.23651288  12.00000000
   C   6.0   0.23438971   5.48527961  -0.92381025  12.00000000
   C   6.0   0.15030634  -5.66721909  -0.97959253  12.00000000
   C   6.0  -0.23974513   6.78248542   3.77807752  12.00000000
   C   6.0   0.19642093  -6.99437475   3.98704901  12.00000000
   C   6.0   0.04600551   8.09405561  -0.44864545  12.00000000
   C   6.0   0.47854757  -8.36065035  -0.46754816  12.00000000
   C   6.0  -0.12859673   8.69234217   2.09832785  12.00000000
   C   6.0   0.55234291  -8.83367905   2.11505829  12.00000000
   H   1.0  -0.01209879  -0.43901439 -11.04787602   1.00782500
   H   1.0   3.95487169  -0.29104233  -8.57116688   1.00782500
   H   1.0  -4.04687830   0.50202021  -8.64090776   1.00782500
   H   1.0  10.77927890   0.12756130  -3.11696967   1.00782500
   H   1.0 -10.58927233   0.52383106  -3.05285933   1.00782500
   H   1.0   7.59259744   0.76273421  -5.89889289   1.00782500
   H   1.0  -7.46865296  -0.68867936  -5.74814786   1.00782500
   H   1.0   9.68191239  -0.34646578   1.94951568   1.00782500
   H   1.0  -9.72353928   0.86792072   1.72499976   1.00782500
   H   1.0   5.17109369  -0.08136757   2.96910987   1.00782500
   H   1.0  -5.30005747   0.11976375   3.24596299   1.00782500
   H   1.0  -0.27017347  -0.29120033  10.87940205   1.00782500
   H   1.0  -0.00949711   3.95642845   8.88537688   1.00782500
   H   1.0  -0.18361479  -4.41689321   8.50875194   1.00782500
   H   1.0  -1.01881034  10.74389942   2.90285994   1.00782500
   H   1.0   0.98447420 -10.73158359   2.84136771   1.00782500
   H   1.0  -0.49349706   7.11617007   5.98637546   1.00782500
   H   1.0   0.44275012  -7.63418739   5.76498538   1.00782500
   H   1.0   0.02352131   9.53840703  -1.94040121   1.00782500
   H   1.0   0.29451723  -9.71201513  -1.75592942   1.00782500
   H   1.0   0.33206981   4.64583192  -2.98137046   1.00782500
   H   1.0   0.44270084  -5.15641695  -2.83288558   1.00782500
