# Supplementary material for: Branching mechanism of photoswitching in an Fe(II) polypyridyl complex explained by full singlet-triplet-quintet dynamics
Source: Commun Chem. 2023 Jan 9;6:7. doi: 10.1038/s42004-022-00796-z (PMC9829715; doi:10.1038/s42004-022-00796-z)
Supplement: Supplementary file 5 — Supplementary Data 2 [file 42004_2022_796_MOESM5_ESM.zip › geom_135]

  Fe  26.0   0.01338391  -0.00164495   0.01109188  55.93494200
   N   7.0  -0.07824725   0.00808597  -3.60089645  14.00307400
   N   7.0   3.98387729  -0.13217723  -0.70285355  14.00307400
   N   7.0  -3.71547128   0.14368442  -0.63694284  14.00307400
   N   7.0   0.10789098  -0.06010298   3.63401894  14.00307400
   N   7.0   0.01378968   3.77780000   0.85193118  14.00307400
   N   7.0  -0.06672863  -3.71553057   0.60759461  14.00307400
   C   6.0  -0.00412535  -0.24272524  -8.74267972  12.00000000
   C   6.0   2.32260334  -0.05821992  -4.86213654  12.00000000
   C   6.0  -2.18188358  -0.12567698  -4.75801097  12.00000000
   C   6.0   2.26197406  -0.06588225  -7.48626258  12.00000000
   C   6.0  -2.13266921  -0.00141780  -7.51278224  12.00000000
   C   6.0   4.50370729  -0.17934835  -3.10214380  12.00000000
   C   6.0  -4.46620285  -0.10598562  -3.08253283  12.00000000
   C   6.0   5.79942556  -0.08224815   1.15851581  12.00000000
   C   6.0  -5.67476994   0.02126701   1.17893345  12.00000000
   C   6.0   6.95291761  -0.05158630  -3.98593407  12.00000000
   C   6.0  -6.79629644   0.02574113  -3.76621375  12.00000000
   C   6.0   8.26893824   0.19496449   0.21179377  12.00000000
   C   6.0  -8.23044971   0.14987686   0.59269543  12.00000000
   C   6.0   8.96327780  -0.04958782  -2.27616394  12.00000000
   C   6.0  -8.86180786   0.16561989  -2.00217762  12.00000000
   C   6.0  -0.24840993  -0.04605579   8.82213349  12.00000000
   C   6.0   0.05835612   2.22264149   4.77075914  12.00000000
   C   6.0  -0.06530258  -2.15039998   4.78388569  12.00000000
   C   6.0  -0.23276094   2.32351344   7.47833495  12.00000000
   C   6.0  -0.10346662  -2.17610390   7.44455791  12.00000000
   C   6.0  -0.23305492   4.40417557   3.27038057  12.00000000
   C   6.0  -0.11419179  -4.40225295   3.09722898  12.00000000
   C   6.0   0.03044644   5.67075209  -0.95100151  12.00000000
   C   6.0   0.02401863  -5.62993994  -1.13024872  12.00000000
   C   6.0  -0.25891993   6.97263955   3.86636558  12.00000000
   C   6.0   0.12927499  -6.80805467   3.64728879  12.00000000
   C   6.0  -0.05097599   8.07452650  -0.44945519  12.00000000
   C   6.0   0.07017512  -8.13708012  -0.51276901  12.00000000
   C   6.0  -0.12889594   8.85278048   2.05404865  12.00000000
   C   6.0  -0.04711459  -8.82924992   1.99097188  12.00000000
   H   1.0  -0.07055279  -0.13351054 -10.75046198   1.00782500
   H   1.0   3.93995790   0.04332452  -8.63716507   1.00782500
   H   1.0  -3.98005049   0.03795139  -8.36076553   1.00782500
   H   1.0  11.09419703  -0.42382959  -3.18252251   1.00782500
   H   1.0 -10.65488129   0.57680557  -2.25428693   1.00782500
   H   1.0   7.34163819   0.01132394  -5.68444138   1.00782500
   H   1.0  -7.31563561   0.16019249  -5.75585521   1.00782500
   H   1.0   9.81167273   0.19891836   1.67251766   1.00782500
   H   1.0  -9.83104548   0.42282680   1.96362255   1.00782500
   H   1.0   5.47587860   0.03173941   3.17100264   1.00782500
   H   1.0  -4.75399790  -0.05432747   2.84461121   1.00782500
   H   1.0  -0.17594231   0.00055484  10.68267142   1.00782500
   H   1.0  -0.01005028   4.14286924   8.73888238   1.00782500
   H   1.0   0.22773053  -4.21845037   8.35237916   1.00782500
   H   1.0  -0.10022390  10.69418896   2.70468341   1.00782500
   H   1.0  -0.06266810 -10.69392956   3.01688796   1.00782500
   H   1.0  -0.40246643   7.43682474   6.07244530   1.00782500
   H   1.0   0.24397569  -7.42485661   5.80907670   1.00782500
   H   1.0  -0.14857429   9.49719071  -1.87217333   1.00782500
   H   1.0   0.03733058  -9.27072180  -2.22234496   1.00782500
   H   1.0   0.12301678   4.86204828  -2.84159861   1.00782500
   H   1.0   0.37479062  -5.35445235  -3.19842192   1.00782500
