# Supplementary material for: Branching mechanism of photoswitching in an Fe(II) polypyridyl complex explained by full singlet-triplet-quintet dynamics
Source: Commun Chem. 2023 Jan 9;6:7. doi: 10.1038/s42004-022-00796-z (PMC9829715; doi:10.1038/s42004-022-00796-z)
Supplement: Supplementary file 5 — Supplementary Data 2 [file 42004_2022_796_MOESM5_ESM.zip › geom_136]

  Fe  26.0  -0.01799502  -0.05203971   0.04328117  55.93494200
   N   7.0   0.02798524   0.09464381  -3.53127868  14.00307400
   N   7.0   3.75570386   0.09018449  -0.70364515  14.00307400
   N   7.0  -3.58293764   0.00247367  -0.59892215  14.00307400
   N   7.0  -0.06836272   0.06859756   3.70394459  14.00307400
   N   7.0  -0.20414202   3.80429479   0.61940730  14.00307400
   N   7.0   0.15720350  -3.75571969   0.61714600  14.00307400
   C   6.0  -0.03223446   0.11336767  -8.84844051  12.00000000
   C   6.0   2.26035610   0.05817439  -4.97554659  12.00000000
   C   6.0  -2.18287961   0.11575278  -4.75547766  12.00000000
   C   6.0   2.20046533   0.21321004  -7.63151303  12.00000000
   C   6.0  -2.28934161   0.10169622  -7.38550630  12.00000000
   C   6.0   4.40694140   0.13122901  -3.15763962  12.00000000
   C   6.0  -4.46116444   0.02135994  -3.08167923  12.00000000
   C   6.0   5.65371662  -0.18270399   1.04527598  12.00000000
   C   6.0  -5.48713202  -0.05070805   1.16347476  12.00000000
   C   6.0   7.02185970   0.20577849  -3.86093397  12.00000000
   C   6.0  -6.76283061  -0.30059435  -3.85445189  12.00000000
   C   6.0   8.17254452  -0.38353183   0.38156621  12.00000000
   C   6.0  -8.12484912  -0.13358756   0.46143525  12.00000000
   C   6.0   9.06589472  -0.18831513  -2.18266562  12.00000000
   C   6.0  -8.74045924  -0.31288244  -2.17741757  12.00000000
   C   6.0  -0.07039932  -0.04701261   8.72600047  12.00000000
   C   6.0  -0.16112146   2.35390809   4.88745373  12.00000000
   C   6.0   0.18803205  -2.22482525   4.99647824  12.00000000
   C   6.0  -0.14400118   2.44633606   7.44453475  12.00000000
   C   6.0   0.14353739  -2.26893814   7.52223839  12.00000000
   C   6.0   0.08285047   4.45002750   3.16633202  12.00000000
   C   6.0  -0.06990826  -4.46022693   3.14874623  12.00000000
   C   6.0  -0.19903641   5.61973707  -1.13147203  12.00000000
   C   6.0  -0.05685216  -5.57931643  -1.05183970  12.00000000
   C   6.0  -0.08636758   6.77556311   3.75556863  12.00000000
   C   6.0  -0.29268700  -6.82550084   3.93641683  12.00000000
   C   6.0   0.05496946   8.27373138  -0.48096217  12.00000000
   C   6.0   0.04237048  -8.12772050  -0.54482823  12.00000000
   C   6.0   0.12162248   8.84167824   2.04100599  12.00000000
   C   6.0  -0.30073643  -8.71668641   2.04779009  12.00000000
   H   1.0  -0.38063235   0.05776278 -10.85583662   1.00782500
   H   1.0   4.31367250   0.30206200  -8.43232153   1.00782500
   H   1.0  -4.07642856   0.02114785  -8.24227214   1.00782500
   H   1.0  11.07878461   0.08067299  -2.75995950   1.00782500
   H   1.0 -10.95655564  -0.24023357  -2.46598275   1.00782500
   H   1.0   7.61513547   0.09090094  -5.91902676   1.00782500
   H   1.0  -7.35737133  -0.57939314  -5.52899906   1.00782500
   H   1.0   9.81330542  -0.44882486   1.82187312   1.00782500
   H   1.0  -9.61003738  -0.03167120   1.67018213   1.00782500
   H   1.0   5.52244737   0.24747700   3.18902283   1.00782500
   H   1.0  -4.48005149   0.15665004   2.97445849   1.00782500
   H   1.0  -0.02523781  -0.01050322  10.73279021   1.00782500
   H   1.0  -0.37484341   4.09497479   8.69003650   1.00782500
   H   1.0   0.60579951  -3.98776187   8.70918163   1.00782500
   H   1.0   0.16238362  10.83714463   2.69201432   1.00782500
   H   1.0  -0.83417692 -10.69798444   2.88842742   1.00782500
   H   1.0  -0.09873178   7.39049306   5.61924249   1.00782500
   H   1.0  -0.84214768  -7.22626379   5.96233769   1.00782500
   H   1.0   0.25358187   9.55080950  -2.07839306   1.00782500
   H   1.0  -0.08916871  -9.64332870  -1.78161301   1.00782500
   H   1.0  -0.05025554   4.78277436  -2.89832092   1.00782500
   H   1.0   0.17965214  -5.12487220  -3.15481319   1.00782500
