# Supplementary material for: Branching mechanism of photoswitching in an Fe(II) polypyridyl complex explained by full singlet-triplet-quintet dynamics
Source: Commun Chem. 2023 Jan 9;6:7. doi: 10.1038/s42004-022-00796-z (PMC9829715; doi:10.1038/s42004-022-00796-z)
Supplement: Supplementary file 5 — Supplementary Data 2 [file 42004_2022_796_MOESM5_ESM.zip › geom_137]

  Fe  26.0  -0.03578450  -0.00012627  -0.04810324  55.93494200
   N   7.0  -0.04405357   0.13846694  -3.58023121  14.00307400
   N   7.0   3.80866064  -0.00855902  -0.70437733  14.00307400
   N   7.0  -3.83328912   0.04358155  -0.69377739  14.00307400
   N   7.0  -0.12959083  -0.05665011   3.61528072  14.00307400
   N   7.0   0.01685840   3.77518353   0.67794170  14.00307400
   N   7.0  -0.05564067  -3.91054451   0.55767633  14.00307400
   C   6.0   0.04014805  -0.09716469  -8.87714591  12.00000000
   C   6.0   2.17770182  -0.00874494  -4.91095239  12.00000000
   C   6.0  -2.28353370   0.14260064  -4.79937830  12.00000000
   C   6.0   2.26990514  -0.09133582  -7.48932056  12.00000000
   C   6.0  -2.30151453   0.08179977  -7.50422088  12.00000000
   C   6.0   4.39324143  -0.25201393  -3.07299140  12.00000000
   C   6.0  -4.46750411   0.12173626  -3.14073063  12.00000000
   C   6.0   5.71508968  -0.02695555   0.99052427  12.00000000
   C   6.0  -5.78525061   0.10785116   0.97567631  12.00000000
   C   6.0   6.84790988  -0.11490369  -3.85937248  12.00000000
   C   6.0  -6.95507114   0.02950819  -4.04943603  12.00000000
   C   6.0   8.14204740   0.41430298   0.58255002  12.00000000
   C   6.0  -8.27767340  -0.02481413   0.27654917  12.00000000
   C   6.0   8.85531830   0.10917442  -2.19880232  12.00000000
   C   6.0  -8.89041821  -0.13298389  -2.24617191  12.00000000
   C   6.0   0.30501808   0.01224495   8.96955623  12.00000000
   C   6.0  -0.06589826   2.18155554   4.77745437  12.00000000
   C   6.0  -0.18237979  -2.16165171   4.82478262  12.00000000
   C   6.0   0.25155695   2.31175802   7.46231265  12.00000000
   C   6.0  -0.00399763  -2.31503862   7.58275675  12.00000000
   C   6.0  -0.04705166   4.43303357   3.22696275  12.00000000
   C   6.0   0.00538355  -4.43884923   3.07398903  12.00000000
   C   6.0   0.04908992   5.62509982  -0.96281686  12.00000000
   C   6.0  -0.06519080  -5.77153084  -1.12227355  12.00000000
   C   6.0  -0.00365314   7.02578570   3.97598210  12.00000000
   C   6.0   0.13745754  -6.97271205   3.95423525  12.00000000
   C   6.0   0.29711168   8.15481601  -0.28137644  12.00000000
   C   6.0   0.15642881  -8.27373515  -0.23419922  12.00000000
   C   6.0  -0.05542939   8.87177222   2.11755547  12.00000000
   C   6.0   0.10529965  -8.93370321   2.25271883  12.00000000
   H   1.0   0.05133962   0.00689790 -10.84438687   1.00782500
   H   1.0   4.17199929  -0.21452755  -8.67883812   1.00782500
   H   1.0  -4.00786263   0.59943585  -8.27574876   1.00782500
   H   1.0  10.81713164   0.12356702  -2.97911139   1.00782500
   H   1.0 -10.98010712  -0.49105346  -3.06121221   1.00782500
   H   1.0   7.68534873  -0.60335069  -5.61003292   1.00782500
   H   1.0  -7.25762979   0.69506651  -6.20879622   1.00782500
   H   1.0   9.43761900   0.12471309   2.16989623   1.00782500
   H   1.0  -9.94446735   0.05199928   1.89239780   1.00782500
   H   1.0   4.98029693   0.32492453   3.09741524   1.00782500
   H   1.0  -5.26571506   0.05390497   2.92416384   1.00782500
   H   1.0   0.57026702  -0.12479423  11.01391085   1.00782500
   H   1.0   0.46119167   3.82572083   8.69267678   1.00782500
   H   1.0  -0.00257914  -4.39884314   8.75664098   1.00782500
   H   1.0  -0.06908314  10.94296407   2.94097662   1.00782500
   H   1.0   0.51144408 -10.63111628   2.93752564   1.00782500
   H   1.0   0.06013139   7.71425500   6.12211758   1.00782500
   H   1.0   0.14786411  -7.47942554   5.91592597   1.00782500
   H   1.0   0.51244908   9.65038432  -1.97980189   1.00782500
   H   1.0  -0.23751118  -9.70123457  -1.78735978   1.00782500
   H   1.0   0.23941601   4.91520325  -2.81128804   1.00782500
   H   1.0  -0.93757693  -5.20270219  -3.29128735   1.00782500
