# Supplementary material for: Branching mechanism of photoswitching in an Fe(II) polypyridyl complex explained by full singlet-triplet-quintet dynamics
Source: Commun Chem. 2023 Jan 9;6:7. doi: 10.1038/s42004-022-00796-z (PMC9829715; doi:10.1038/s42004-022-00796-z)
Supplement: Supplementary file 5 — Supplementary Data 2 [file 42004_2022_796_MOESM5_ESM.zip › geom_138]

  Fe  26.0  -0.04924893   0.01227710   0.05094188  55.93494200
   N   7.0  -0.02452248  -0.19713368  -3.56668049  14.00307400
   N   7.0   3.89421759  -0.00428180  -0.70116755  14.00307400
   N   7.0  -3.74440059  -0.02936881  -0.55761540  14.00307400
   N   7.0  -0.04245761  -0.11536060   3.67864816  14.00307400
   N   7.0  -0.01935086   3.73462532   0.64986494  14.00307400
   N   7.0  -0.27968497  -3.71044807   0.61119223  14.00307400
   C   6.0   0.03475708  -0.06461136  -8.75961588  12.00000000
   C   6.0   2.12809423   0.06676382  -4.83371912  12.00000000
   C   6.0  -2.18603480  -0.06368048  -4.79409878  12.00000000
   C   6.0   2.31970650  -0.00587761  -7.44895163  12.00000000
   C   6.0  -2.32377636  -0.01785810  -7.51992958  12.00000000
   C   6.0   4.38444297   0.06951768  -3.11574814  12.00000000
   C   6.0  -4.43628114   0.05738704  -3.16943729  12.00000000
   C   6.0   5.54240430   0.13235862   1.20926877  12.00000000
   C   6.0  -5.67775638   0.09281023   0.98795844  12.00000000
   C   6.0   6.88813630   0.18500004  -3.86251977  12.00000000
   C   6.0  -6.96042239  -0.07859103  -3.93248007  12.00000000
   C   6.0   8.00444817   0.17179116   0.53700363  12.00000000
   C   6.0  -8.26584899   0.12158956   0.28774112  12.00000000
   C   6.0   8.68669493   0.38881451  -1.93772101  12.00000000
   C   6.0  -8.93128217  -0.18902472  -2.20293476  12.00000000
   C   6.0   0.19584850   0.04284780   8.74844207  12.00000000
   C   6.0   0.00930052   2.14858700   4.70584906  12.00000000
   C   6.0   0.24979631  -2.29498732   4.89249571  12.00000000
   C   6.0   0.00319715   2.20013103   7.40276604  12.00000000
   C   6.0   0.15241454  -2.20385976   7.56971631  12.00000000
   C   6.0   0.07298356   4.37021002   3.11218330  12.00000000
   C   6.0   0.08488517  -4.44563814   3.19666990  12.00000000
   C   6.0   0.31361808   5.59019278  -0.98746679  12.00000000
   C   6.0  -0.28144562  -5.67144103  -1.04105305  12.00000000
   C   6.0   0.13062635   6.82704606   3.73135728  12.00000000
   C   6.0   0.09489857  -6.99219435   3.82903312  12.00000000
   C   6.0   0.21124876   8.16695958  -0.48431078  12.00000000
   C   6.0  -0.10807049  -8.15916065  -0.47326391  12.00000000
   C   6.0   0.16181103   8.77824605   2.07881990  12.00000000
   C   6.0  -0.03626489  -8.88146854   2.03281646  12.00000000
   H   1.0   0.03754556  -0.21073306 -10.88954514   1.00782500
   H   1.0   3.90505420  -0.07092771  -8.59358144   1.00782500
   H   1.0  -4.20779709  -0.00984077  -8.61565708   1.00782500
   H   1.0  10.51445513   0.18750587  -2.39743914   1.00782500
   H   1.0 -10.92220516  -0.22275111  -3.19978855   1.00782500
   H   1.0   7.56014526   0.35457398  -5.91528785   1.00782500
   H   1.0  -7.68987372  -0.46978386  -6.09398052   1.00782500
   H   1.0   9.49192404  -0.00665534   2.10399871   1.00782500
   H   1.0  -9.78253599   0.35803297   1.58729528   1.00782500
   H   1.0   4.58833956   0.13450961   3.12654584   1.00782500
   H   1.0  -5.21555796  -0.28067387   3.04496416   1.00782500
   H   1.0   0.47094740  -0.21948187  10.54090753   1.00782500
   H   1.0   0.09688753   4.01391883   8.40979175   1.00782500
   H   1.0   0.42744785  -3.94038915   8.47967133   1.00782500
   H   1.0   0.42163990  10.64170506   2.67711454   1.00782500
   H   1.0   0.38476478 -10.66421387   2.39499237   1.00782500
   H   1.0   0.21541168   7.38062173   5.54973979   1.00782500
   H   1.0  -0.29125948  -7.60175383   5.83886241   1.00782500
   H   1.0   0.36242340   9.75116541  -1.92663137   1.00782500
   H   1.0   0.20281418  -9.29865415  -1.66931228   1.00782500
   H   1.0   0.12565019   4.67557203  -2.86106431   1.00782500
   H   1.0  -0.46148396  -4.78025618  -3.13489029   1.00782500
