# Supplementary material for: Branching mechanism of photoswitching in an Fe(II) polypyridyl complex explained by full singlet-triplet-quintet dynamics
Source: Commun Chem. 2023 Jan 9;6:7. doi: 10.1038/s42004-022-00796-z (PMC9829715; doi:10.1038/s42004-022-00796-z)
Supplement: Supplementary file 5 — Supplementary Data 2 [file 42004_2022_796_MOESM5_ESM.zip › geom_139]

  Fe  26.0  -0.06745819  -0.02644914  -0.01216117  55.93494200
   N   7.0  -0.06685009   0.15561667  -3.55831571  14.00307400
   N   7.0   3.83883992   0.10884627  -0.59395502  14.00307400
   N   7.0  -3.74495729   0.02062310  -0.74547580  14.00307400
   N   7.0  -0.10662203   0.02828845   3.58556255  14.00307400
   N   7.0  -0.14073707   3.87508811   0.67276958  14.00307400
   N   7.0  -0.01592194  -3.78379314   0.75425859  14.00307400
   C   6.0   0.09456920   0.14406743  -8.95772426  12.00000000
   C   6.0   2.26237616   0.14155233  -4.78362867  12.00000000
   C   6.0  -2.13144337  -0.01906116  -4.99003060  12.00000000
   C   6.0   2.40199351   0.30885672  -7.47369510  12.00000000
   C   6.0  -2.22910770  -0.00344031  -7.55031771  12.00000000
   C   6.0   4.40893055  -0.13374363  -3.11295094  12.00000000
   C   6.0  -4.49678466  -0.13254051  -3.27681392  12.00000000
   C   6.0   5.58069447  -0.19772920   1.08507865  12.00000000
   C   6.0  -5.66131328  -0.22779896   0.97345111  12.00000000
   C   6.0   6.80034381   0.12811778  -3.89494758  12.00000000
   C   6.0  -6.95906048  -0.23183437  -4.12688830  12.00000000
   C   6.0   8.13892357  -0.25537995   0.35798366  12.00000000
   C   6.0  -8.08443911  -0.02323745   0.29877698  12.00000000
   C   6.0   8.76570967  -0.04961860  -2.18036653  12.00000000
   C   6.0  -8.84263243  -0.17182266  -2.26093029  12.00000000
   C   6.0   0.14645211   0.10315855   8.83324820  12.00000000
   C   6.0   0.18199865   2.30645837   4.87079851  12.00000000
   C   6.0   0.12084199  -2.18991218   4.81319893  12.00000000
   C   6.0   0.29865585   2.27569837   7.44178208  12.00000000
   C   6.0   0.28471024  -2.17757909   7.48740163  12.00000000
   C   6.0   0.02882069   4.43940871   3.20249292  12.00000000
   C   6.0  -0.00976687  -4.40805507   3.22120378  12.00000000
   C   6.0  -0.14341758   5.81237555  -0.94551224  12.00000000
   C   6.0   0.01994812  -5.71773437  -0.84043224  12.00000000
   C   6.0   0.15637158   6.87682476   3.92302847  12.00000000
   C   6.0  -0.18218354  -6.98858503   3.98534295  12.00000000
   C   6.0   0.00332273   8.37475508  -0.36420541  12.00000000
   C   6.0  -0.05978769  -8.23171710  -0.22464861  12.00000000
   C   6.0  -0.06900422   8.88863472   2.13911407  12.00000000
   C   6.0  -0.19061456  -8.86087617   2.15948062  12.00000000
   H   1.0  -0.04818529   0.26969758 -11.15686626   1.00782500
   H   1.0   4.16179277   0.31374725  -8.35130464   1.00782500
   H   1.0  -4.20916465  -0.36071042  -8.14696798   1.00782500
   H   1.0  10.80364745   0.01959206  -2.34194177   1.00782500
   H   1.0 -10.99696821   0.10455146  -2.67006922   1.00782500
   H   1.0   7.34684013  -0.33907131  -5.78589025   1.00782500
   H   1.0  -7.62170306  -0.27260162  -6.14153640   1.00782500
   H   1.0   9.56105833  -0.47750772   1.92930183   1.00782500
   H   1.0  -9.42701299  -0.29916462   1.69713974   1.00782500
   H   1.0   5.43208551  -0.22756856   3.13165267   1.00782500
   H   1.0  -5.09314005  -0.41815591   3.13608550   1.00782500
   H   1.0   0.37525046   0.12057021  10.81244422   1.00782500
   H   1.0   0.22823496   4.05299767   8.47274907   1.00782500
   H   1.0   0.53418694  -4.43862132   8.22242617   1.00782500
   H   1.0   0.05652913  10.65119596   3.14290041   1.00782500
   H   1.0  -0.47472186 -10.94985460   2.50686423   1.00782500
   H   1.0   0.25535253   7.58481994   6.10420904   1.00782500
   H   1.0  -0.08004778  -7.59984939   6.18971577   1.00782500
   H   1.0  -0.36337575  10.09211983  -1.85786084   1.00782500
   H   1.0  -0.46453328  -9.67360127  -1.65962090   1.00782500
   H   1.0  -0.40362576   5.37673879  -3.09742273   1.00782500
   H   1.0  -0.10817574  -5.05566468  -2.78574779   1.00782500
