# Supplementary material for: Branching mechanism of photoswitching in an Fe(II) polypyridyl complex explained by full singlet-triplet-quintet dynamics
Source: Commun Chem. 2023 Jan 9;6:7. doi: 10.1038/s42004-022-00796-z (PMC9829715; doi:10.1038/s42004-022-00796-z)
Supplement: Supplementary file 5 — Supplementary Data 2 [file 42004_2022_796_MOESM5_ESM.zip › geom_14]

  Fe  26.0  -0.11162535   0.02958934  -0.01874807  55.93494200
   N   7.0  -0.11293051  -0.03485780  -3.69331816  14.00307400
   N   7.0   3.71418306  -0.18782954  -0.63083817  14.00307400
   N   7.0  -3.88765032   0.02353112  -0.71709544  14.00307400
   N   7.0  -0.21774774   0.05032145   3.72882383  14.00307400
   N   7.0  -0.15979435   3.79564998   0.59981015  14.00307400
   N   7.0   0.02999163  -3.78843261   0.59473111  14.00307400
   C   6.0   0.02281788   0.14060828  -8.81260647  12.00000000
   C   6.0   2.27669565  -0.08899946  -4.81575272  12.00000000
   C   6.0  -2.17471926  -0.09419244  -4.87815579  12.00000000
   C   6.0   2.36058288   0.08806773  -7.44159539  12.00000000
   C   6.0  -2.18848120  -0.06819652  -7.51534938  12.00000000
   C   6.0   4.50046694   0.07684520  -2.99079578  12.00000000
   C   6.0  -4.45749260   0.05606454  -3.19905763  12.00000000
   C   6.0   5.44890622  -0.14732160   1.11589449  12.00000000
   C   6.0  -5.74595082   0.16672207   1.10099859  12.00000000
   C   6.0   7.06177129   0.05570670  -3.70786715  12.00000000
   C   6.0  -7.00626974  -0.21628996  -3.92965644  12.00000000
   C   6.0   8.23254615  -0.37501679   0.60299207  12.00000000
   C   6.0  -8.07065436   0.25476867   0.33644187  12.00000000
   C   6.0   8.94832239   0.10609029  -1.72062564  12.00000000
   C   6.0  -8.75994189   0.17809084  -2.20128147  12.00000000
   C   6.0   0.49367873   0.12454838   8.77046831  12.00000000
   C   6.0   0.22484212   2.15963772   4.87264432  12.00000000
   C   6.0   0.11883661  -2.22828473   4.78110148  12.00000000
   C   6.0   0.27758153   2.27052397   7.52468590  12.00000000
   C   6.0   0.22208617  -2.30088520   7.41145524  12.00000000
   C   6.0   0.11304739   4.51877010   3.19684564  12.00000000
   C   6.0   0.05846808  -4.41982475   2.97702563  12.00000000
   C   6.0  -0.35489810   5.65256142  -1.17961429  12.00000000
   C   6.0  -0.23174034  -5.65109843  -1.06074812  12.00000000
   C   6.0   0.19015977   7.05767170   3.79509496  12.00000000
   C   6.0   0.23355020  -6.98912280   3.70425944  12.00000000
   C   6.0  -0.48058723   8.14439354  -0.44995287  12.00000000
   C   6.0  -0.17383654  -8.21938562  -0.50977915  12.00000000
   C   6.0  -0.07397824   8.76243303   2.16075125  12.00000000
   C   6.0   0.07266574  -8.94892165   2.22603482  12.00000000
   H   1.0  -0.14694920  -0.26946172 -10.93846224   1.00782500
   H   1.0   4.33826502   0.37937500  -8.24144918   1.00782500
   H   1.0  -3.91723335   0.00738956  -8.07879086   1.00782500
   H   1.0  10.82766760   0.15617554  -2.43604372   1.00782500
   H   1.0 -10.77094157   0.42064091  -2.58554786   1.00782500
   H   1.0   7.72407630  -0.21584309  -5.55002067   1.00782500
   H   1.0  -7.57638743  -0.41965383  -6.17847994   1.00782500
   H   1.0   9.45611930  -0.05291636   2.29564596   1.00782500
   H   1.0  -9.32505765   0.00834982   1.65291769   1.00782500
   H   1.0   5.30213263  -0.51013439   3.13098815   1.00782500
   H   1.0  -4.98074483  -0.05686460   2.80969104   1.00782500
   H   1.0   0.40760503   0.56244041  10.84792262   1.00782500
   H   1.0   0.74177054   4.07130035   8.71408153   1.00782500
   H   1.0   0.32287309  -4.06590004   8.45061640   1.00782500
   H   1.0  -0.24824771  11.03226331   2.18334574   1.00782500
   H   1.0   0.17214895 -11.16905434   2.84964172   1.00782500
   H   1.0  -0.16284916   7.29102715   5.80718808   1.00782500
   H   1.0   0.42926271  -7.59960411   5.67918608   1.00782500
   H   1.0  -0.92270530   9.70913527  -1.81333180   1.00782500
   H   1.0  -0.06688143  -9.58764717  -1.94911249   1.00782500
   H   1.0  -0.13125592   4.70210363  -3.34279347   1.00782500
   H   1.0  -0.02477475  -4.85327803  -2.57946296   1.00782500
