# Supplementary material for: Branching mechanism of photoswitching in an Fe(II) polypyridyl complex explained by full singlet-triplet-quintet dynamics
Source: Commun Chem. 2023 Jan 9;6:7. doi: 10.1038/s42004-022-00796-z (PMC9829715; doi:10.1038/s42004-022-00796-z)
Supplement: Supplementary file 5 — Supplementary Data 2 [file 42004_2022_796_MOESM5_ESM.zip › geom_140]

  Fe  26.0   0.05248879  -0.02774761   0.02087685  55.93494200
   N   7.0  -0.10473303  -0.05011790  -3.63222729  14.00307400
   N   7.0   3.73463591   0.00337251  -0.62410878  14.00307400
   N   7.0  -3.77776924   0.02112196  -0.73254102  14.00307400
   N   7.0   0.10608099  -0.07022019   3.62467610  14.00307400
   N   7.0   0.03635767   3.77369488   0.72529541  14.00307400
   N   7.0   0.04893301  -3.71810439   0.73019872  14.00307400
   C   6.0  -0.10652447  -0.28753697  -8.84811393  12.00000000
   C   6.0   2.14376047   0.04122647  -4.90819567  12.00000000
   C   6.0  -2.43699766   0.08299709  -4.88594301  12.00000000
   C   6.0   2.21383701  -0.46582700  -7.51419138  12.00000000
   C   6.0  -2.31811840  -0.07010364  -7.64942488  12.00000000
   C   6.0   4.41324853  -0.12076989  -3.12672583  12.00000000
   C   6.0  -4.44148286   0.09849827  -3.20793607  12.00000000
   C   6.0   5.64753011   0.14103556   1.01965572  12.00000000
   C   6.0  -5.68844476   0.08579301   1.05970589  12.00000000
   C   6.0   6.81612894   0.13478799  -3.93462953  12.00000000
   C   6.0  -6.96530159   0.29061208  -3.95231258  12.00000000
   C   6.0   8.17074845   0.21026351   0.46538203  12.00000000
   C   6.0  -8.35182899   0.21315427   0.37794947  12.00000000
   C   6.0   8.90558519   0.31078099  -1.99956480  12.00000000
   C   6.0  -8.83485896   0.10307662  -2.32375745  12.00000000
   C   6.0   0.08509503  -0.06257564   8.91603458  12.00000000
   C   6.0   0.03590643   2.11456424   4.94586221  12.00000000
   C   6.0  -0.27118112  -2.23061637   4.93770440  12.00000000
   C   6.0  -0.08130068   2.09824048   7.54789271  12.00000000
   C   6.0  -0.02378679  -2.32311389   7.54743926  12.00000000
   C   6.0  -0.05090071   4.28381231   3.25326641  12.00000000
   C   6.0   0.16175761  -4.50376066   3.17238949  12.00000000
   C   6.0  -0.00908518   5.52343659  -1.09779818  12.00000000
   C   6.0  -0.02663133  -5.62742724  -1.04078985  12.00000000
   C   6.0   0.03389520   6.84073221   3.87246716  12.00000000
   C   6.0   0.05693569  -6.98298605   3.80672824  12.00000000
   C   6.0   0.00868230   8.10792799  -0.49603500  12.00000000
   C   6.0   0.24587789  -8.13290116  -0.36388882  12.00000000
   C   6.0   0.22731723   8.84582116   2.19571163  12.00000000
   C   6.0   0.14168583  -8.70391197   2.00115619  12.00000000
   H   1.0   0.05209019  -0.32270390 -10.61892925   1.00782500
   H   1.0   3.98679650  -1.13783929  -8.51280186   1.00782500
   H   1.0  -4.06556093   0.51886298  -8.92925878   1.00782500
   H   1.0  11.05691799   0.54743199  -2.30312990   1.00782500
   H   1.0 -10.83304626   0.42106532  -3.16348029   1.00782500
   H   1.0   6.92735987  -0.03583980  -5.92288236   1.00782500
   H   1.0  -7.35721252   0.51291703  -5.78000167   1.00782500
   H   1.0   9.72625307   0.20289505   1.96610322   1.00782500
   H   1.0  -9.48456939   0.30237915   2.29995223   1.00782500
   H   1.0   5.07697293   0.41450913   3.10618803   1.00782500
   H   1.0  -5.16722419   0.22200809   3.24564544   1.00782500
   H   1.0  -0.19070011   0.31748321  10.71493779   1.00782500
   H   1.0  -0.26089992   3.92961735   8.57214633   1.00782500
   H   1.0   0.04123621  -4.02743235   8.60014341   1.00782500
   H   1.0   0.46583715  10.93112363   2.61545290   1.00782500
   H   1.0   0.28542262 -10.60848861   2.89879053   1.00782500
   H   1.0   0.03300013   7.05104163   5.94627945   1.00782500
   H   1.0   0.24783821  -7.31542287   5.87587126   1.00782500
   H   1.0   0.18782916   9.53171764  -2.04231361   1.00782500
   H   1.0   0.03403508  -9.24491754  -2.08975417   1.00782500
   H   1.0  -0.54414267   4.91070436  -3.08997613   1.00782500
   H   1.0  -0.18231441  -5.20334230  -3.07776407   1.00782500
