# Supplementary material for: Branching mechanism of photoswitching in an Fe(II) polypyridyl complex explained by full singlet-triplet-quintet dynamics
Source: Commun Chem. 2023 Jan 9;6:7. doi: 10.1038/s42004-022-00796-z (PMC9829715; doi:10.1038/s42004-022-00796-z)
Supplement: Supplementary file 5 — Supplementary Data 2 [file 42004_2022_796_MOESM5_ESM.zip › geom_141]

  Fe  26.0  -0.01317865  -0.03588593  -0.05148681  55.93494200
   N   7.0  -0.11276350  -0.00440807  -3.70169602  14.00307400
   N   7.0   3.72875330  -0.05118214  -0.69329345  14.00307400
   N   7.0  -3.69947385   0.07687837  -0.72737869  14.00307400
   N   7.0  -0.10809490  -0.00679736   3.58755999  14.00307400
   N   7.0  -0.11400828   3.77917928   0.61408540  14.00307400
   N   7.0   0.22407523  -3.85685462   0.55784633  14.00307400
   C   6.0  -0.14464753  -0.06029832  -8.83806527  12.00000000
   C   6.0   2.19200108  -0.19363793  -4.88925049  12.00000000
   C   6.0  -2.19640211   0.10831033  -4.97301146  12.00000000
   C   6.0   2.17757984  -0.12830970  -7.55693006  12.00000000
   C   6.0  -2.22894120   0.20521941  -7.54251343  12.00000000
   C   6.0   4.42992547  -0.13664721  -3.15108209  12.00000000
   C   6.0  -4.44095173   0.25622470  -2.97121807  12.00000000
   C   6.0   5.67954851   0.08087366   1.04147945  12.00000000
   C   6.0  -5.54896628  -0.13854051   1.12681249  12.00000000
   C   6.0   6.91561178  -0.06597218  -3.85387041  12.00000000
   C   6.0  -6.90542038   0.31927548  -3.77064323  12.00000000
   C   6.0   8.19554408   0.30498853   0.62964176  12.00000000
   C   6.0  -8.07885859  -0.04068504   0.55481747  12.00000000
   C   6.0   8.93747859   0.18454415  -2.11935648  12.00000000
   C   6.0  -8.89129589   0.21796439  -1.98875269  12.00000000
   C   6.0  -0.27286577  -0.10328436   8.75038930  12.00000000
   C   6.0  -0.15972553   2.19406987   4.84653256  12.00000000
   C   6.0   0.11070335  -2.31322682   4.79687737  12.00000000
   C   6.0  -0.13305340   2.19064279   7.58341093  12.00000000
   C   6.0  -0.15252004  -2.36137712   7.41727007  12.00000000
   C   6.0   0.00133607   4.32804847   3.16430466  12.00000000
   C   6.0   0.12682006  -4.53089871   3.11868890  12.00000000
   C   6.0  -0.13339134   5.66422642  -1.10643036  12.00000000
   C   6.0   0.15939395  -5.76293632  -1.08602655  12.00000000
   C   6.0   0.13306122   6.91956222   3.88912083  12.00000000
   C   6.0  -0.06140125  -6.90247849   4.03687800  12.00000000
   C   6.0   0.01656029   8.25527895  -0.48221297  12.00000000
   C   6.0   0.16640537  -8.19595430  -0.28488644  12.00000000
   C   6.0   0.24869691   8.83015835   1.98248506  12.00000000
   C   6.0   0.00785230  -8.87412823   2.23639959  12.00000000
   H   1.0  -0.19273413  -0.07504264 -10.90737922   1.00782500
   H   1.0   4.12025173  -0.80901497  -8.71378063   1.00782500
   H   1.0  -3.97995982  -0.14644136  -8.02559790   1.00782500
   H   1.0  10.89438436   0.22128692  -2.47864221   1.00782500
   H   1.0 -10.86966903  -0.04716675  -2.18776279   1.00782500
   H   1.0   7.53115321   0.05294772  -6.22633664   1.00782500
   H   1.0  -7.33481258   0.76360698  -5.87937052   1.00782500
   H   1.0   9.85013483  -0.08496098   2.04818186   1.00782500
   H   1.0  -9.38060260  -0.22225183   1.86747063   1.00782500
   H   1.0   5.08786679   0.50964072   3.06189388   1.00782500
   H   1.0  -4.77543664   0.12231178   3.13968719   1.00782500
   H   1.0  -0.34816297  -0.19881094  10.97731853   1.00782500
   H   1.0  -0.26202772   3.97130363   8.09652060   1.00782500
   H   1.0  -0.34739772  -4.44909499   8.48414966   1.00782500
   H   1.0  -0.13906362  10.77970446   2.61492571   1.00782500
   H   1.0  -0.15535582 -10.71125399   2.98092287   1.00782500
   H   1.0  -0.10169502   7.49300624   5.94809231   1.00782500
   H   1.0  -0.08706841  -7.20715881   6.21493618   1.00782500
   H   1.0  -0.13551837   9.45583081  -2.08725690   1.00782500
   H   1.0   0.74399020  -9.57897328  -1.56616367   1.00782500
   H   1.0  -0.14400267   5.22107609  -3.14266669   1.00782500
   H   1.0   0.10270158  -5.17989318  -2.99746075   1.00782500
