# Supplementary material for: Branching mechanism of photoswitching in an Fe(II) polypyridyl complex explained by full singlet-triplet-quintet dynamics
Source: Commun Chem. 2023 Jan 9;6:7. doi: 10.1038/s42004-022-00796-z (PMC9829715; doi:10.1038/s42004-022-00796-z)
Supplement: Supplementary file 5 — Supplementary Data 2 [file 42004_2022_796_MOESM5_ESM.zip › geom_142]

  Fe  26.0   0.01308317  -0.05675180  -0.04048915  55.93494200
   N   7.0   0.05948095  -0.18615007  -3.50854066  14.00307400
   N   7.0   4.00084636   0.04154352  -0.60195015  14.00307400
   N   7.0  -3.70752518  -0.23145863  -0.55940480  14.00307400
   N   7.0   0.07762950   0.08770909   3.39829030  14.00307400
   N   7.0  -0.05832842   3.86904420   0.66160802  14.00307400
   N   7.0  -0.10482472  -3.79296725   0.51548178  14.00307400
   C   6.0   0.05230140   0.04972578  -8.77560825  12.00000000
   C   6.0   2.20573405  -0.01179691  -4.88830057  12.00000000
   C   6.0  -2.18594790  -0.21651079  -4.77642606  12.00000000
   C   6.0   2.23641526  -0.09541814  -7.46574305  12.00000000
   C   6.0  -2.28609496  -0.12266692  -7.38928858  12.00000000
   C   6.0   4.45122926   0.13905801  -3.05994383  12.00000000
   C   6.0  -4.38127468  -0.05834379  -3.03823110  12.00000000
   C   6.0   5.76880013   0.03573820   1.13341986  12.00000000
   C   6.0  -5.46292375  -0.23187563   1.09530284  12.00000000
   C   6.0   6.98712128   0.04726978  -4.13738071  12.00000000
   C   6.0  -7.03098293   0.15853385  -3.78481499  12.00000000
   C   6.0   8.19504282   0.12392660   0.25218740  12.00000000
   C   6.0  -8.09604903  -0.09820653   0.47793034  12.00000000
   C   6.0   8.82821348  -0.00566765  -2.22987387  12.00000000
   C   6.0  -8.77811323   0.24318920  -2.03828187  12.00000000
   C   6.0  -0.35268226  -0.10986193   8.92682994  12.00000000
   C   6.0   0.04174986   2.17215429   4.89826803  12.00000000
   C   6.0  -0.14775726  -2.17670025   4.83286289  12.00000000
   C   6.0  -0.08133700   2.29108165   7.49851341  12.00000000
   C   6.0  -0.42398596  -2.28113797   7.49920495  12.00000000
   C   6.0   0.11611325   4.49938988   3.19069461  12.00000000
   C   6.0  -0.05560575  -4.29701112   3.08236094  12.00000000
   C   6.0   0.03443516   5.65869603  -1.06198472  12.00000000
   C   6.0  -0.04550538  -5.67749647  -1.14559768  12.00000000
   C   6.0   0.09042640   6.90215688   3.92632941  12.00000000
   C   6.0  -0.02180713  -6.82516685   3.86966717  12.00000000
   C   6.0  -0.08925540   8.30979262  -0.36650454  12.00000000
   C   6.0   0.06368474  -8.20183261  -0.46180212  12.00000000
   C   6.0   0.07843240   8.80188709   2.05355593  12.00000000
   C   6.0  -0.08186045  -8.67449971   2.16121331  12.00000000
   H   1.0  -0.07086653  -0.08969038 -10.80834599   1.00782500
   H   1.0   3.79740800   0.41812221  -8.54497035   1.00782500
   H   1.0  -4.03997656  -0.22328934  -8.57082696   1.00782500
   H   1.0  10.67119241   0.46253544  -2.78633981   1.00782500
   H   1.0 -10.84887244  -0.00262702  -2.50914133   1.00782500
   H   1.0   7.64654048  -0.12850759  -5.93756293   1.00782500
   H   1.0  -7.82845146   0.12785312  -5.85480726   1.00782500
   H   1.0   9.74720307   0.54821451   1.51422788   1.00782500
   H   1.0  -9.45238490   0.19635922   2.32182072   1.00782500
   H   1.0   5.38169499   0.14906282   3.30946288   1.00782500
   H   1.0  -5.18784406   0.11405534   2.78612761   1.00782500
   H   1.0   0.34222032  -0.14261150  10.65944129   1.00782500
   H   1.0   0.19157110   3.95387722   8.95853508   1.00782500
   H   1.0  -0.84955341  -4.38184486   8.48684717   1.00782500
   H   1.0   0.01642734  10.86517069   2.51599022   1.00782500
   H   1.0  -0.07716610 -10.71151243   2.50648014   1.00782500
   H   1.0  -0.04681761   7.64505616   5.90784892   1.00782500
   H   1.0  -0.27366401  -7.14995947   5.88422211   1.00782500
   H   1.0   0.04122643   9.69980158  -1.68605705   1.00782500
   H   1.0   0.53235455  -9.50267926  -1.82405659   1.00782500
   H   1.0   0.12371227   5.12143044  -3.36872372   1.00782500
   H   1.0   0.16739849  -5.01817863  -2.71627856   1.00782500
