# Supplementary material for: Branching mechanism of photoswitching in an Fe(II) polypyridyl complex explained by full singlet-triplet-quintet dynamics
Source: Commun Chem. 2023 Jan 9;6:7. doi: 10.1038/s42004-022-00796-z (PMC9829715; doi:10.1038/s42004-022-00796-z)
Supplement: Supplementary file 5 — Supplementary Data 2 [file 42004_2022_796_MOESM5_ESM.zip › geom_143]

  Fe  26.0   0.01905334  -0.01826182  -0.00021959  55.93494200
   N   7.0   0.04859519  -0.02313997  -3.56269693  14.00307400
   N   7.0   3.80097103   0.08257754  -0.53433836  14.00307400
   N   7.0  -3.72219199   0.19013872  -0.52785185  14.00307400
   N   7.0   0.01829425   0.07872598   3.68338392  14.00307400
   N   7.0   0.02823386   3.83630250   0.63566631  14.00307400
   N   7.0   0.10670174  -3.81561991   0.57257828  14.00307400
   C   6.0   0.02245132   0.06251292  -8.97751669  12.00000000
   C   6.0   2.07571122  -0.01896418  -4.83512102  12.00000000
   C   6.0  -2.20418896  -0.09408883  -4.81654897  12.00000000
   C   6.0   2.20035944   0.08689667  -7.46141267  12.00000000
   C   6.0  -2.33601481  -0.00389300  -7.52992961  12.00000000
   C   6.0   4.30964827  -0.13973929  -3.21917184  12.00000000
   C   6.0  -4.45962499   0.19081110  -3.03365376  12.00000000
   C   6.0   5.66000921  -0.02455972   0.94293561  12.00000000
   C   6.0  -5.76139445  -0.22741616   0.98370079  12.00000000
   C   6.0   6.78351904  -0.03161536  -3.81533693  12.00000000
   C   6.0  -6.82212015   0.02316183  -4.03141091  12.00000000
   C   6.0   8.18046766   0.11897470   0.35718834  12.00000000
   C   6.0  -8.26506546  -0.29914708   0.35226262  12.00000000
   C   6.0   8.86746842   0.14336486  -2.12035347  12.00000000
   C   6.0  -8.94401293  -0.00851048  -2.06846310  12.00000000
   C   6.0  -0.03633783   0.14512706   8.82918813  12.00000000
   C   6.0  -0.02849633   2.20672624   4.94667443  12.00000000
   C   6.0  -0.09304548  -2.20816221   4.97629347  12.00000000
   C   6.0  -0.07281553   2.34498689   7.55900895  12.00000000
   C   6.0  -0.12443175  -2.18422675   7.51677028  12.00000000
   C   6.0  -0.12172783   4.45787350   3.34707809  12.00000000
   C   6.0   0.15728703  -4.46850611   3.16627983  12.00000000
   C   6.0   0.12448711   5.67258165  -0.98610070  12.00000000
   C   6.0   0.14049314  -5.69719803  -1.05143292  12.00000000
   C   6.0   0.27875425   6.98081223   3.92995016  12.00000000
   C   6.0  -0.30532529  -6.91442528   3.79053930  12.00000000
   C   6.0   0.09798674   8.11195614  -0.54754834  12.00000000
   C   6.0   0.13748043  -8.29847680  -0.46324277  12.00000000
   C   6.0   0.17139526   8.82987807   1.95148605  12.00000000
   C   6.0  -0.08480650  -9.01829178   2.12977017  12.00000000
   H   1.0  -0.27707669   0.27756410 -10.99020107   1.00782500
   H   1.0   4.02846684   0.14582561  -8.45473092   1.00782500
   H   1.0  -4.12163272   0.24604830  -8.39731810   1.00782500
   H   1.0  10.91877029   0.44708033  -2.75334954   1.00782500
   H   1.0 -10.98762565  -0.42787783  -2.76775361   1.00782500
   H   1.0   7.00482938   0.09699786  -5.84677950   1.00782500
   H   1.0  -7.22066663  -0.11197864  -6.28025328   1.00782500
   H   1.0  10.10526324   0.03329872   1.57109058   1.00782500
   H   1.0  -9.60308730  -0.53129665   1.60703438   1.00782500
   H   1.0   5.04236091  -0.37145878   3.03319098   1.00782500
   H   1.0  -5.28872321   0.17276341   3.10457721   1.00782500
   H   1.0   0.28469175  -0.21087792  10.86178083   1.00782500
   H   1.0  -0.09209771   4.12202372   8.20457845   1.00782500
   H   1.0  -0.26192189  -3.99240948   8.62928907   1.00782500
   H   1.0   0.32420049  10.90482918   2.66264629   1.00782500
   H   1.0  -0.03133071 -10.91489167   2.40443176   1.00782500
   H   1.0   0.73278610   7.29175945   5.97252395   1.00782500
   H   1.0   0.03365848  -7.24558645   5.52295013   1.00782500
   H   1.0  -0.33273039   9.61245957  -1.93351115   1.00782500
   H   1.0  -0.07147119 -10.06584663  -1.90718850   1.00782500
   H   1.0  -0.00315034   4.70743146  -2.75186391   1.00782500
   H   1.0   0.24072327  -4.90710214  -3.06409758   1.00782500
