# Supplementary material for: Branching mechanism of photoswitching in an Fe(II) polypyridyl complex explained by full singlet-triplet-quintet dynamics
Source: Commun Chem. 2023 Jan 9;6:7. doi: 10.1038/s42004-022-00796-z (PMC9829715; doi:10.1038/s42004-022-00796-z)
Supplement: Supplementary file 5 — Supplementary Data 2 [file 42004_2022_796_MOESM5_ESM.zip › geom_144]

  Fe  26.0   0.05237407   0.00445491   0.00054829  55.93494200
   N   7.0   0.06841946   0.16781639  -3.56360854  14.00307400
   N   7.0   3.83992812   0.05575008  -0.63549992  14.00307400
   N   7.0  -3.57825974  -0.27182252  -0.59495419  14.00307400
   N   7.0   0.10282087   0.01792296   3.65781926  14.00307400
   N   7.0  -0.03013159   3.64048074   0.59942179  14.00307400
   N   7.0   0.04723150  -3.87553541   0.58599210  14.00307400
   C   6.0   0.08864096  -0.06536756  -8.82826762  12.00000000
   C   6.0   2.20079467   0.17131030  -4.86021023  12.00000000
   C   6.0  -2.12641136   0.07174487  -4.84829226  12.00000000
   C   6.0   2.23119294   0.05591674  -7.48818377  12.00000000
   C   6.0  -2.22202270  -0.10708118  -7.53518261  12.00000000
   C   6.0   4.47117878  -0.09919908  -3.18469372  12.00000000
   C   6.0  -4.38714025   0.00580875  -3.02406840  12.00000000
   C   6.0   5.76067253   0.05189578   1.04491721  12.00000000
   C   6.0  -5.40061919   0.00395078   1.20125338  12.00000000
   C   6.0   6.93924393   0.23392605  -3.97987217  12.00000000
   C   6.0  -6.79211743  -0.05536350  -3.93839832  12.00000000
   C   6.0   8.27509704   0.31768893   0.32529045  12.00000000
   C   6.0  -7.98880053   0.07384241   0.51569995  12.00000000
   C   6.0   8.79788876   0.36762052  -2.14570002  12.00000000
   C   6.0  -8.75641261  -0.08212940  -1.94633251  12.00000000
   C   6.0  -0.33826486   0.09118511   8.69444817  12.00000000
   C   6.0   0.14441187   2.25260109   4.86108705  12.00000000
   C   6.0   0.07887314  -2.23939393   4.90366659  12.00000000
   C   6.0  -0.10490099   2.37518496   7.45634242  12.00000000
   C   6.0  -0.00867893  -2.37654034   7.60741630  12.00000000
   C   6.0  -0.02361823   4.31609870   3.12115475  12.00000000
   C   6.0  -0.01967414  -4.49563054   3.05302850  12.00000000
   C   6.0  -0.19691136   5.55895579  -1.09478926  12.00000000
   C   6.0  -0.15652998  -5.69771821  -1.08828267  12.00000000
   C   6.0   0.22502799   6.88162802   3.86503984  12.00000000
   C   6.0  -0.18638931  -7.18227995   3.92086374  12.00000000
   C   6.0  -0.19474097   8.11525116  -0.48478015  12.00000000
   C   6.0  -0.44502318  -8.16831189  -0.43144697  12.00000000
   C   6.0   0.02807868   8.75410138   2.06704846  12.00000000
   C   6.0  -0.48793669  -8.81432850   2.19497257  12.00000000
   H   1.0  -0.10655989  -0.33355146 -11.12046254   1.00782500
   H   1.0   4.19722477   0.19818268  -8.35589925   1.00782500
   H   1.0  -3.94141453  -0.40852524  -8.43277293   1.00782500
   H   1.0  10.91223967  -0.10393361  -2.86116552   1.00782500
   H   1.0 -11.00554734  -0.12465408  -2.43553299   1.00782500
   H   1.0   7.15321069  -0.10524514  -5.90684558   1.00782500
   H   1.0  -7.34428288   0.25022427  -6.14031303   1.00782500
   H   1.0   9.59562902   0.02480151   2.09862494   1.00782500
   H   1.0  -9.90398897   0.05010443   1.86283316   1.00782500
   H   1.0   5.39702751   0.07088110   3.08304579   1.00782500
   H   1.0  -4.79362628   0.29175137   3.01688609   1.00782500
   H   1.0  -0.55539193  -0.15122103  10.86700791   1.00782500
   H   1.0   0.31624014   4.06967344   8.42296111   1.00782500
   H   1.0  -0.33679470  -4.17736832   8.77092214   1.00782500
   H   1.0   0.58955058  11.09311978   2.68861307   1.00782500
   H   1.0  -0.74826110 -10.98803993   2.34998390   1.00782500
   H   1.0  -0.20892132   7.22430872   5.92306737   1.00782500
   H   1.0  -0.46068677  -7.45722514   5.97785641   1.00782500
   H   1.0  -0.54111258   9.46182686  -2.05277157   1.00782500
   H   1.0   0.03782700  -9.52888961  -1.72105176   1.00782500
   H   1.0  -0.41841863   5.16885216  -3.26662319   1.00782500
   H   1.0   0.09228322  -4.84014293  -2.93079879   1.00782500
