# Supplementary material for: Branching mechanism of photoswitching in an Fe(II) polypyridyl complex explained by full singlet-triplet-quintet dynamics
Source: Commun Chem. 2023 Jan 9;6:7. doi: 10.1038/s42004-022-00796-z (PMC9829715; doi:10.1038/s42004-022-00796-z)
Supplement: Supplementary file 5 — Supplementary Data 2 [file 42004_2022_796_MOESM5_ESM.zip › geom_145]

  Fe  26.0   0.03719862  -0.01205503   0.08928168  55.93494200
   N   7.0  -0.11066003   0.09920961  -3.53832915  14.00307400
   N   7.0   3.61988253  -0.04256684  -0.63452993  14.00307400
   N   7.0  -3.87884943  -0.00214743  -0.57914699  14.00307400
   N   7.0   0.08945228  -0.14746162   3.50286368  14.00307400
   N   7.0   0.18029000   3.65139868   0.56127745  14.00307400
   N   7.0  -0.15290978  -3.75597948   0.65192433  14.00307400
   C   6.0  -0.13917127   0.20255142  -8.82425526  12.00000000
   C   6.0   2.10657518  -0.01370401  -4.83311383  12.00000000
   C   6.0  -2.32022638   0.07909612  -4.72542222  12.00000000
   C   6.0   2.28946522   0.34103028  -7.53108439  12.00000000
   C   6.0  -2.24265726   0.20944237  -7.45899438  12.00000000
   C   6.0   4.40998885  -0.20417153  -3.08826384  12.00000000
   C   6.0  -4.54349797   0.03656907  -3.19328854  12.00000000
   C   6.0   5.53188184  -0.10068868   1.17324621  12.00000000
   C   6.0  -5.58162916  -0.06218704   1.14971969  12.00000000
   C   6.0   6.93299824   0.24884322  -3.85754806  12.00000000
   C   6.0  -7.04231574   0.01699975  -4.00850052  12.00000000
   C   6.0   8.14932252  -0.00887942   0.48285902  12.00000000
   C   6.0  -8.22594961  -0.10992852   0.43575992  12.00000000
   C   6.0   8.70097020   0.38354149  -1.90301723  12.00000000
   C   6.0  -8.83855285  -0.22373512  -2.16361684  12.00000000
   C   6.0  -0.04857149   0.08154988   8.85346587  12.00000000
   C   6.0  -0.22646903   2.08877276   4.76029320  12.00000000
   C   6.0   0.01398783  -2.28344598   4.89198634  12.00000000
   C   6.0  -0.21400787   2.14528918   7.58641412  12.00000000
   C   6.0   0.15633363  -2.30740221   7.56370797  12.00000000
   C   6.0   0.06174683   4.48864010   3.07838394  12.00000000
   C   6.0  -0.02313504  -4.30054175   3.11985724  12.00000000
   C   6.0   0.38391246   5.48213570  -1.40027361  12.00000000
   C   6.0  -0.10138537  -5.68142383  -1.06128670  12.00000000
   C   6.0   0.13932498   6.93400585   3.78662651  12.00000000
   C   6.0   0.18108954  -6.94697661   3.86606774  12.00000000
   C   6.0   0.20898247   8.04004255  -0.63660657  12.00000000
   C   6.0   0.02300064  -8.17346470  -0.38433798  12.00000000
   C   6.0   0.36310245   8.90286178   1.84133695  12.00000000
   C   6.0   0.01716900  -8.91541567   2.08601195  12.00000000
   H   1.0   0.05841581   0.03667676 -10.82960923   1.00782500
   H   1.0   4.30465070  -0.12328117  -8.03527712   1.00782500
   H   1.0  -4.35875472  -0.51953785  -8.48670090   1.00782500
   H   1.0  10.91240138   0.52017756  -2.63550679   1.00782500
   H   1.0 -11.10139755  -0.53594054  -2.68248869   1.00782500
   H   1.0   7.51752606   0.08587257  -5.77133279   1.00782500
   H   1.0  -7.53560511  -0.00683251  -5.97351105   1.00782500
   H   1.0   9.32957509  -0.06009590   2.06233073   1.00782500
   H   1.0  -9.26127741  -0.04313550   1.99773036   1.00782500
   H   1.0   5.03563274  -0.08302886   3.18948113   1.00782500
   H   1.0  -4.88979143  -0.27006097   2.94107423   1.00782500
   H   1.0  -0.04294440   0.72497131  11.02226283   1.00782500
   H   1.0  -0.79727792   4.04319237   8.59213915   1.00782500
   H   1.0   0.66320310  -4.37679216   8.63831755   1.00782500
   H   1.0   0.02718808  11.07829373   2.20439035   1.00782500
   H   1.0   0.14064766 -10.69779761   2.62747282   1.00782500
   H   1.0   0.31546896   7.34085870   5.88724680   1.00782500
   H   1.0   0.02309678  -7.23144979   5.73068432   1.00782500
   H   1.0   0.33479915   9.38493666  -1.99820527   1.00782500
   H   1.0  -0.17079954  -9.75815498  -1.88530650   1.00782500
   H   1.0  -0.04604768   4.87989426  -3.39386473   1.00782500
   H   1.0  -0.46689756  -5.13542508  -2.96712186   1.00782500
