# Supplementary material for: Branching mechanism of photoswitching in an Fe(II) polypyridyl complex explained by full singlet-triplet-quintet dynamics
Source: Commun Chem. 2023 Jan 9;6:7. doi: 10.1038/s42004-022-00796-z (PMC9829715; doi:10.1038/s42004-022-00796-z)
Supplement: Supplementary file 5 — Supplementary Data 2 [file 42004_2022_796_MOESM5_ESM.zip › geom_146]

  Fe  26.0   0.00127700   0.01352017  -0.00370963  55.93494200
   N   7.0   0.07522857   0.06913207  -3.51515852  14.00307400
   N   7.0   3.73181121   0.07405302  -0.64274348  14.00307400
   N   7.0  -3.95012105  -0.09753432  -0.55480634  14.00307400
   N   7.0   0.08872374  -0.01994476   3.72464751  14.00307400
   N   7.0   0.05846992   3.71133858   0.66380098  14.00307400
   N   7.0   0.13369028  -3.74751779   0.60752531  14.00307400
   C   6.0  -0.03560417  -0.02902301  -8.91522323  12.00000000
   C   6.0   2.14351757  -0.03667025  -4.95061295  12.00000000
   C   6.0  -2.14581721  -0.13495924  -4.94741499  12.00000000
   C   6.0   2.28535340   0.01499656  -7.56574756  12.00000000
   C   6.0  -2.17437283  -0.10598373  -7.55244482  12.00000000
   C   6.0   4.34767281   0.27218501  -3.22727620  12.00000000
   C   6.0  -4.32118782  -0.18998597  -3.04447961  12.00000000
   C   6.0   5.53591716  -0.26824785   1.07589052  12.00000000
   C   6.0  -5.83191887   0.06348418   1.18873819  12.00000000
   C   6.0   6.76109325   0.25762976  -3.95239452  12.00000000
   C   6.0  -6.80741900  -0.07191031  -3.93793988  12.00000000
   C   6.0   8.04510093  -0.35638362   0.36717947  12.00000000
   C   6.0  -8.34904232   0.10875448   0.28733932  12.00000000
   C   6.0   8.74720134  -0.07190430  -2.22235193  12.00000000
   C   6.0  -8.84996623   0.01246150  -2.25072865  12.00000000
   C   6.0   0.09800325   0.00856470   8.79617611  12.00000000
   C   6.0  -0.09882635   2.21405160   4.86603212  12.00000000
   C   6.0  -0.14669356  -2.31315166   5.01021841  12.00000000
   C   6.0  -0.00534366   2.53588213   7.59401588  12.00000000
   C   6.0  -0.01962012  -2.28406757   7.54903702  12.00000000
   C   6.0  -0.05954802   4.41312782   3.22632822  12.00000000
   C   6.0   0.00824254  -4.44708339   3.19731045  12.00000000
   C   6.0   0.15923845   5.73995920  -0.98341415  12.00000000
   C   6.0   0.01374940  -5.42533515  -1.04568397  12.00000000
   C   6.0   0.00263228   6.80961893   3.78468212  12.00000000
   C   6.0   0.19925363  -6.86551908   3.79969621  12.00000000
   C   6.0   0.07014997   8.17060948  -0.39946101  12.00000000
   C   6.0   0.12914147  -8.00556086  -0.34685250  12.00000000
   C   6.0   0.11637593   8.87996503   2.15698059  12.00000000
   C   6.0   0.11236286  -8.89734377   2.10874303  12.00000000
   H   1.0   0.24644131   0.17891588 -11.19440938   1.00782500
   H   1.0   3.75009153  -0.18155227  -8.58600512   1.00782500
   H   1.0  -4.17382472  -0.18843077  -7.99422178   1.00782500
   H   1.0  10.65689817  -0.20238233  -2.52291371   1.00782500
   H   1.0 -10.63366646   0.01989120  -3.42577136   1.00782500
   H   1.0   7.06198185   0.18446129  -5.96899920   1.00782500
   H   1.0  -7.49809164   0.11225378  -5.78042753   1.00782500
   H   1.0   9.47092119  -0.48274518   1.88651886   1.00782500
   H   1.0  -9.98525200   0.16167396   1.60487818   1.00782500
   H   1.0   4.71065274  -0.51809841   3.17501676   1.00782500
   H   1.0  -5.59296157  -0.08949261   3.15843196   1.00782500
   H   1.0   0.21140141  -0.07960137  10.83410298   1.00782500
   H   1.0  -0.53953349   4.25746532   8.46796790   1.00782500
   H   1.0  -0.25957749  -3.99567141   8.58767529   1.00782500
   H   1.0   0.06292807  10.80973150   2.93200195   1.00782500
   H   1.0   0.50008694 -10.75511285   2.72888318   1.00782500
   H   1.0   0.11410338   7.31833356   5.92314028   1.00782500
   H   1.0   0.02920457  -7.50611258   5.80688780   1.00782500
   H   1.0   0.03156543   9.62534625  -1.86698051   1.00782500
   H   1.0   0.14940079  -9.42271950  -1.71758801   1.00782500
   H   1.0   0.63599287   4.87663839  -2.71795247   1.00782500
   H   1.0  -0.09667750  -4.70593660  -3.08708364   1.00782500
