# Supplementary material for: Branching mechanism of photoswitching in an Fe(II) polypyridyl complex explained by full singlet-triplet-quintet dynamics
Source: Commun Chem. 2023 Jan 9;6:7. doi: 10.1038/s42004-022-00796-z (PMC9829715; doi:10.1038/s42004-022-00796-z)
Supplement: Supplementary file 5 — Supplementary Data 2 [file 42004_2022_796_MOESM5_ESM.zip › geom_147]

  Fe  26.0  -0.04708682  -0.01815316   0.01027506  55.93494200
   N   7.0   0.01606946   0.01193664  -3.51800299  14.00307400
   N   7.0   3.67877934   0.01660472  -0.51940381  14.00307400
   N   7.0  -3.74320875  -0.03326567  -0.59790060  14.00307400
   N   7.0  -0.01514914  -0.00454985   3.46475700  14.00307400
   N   7.0  -0.09770931   3.87029111   0.57259217  14.00307400
   N   7.0   0.17076633  -3.77871019   0.50907429  14.00307400
   C   6.0  -0.11155198  -0.16659832  -8.78842220  12.00000000
   C   6.0   2.15133273   0.01509076  -4.93765925  12.00000000
   C   6.0  -2.17750328   0.03147492  -4.75729714  12.00000000
   C   6.0   2.20498413  -0.22438932  -7.47193969  12.00000000
   C   6.0  -2.44446880   0.02227653  -7.53836264  12.00000000
   C   6.0   4.24760479  -0.05243240  -3.04550725  12.00000000
   C   6.0  -4.37128861  -0.16561659  -3.16004906  12.00000000
   C   6.0   5.47944550  -0.09018611   1.23883131  12.00000000
   C   6.0  -5.74817140  -0.15316112   1.05531677  12.00000000
   C   6.0   6.93197163   0.03500663  -3.62981582  12.00000000
   C   6.0  -6.81999285   0.04170624  -3.98926468  12.00000000
   C   6.0   8.08987089   0.16534274   0.58881296  12.00000000
   C   6.0  -8.25631582   0.20505231   0.26631846  12.00000000
   C   6.0   8.79241832   0.17699694  -1.97081575  12.00000000
   C   6.0  -8.89740039   0.11860800  -2.29778572  12.00000000
   C   6.0   0.15428377  -0.02774502   8.88975448  12.00000000
   C   6.0   0.32351531   2.08261612   4.87409626  12.00000000
   C   6.0   0.02342580  -2.12637176   4.78759448  12.00000000
   C   6.0   0.29783386   2.32143367   7.53741194  12.00000000
   C   6.0  -0.00409545  -2.18995289   7.44666891  12.00000000
   C   6.0   0.13102891   4.47427422   3.16497319  12.00000000
   C   6.0   0.17361621  -4.37639143   2.95407693  12.00000000
   C   6.0  -0.19385442   5.68384277  -1.13749286  12.00000000
   C   6.0   0.25509271  -5.68930026  -1.21934129  12.00000000
   C   6.0   0.25784029   6.80944904   4.02678118  12.00000000
   C   6.0  -0.10550363  -6.84018513   3.97439216  12.00000000
   C   6.0  -0.13135112   8.14812700  -0.47153184  12.00000000
   C   6.0  -0.04699851  -8.22712937  -0.54938322  12.00000000
   C   6.0   0.02632990   8.80228145   2.11086001  12.00000000
   C   6.0  -0.05058796  -8.76175111   2.14856853  12.00000000
   H   1.0  -0.29652874  -0.00458912 -10.54013785   1.00782500
   H   1.0   3.91878427   0.06232357  -8.14216960   1.00782500
   H   1.0  -3.97924390   0.18957167  -8.51606372   1.00782500
   H   1.0  10.97375981   0.04110864  -2.35518441   1.00782500
   H   1.0 -10.74156182  -0.11823868  -3.11104828   1.00782500
   H   1.0   7.36754616  -0.14575854  -5.61435380   1.00782500
   H   1.0  -7.25091996  -0.17143209  -5.94787372   1.00782500
   H   1.0   9.68537028   0.26592412   1.94239835   1.00782500
   H   1.0  -9.54563608   0.10853149   1.74844092   1.00782500
   H   1.0   5.40504304  -0.06879896   3.05175991   1.00782500
   H   1.0  -5.51355281  -0.15024235   3.15124186   1.00782500
   H   1.0   0.38094098  -0.16132055  10.96142932   1.00782500
   H   1.0   0.84642576   3.93068902   8.28674396   1.00782500
   H   1.0  -0.01180545  -4.29224041   8.01111436   1.00782500
   H   1.0  -0.02458740  10.66459625   2.37667278   1.00782500
   H   1.0  -0.26546658 -10.54950740   2.63891564   1.00782500
   H   1.0   0.50340729   7.44448088   5.84184418   1.00782500
   H   1.0  -0.34383806  -7.66209515   5.61158751   1.00782500
   H   1.0  -0.04512337   9.60108176  -2.03978646   1.00782500
   H   1.0  -0.13569716  -9.61943784  -1.93240793   1.00782500
   H   1.0  -0.51236407   4.94725226  -2.81466983   1.00782500
   H   1.0  -0.09553371  -4.95264645  -3.13167093   1.00782500
