# Supplementary material for: Branching mechanism of photoswitching in an Fe(II) polypyridyl complex explained by full singlet-triplet-quintet dynamics
Source: Commun Chem. 2023 Jan 9;6:7. doi: 10.1038/s42004-022-00796-z (PMC9829715; doi:10.1038/s42004-022-00796-z)
Supplement: Supplementary file 5 — Supplementary Data 2 [file 42004_2022_796_MOESM5_ESM.zip › geom_148]

  Fe  26.0  -0.05803663   0.03225321  -0.00395386  55.93494200
   N   7.0  -0.08601575   0.15948596  -3.50501403  14.00307400
   N   7.0   3.62301275   0.04292386  -0.62709842  14.00307400
   N   7.0  -3.75337411   0.01698316  -0.70997153  14.00307400
   N   7.0  -0.09660700   0.02477878   3.60465211  14.00307400
   N   7.0   0.04997378   3.75329290   0.62299834  14.00307400
   N   7.0   0.04410639  -3.71055250   0.66414463  14.00307400
   C   6.0   0.04563940  -0.04080460  -8.78822515  12.00000000
   C   6.0   2.29639105  -0.04643452  -4.86911493  12.00000000
   C   6.0  -2.12867297   0.27015705  -4.90386046  12.00000000
   C   6.0   2.28148428  -0.22924834  -7.42887211  12.00000000
   C   6.0  -2.29459784   0.10635700  -7.46650855  12.00000000
   C   6.0   4.41951045  -0.08690008  -3.05141594  12.00000000
   C   6.0  -4.31609812   0.03315336  -3.26445771  12.00000000
   C   6.0   5.52787803  -0.09330617   1.06397652  12.00000000
   C   6.0  -5.70424924  -0.07679400   0.95792180  12.00000000
   C   6.0   6.88244141  -0.13672805  -3.82581600  12.00000000
   C   6.0  -6.96638447  -0.11096179  -3.92240659  12.00000000
   C   6.0   8.11065734  -0.15732797   0.45088714  12.00000000
   C   6.0  -8.21404102  -0.05990327   0.36558774  12.00000000
   C   6.0   8.83667287  -0.15516110  -2.06291341  12.00000000
   C   6.0  -8.73768954  -0.04679803  -2.15577815  12.00000000
   C   6.0   0.17576034   0.10643806   8.70073040  12.00000000
   C   6.0   0.08580075   2.25128994   4.73140541  12.00000000
   C   6.0  -0.14627288  -2.17517605   4.83766988  12.00000000
   C   6.0   0.36255980   2.18958621   7.54651359  12.00000000
   C   6.0   0.11059940  -2.24748491   7.47382656  12.00000000
   C   6.0   0.14502957   4.49833988   3.10129825  12.00000000
   C   6.0  -0.00384283  -4.36438075   3.03920879  12.00000000
   C   6.0   0.10130010   5.67393007  -1.07228607  12.00000000
   C   6.0  -0.23196074  -5.37835497  -1.07281541  12.00000000
   C   6.0   0.06951007   6.86414077   3.92823193  12.00000000
   C   6.0   0.04843398  -7.00186912   3.90123865  12.00000000
   C   6.0  -0.37416260   8.29629063  -0.32341853  12.00000000
   C   6.0   0.10709392  -8.16870662  -0.38506390  12.00000000
   C   6.0  -0.22373206   8.81285277   2.24737534  12.00000000
   C   6.0   0.08058005  -8.77324902   2.17327090  12.00000000
   H   1.0   0.47707369  -0.12660491 -10.95970335   1.00782500
   H   1.0   4.20633680  -0.84612447  -8.36864865   1.00782500
   H   1.0  -4.29340896   0.38079250  -7.96949069   1.00782500
   H   1.0  11.27063233  -0.32616397  -2.32080214   1.00782500
   H   1.0 -10.42094025   0.00412793  -2.71242949   1.00782500
   H   1.0   7.41816420  -0.19480016  -5.89548160   1.00782500
   H   1.0  -6.97715210  -0.26038591  -5.97570170   1.00782500
   H   1.0   9.60596256  -0.38779380   1.82311997   1.00782500
   H   1.0  -9.14114715  -0.26983041   2.05134153   1.00782500
   H   1.0   4.87223525  -0.48841605   3.00056681   1.00782500
   H   1.0  -5.31322945  -0.47741617   3.04722629   1.00782500
   H   1.0   0.54891650   0.36616452  10.82634841   1.00782500
   H   1.0   0.48996450   4.16905690   8.53770310   1.00782500
   H   1.0   0.31727719  -4.01571082   8.50537654   1.00782500
   H   1.0  -0.22295782  10.82229457   2.67727151   1.00782500
   H   1.0   0.19952366 -10.93249386   2.40098831   1.00782500
   H   1.0  -0.24749284   6.80909685   5.99746144   1.00782500
   H   1.0  -0.24343373  -7.42241017   6.02544641   1.00782500
   H   1.0  -0.98107865   9.43765116  -2.06466243   1.00782500
   H   1.0   0.81883305  -9.71766178  -2.05023633   1.00782500
   H   1.0  -0.21895992   5.57288640  -2.91300771   1.00782500
   H   1.0  -0.01803218  -4.93135181  -3.25486201   1.00782500
