# Supplementary material for: Branching mechanism of photoswitching in an Fe(II) polypyridyl complex explained by full singlet-triplet-quintet dynamics
Source: Commun Chem. 2023 Jan 9;6:7. doi: 10.1038/s42004-022-00796-z (PMC9829715; doi:10.1038/s42004-022-00796-z)
Supplement: Supplementary file 5 — Supplementary Data 2 [file 42004_2022_796_MOESM5_ESM.zip › geom_149]

  Fe  26.0   0.01755148  -0.01898193   0.02186913  55.93494200
   N   7.0   0.09839604  -0.25031674  -3.69897264  14.00307400
   N   7.0   3.74780347   0.15555595  -0.65511042  14.00307400
   N   7.0  -3.84740707   0.05553350  -0.53980997  14.00307400
   N   7.0  -0.03647822   0.07633489   3.73765918  14.00307400
   N   7.0   0.00743131   3.72401952   0.63611358  14.00307400
   N   7.0  -0.15821808  -3.69764715   0.63139187  14.00307400
   C   6.0  -0.10595788  -0.09198354  -8.80462779  12.00000000
   C   6.0   2.24519356   0.05839789  -4.93984687  12.00000000
   C   6.0  -2.08882557  -0.16701451  -4.87882786  12.00000000
   C   6.0   2.40922163  -0.25869262  -7.48618168  12.00000000
   C   6.0  -2.25777462  -0.24487393  -7.58309725  12.00000000
   C   6.0   4.41975821  -0.09188657  -3.22513133  12.00000000
   C   6.0  -4.41482683  -0.03712025  -3.10569440  12.00000000
   C   6.0   5.54157767   0.23681631   1.02234471  12.00000000
   C   6.0  -5.74708936   0.38048663   1.23991323  12.00000000
   C   6.0   7.00987174  -0.01810124  -3.94817755  12.00000000
   C   6.0  -6.89535708  -0.05552902  -3.93289453  12.00000000
   C   6.0   8.18287017   0.10067050   0.56501990  12.00000000
   C   6.0  -8.17413323   0.38815046   0.37192182  12.00000000
   C   6.0   8.73259644  -0.22754938  -2.11329240  12.00000000
   C   6.0  -8.94811353   0.21521619  -2.17415719  12.00000000
   C   6.0   0.17501295  -0.16148695   8.80122172  12.00000000
   C   6.0   0.01490332   2.23628060   4.89129001  12.00000000
   C   6.0   0.08980302  -2.27738022   4.99340531  12.00000000
   C   6.0  -0.02447838   2.14871330   7.58230184  12.00000000
   C   6.0   0.07248843  -2.40349479   7.55113388  12.00000000
   C   6.0  -0.10847042   4.40627214   3.07010276  12.00000000
   C   6.0  -0.00906362  -4.29534798   3.06145494  12.00000000
   C   6.0  -0.33968043   5.59026498  -0.97157497  12.00000000
   C   6.0   0.02994109  -5.51947337  -1.06105079  12.00000000
   C   6.0   0.04036820   6.77782394   3.86238458  12.00000000
   C   6.0   0.03400645  -7.00059534   3.82290941  12.00000000
   C   6.0  -0.24342685   8.27321097  -0.47149052  12.00000000
   C   6.0   0.24426618  -7.87946628  -0.54803174  12.00000000
   C   6.0   0.20050141   8.73889587   2.21443231  12.00000000
   C   6.0   0.13655432  -8.72818929   1.97479514  12.00000000
   H   1.0  -0.12658073  -0.28996903 -10.94413177   1.00782500
   H   1.0   4.01456984  -0.33068145  -8.30486887   1.00782500
   H   1.0  -4.23960010  -0.27366708  -8.54630649   1.00782500
   H   1.0  10.60513865  -0.24038673  -2.82965093   1.00782500
   H   1.0 -10.69638982   0.05917759  -3.06612121   1.00782500
   H   1.0   7.73615034   0.01189916  -5.66173842   1.00782500
   H   1.0  -7.33326747  -0.40615087  -6.13563005   1.00782500
   H   1.0   9.29257050  -0.02059678   2.06512210   1.00782500
   H   1.0  -9.55857735   0.71162796   1.62168175   1.00782500
   H   1.0   4.77711834   0.81131261   3.08276839   1.00782500
   H   1.0  -5.42375458   0.48828020   3.01902224   1.00782500
   H   1.0  -0.00565635  -0.17435970  10.99590906   1.00782500
   H   1.0  -0.42341033   3.87006847   8.91094535   1.00782500
   H   1.0  -0.14876246  -4.35279572   8.50974380   1.00782500
   H   1.0   0.43145572  10.43022367   3.02318886   1.00782500
   H   1.0   0.55184563 -10.75976484   2.31057391   1.00782500
   H   1.0   0.06355569   6.91087900   5.80702182   1.00782500
   H   1.0  -0.80226874  -7.39326463   5.80860577   1.00782500
   H   1.0  -0.85714684   9.47572527  -1.91357749   1.00782500
   H   1.0   0.57424582  -9.37671926  -1.83126412   1.00782500
   H   1.0  -0.00788514   5.06989215  -2.91453143   1.00782500
   H   1.0   0.58099643  -5.15692776  -3.15341865   1.00782500
