# Supplementary material for: Branching mechanism of photoswitching in an Fe(II) polypyridyl complex explained by full singlet-triplet-quintet dynamics
Source: Commun Chem. 2023 Jan 9;6:7. doi: 10.1038/s42004-022-00796-z (PMC9829715; doi:10.1038/s42004-022-00796-z)
Supplement: Supplementary file 5 — Supplementary Data 2 [file 42004_2022_796_MOESM5_ESM.zip › geom_15]

  Fe  26.0   0.05238176  -0.02911766  -0.00311071  55.93494200
   N   7.0   0.07239992  -0.05336021  -3.51352767  14.00307400
   N   7.0   3.76741687  -0.15439378  -0.56893718  14.00307400
   N   7.0  -3.70845634   0.13266338  -0.58924031  14.00307400
   N   7.0   0.06518166   0.11942180   3.60718047  14.00307400
   N   7.0   0.02507283   3.77402558   0.68024505  14.00307400
   N   7.0   0.07646848  -3.74355715   0.66465604  14.00307400
   C   6.0  -0.01591876   0.08842897  -8.78709139  12.00000000
   C   6.0   2.22056430   0.01174661  -4.71135890  12.00000000
   C   6.0  -2.16354798   0.08408665  -4.65947658  12.00000000
   C   6.0   2.27789980   0.11290241  -7.33651508  12.00000000
   C   6.0  -2.34049606   0.22879434  -7.46945152  12.00000000
   C   6.0   4.50914564  -0.14172507  -3.13254498  12.00000000
   C   6.0  -4.42295257   0.05369359  -3.13702958  12.00000000
   C   6.0   5.56479564  -0.03849236   0.91812221  12.00000000
   C   6.0  -5.48844110   0.08449075   1.14049999  12.00000000
   C   6.0   6.95192244  -0.12501898  -3.91951501  12.00000000
   C   6.0  -6.87448138  -0.04758254  -3.89791945  12.00000000
   C   6.0   8.25822010  -0.02879962   0.36009385  12.00000000
   C   6.0  -8.04665891   0.05767387   0.35970792  12.00000000
   C   6.0   8.84631827  -0.21157253  -2.28362517  12.00000000
   C   6.0  -8.74221671  -0.00368565  -2.13163488  12.00000000
   C   6.0  -0.00508108   0.04850161   8.73586546  12.00000000
   C   6.0  -0.26481775   2.33574266   4.94111956  12.00000000
   C   6.0   0.22145117  -2.20866391   4.73926392  12.00000000
   C   6.0  -0.09345820   2.25145726   7.56492992  12.00000000
   C   6.0   0.22071358  -2.35466236   7.44692875  12.00000000
   C   6.0  -0.23026365   4.34018030   3.05051929  12.00000000
   C   6.0   0.14226950  -4.38264756   3.16445650  12.00000000
   C   6.0  -0.03668719   5.68382749  -1.11987534  12.00000000
   C   6.0   0.10773068  -5.71934112  -1.13035019  12.00000000
   C   6.0  -0.26892465   6.87023737   3.80910326  12.00000000
   C   6.0  -0.06463100  -6.92715739   3.91817836  12.00000000
   C   6.0  -0.17698893   8.21237904  -0.36616217  12.00000000
   C   6.0  -0.08453851  -8.15010803  -0.40262069  12.00000000
   C   6.0  -0.18011915   8.74877104   1.91009755  12.00000000
   C   6.0  -0.17419891  -8.78202723   2.08269360  12.00000000
   H   1.0   0.21625521   0.14132246 -10.88849475   1.00782500
   H   1.0   4.01102489   0.01412627  -8.19802058   1.00782500
   H   1.0  -4.21968377   0.45921193  -8.22445299   1.00782500
   H   1.0  10.85627776  -0.13299468  -2.80941388   1.00782500
   H   1.0 -10.80157248  -0.28414921  -2.65817828   1.00782500
   H   1.0   7.49627245   0.00516613  -5.73983587   1.00782500
   H   1.0  -7.61488484  -0.24534431  -5.91180296   1.00782500
   H   1.0   9.34057611  -0.14903728   2.08937002   1.00782500
   H   1.0  -9.47412491  -0.23979459   1.92272950   1.00782500
   H   1.0   5.13583622   0.15004451   2.73478616   1.00782500
   H   1.0  -4.92774686   0.34888079   3.07105571   1.00782500
   H   1.0  -0.22181853   0.05814465  10.70578631   1.00782500
   H   1.0  -0.21956710   3.87734258   8.50058809   1.00782500
   H   1.0   0.01283789  -3.97545775   8.69781136   1.00782500
   H   1.0  -0.06923915  10.84182188   2.45557245   1.00782500
   H   1.0  -0.62529039 -10.86655590   3.09241591   1.00782500
   H   1.0  -0.26911649   7.37512964   5.60896622   1.00782500
   H   1.0  -0.34201578  -7.68146380   5.80567508   1.00782500
   H   1.0  -0.51457332   9.55492498  -1.62907046   1.00782500
   H   1.0  -0.57533600  -9.45056728  -2.05385606   1.00782500
   H   1.0  -0.02526171   5.12368802  -3.04386682   1.00782500
   H   1.0  -0.01002912  -5.43650562  -3.15944581   1.00782500
