# Supplementary material for: Branching mechanism of photoswitching in an Fe(II) polypyridyl complex explained by full singlet-triplet-quintet dynamics
Source: Commun Chem. 2023 Jan 9;6:7. doi: 10.1038/s42004-022-00796-z (PMC9829715; doi:10.1038/s42004-022-00796-z)
Supplement: Supplementary file 5 — Supplementary Data 2 [file 42004_2022_796_MOESM5_ESM.zip › geom_150]

  Fe  26.0   0.01789830  -0.12178386  -0.04608377  55.93494200
   N   7.0  -0.04842291  -0.12216178  -3.62057396  14.00307400
   N   7.0   3.87875893   0.09503543  -0.58596892  14.00307400
   N   7.0  -3.80508501   0.20334697  -0.63423760  14.00307400
   N   7.0  -0.06148357  -0.13568514   3.62854224  14.00307400
   N   7.0   0.01663858   3.64352992   0.67539645  14.00307400
   N   7.0   0.04689612  -3.85574259   0.70576411  14.00307400
   C   6.0   0.08378782   0.06504843  -8.70681093  12.00000000
   C   6.0   2.21475961  -0.01882334  -4.77715127  12.00000000
   C   6.0  -2.18031470   0.18446495  -4.89396618  12.00000000
   C   6.0   2.35198443  -0.12200668  -7.33139694  12.00000000
   C   6.0  -2.33395556   0.24292230  -7.37221897  12.00000000
   C   6.0   4.36338902   0.25521055  -3.10526953  12.00000000
   C   6.0  -4.33052454   0.12967324  -3.08595029  12.00000000
   C   6.0   5.79024327   0.11599141   1.04618804  12.00000000
   C   6.0  -5.68152871  -0.19934655   1.05953462  12.00000000
   C   6.0   6.97090930   0.11321009  -3.98020840  12.00000000
   C   6.0  -6.83265503   0.38001052  -3.86440896  12.00000000
   C   6.0   8.32775720   0.49793152   0.07238283  12.00000000
   C   6.0  -8.20857177  -0.17586983   0.41602767  12.00000000
   C   6.0   8.89901160   0.35361834  -2.32683291  12.00000000
   C   6.0  -8.74804897   0.18161824  -2.07490663  12.00000000
   C   6.0  -0.13647343   0.00345329   8.55044565  12.00000000
   C   6.0  -0.00628259   2.26898544   4.85891917  12.00000000
   C   6.0  -0.10817640  -2.27355604   4.82322618  12.00000000
   C   6.0  -0.23613928   2.29383669   7.39008751  12.00000000
   C   6.0  -0.04124455  -2.25576862   7.45391986  12.00000000
   C   6.0   0.07266823   4.36416870   3.13286858  12.00000000
   C   6.0  -0.07540448  -4.58638267   3.22619463  12.00000000
   C   6.0   0.03555062   5.44614917  -1.02888926  12.00000000
   C   6.0  -0.16216723  -5.88554983  -0.96641264  12.00000000
   C   6.0  -0.10631243   6.84026853   3.74183983  12.00000000
   C   6.0  -0.02216952  -6.97793895   4.00207012  12.00000000
   C   6.0   0.28345748   7.97926496  -0.37247049  12.00000000
   C   6.0  -0.36407097  -8.32466592  -0.17985081  12.00000000
   C   6.0  -0.01566721   8.84337229   1.97705855  12.00000000
   C   6.0   0.03314050  -8.96614213   2.22386996  12.00000000
   H   1.0  -0.03773872   0.25125792 -10.73359563   1.00782500
   H   1.0   4.22897055  -0.24393141  -8.18410480   1.00782500
   H   1.0  -4.07863250   0.29445827  -8.51344924   1.00782500
   H   1.0  11.20929652   0.53397159  -3.16408783   1.00782500
   H   1.0 -10.81881144   0.34970203  -2.60710983   1.00782500
   H   1.0   7.07373793   0.01459950  -5.98017634   1.00782500
   H   1.0  -7.15920221   0.06395352  -5.86915148   1.00782500
   H   1.0   9.67718984   0.33891087   1.86497033   1.00782500
   H   1.0  -9.47841696  -0.09193142   1.91106877   1.00782500
   H   1.0   5.28281225   0.50580315   3.15303005   1.00782500
   H   1.0  -5.16247677   0.00201760   3.31052111   1.00782500
   H   1.0  -0.05772007  -0.35219652  10.66415074   1.00782500
   H   1.0   0.02337814   3.83731516   8.53658493   1.00782500
   H   1.0  -0.03401435  -3.97728788   8.54400727   1.00782500
   H   1.0   0.45576790  10.71204786   2.54443932   1.00782500
   H   1.0   0.67338102 -11.08581975   2.87937713   1.00782500
   H   1.0  -0.19303301   7.40833078   5.74218570   1.00782500
   H   1.0  -0.30091504  -7.13941397   6.21930206   1.00782500
   H   1.0   0.14691158   9.44622638  -2.04253848   1.00782500
   H   1.0  -0.58290182 -10.16686262  -1.10128178   1.00782500
   H   1.0  -0.04455185   4.75839157  -2.96538079   1.00782500
   H   1.0  -0.25440926  -5.52104450  -2.90115487   1.00782500
