# Supplementary material for: Branching mechanism of photoswitching in an Fe(II) polypyridyl complex explained by full singlet-triplet-quintet dynamics
Source: Commun Chem. 2023 Jan 9;6:7. doi: 10.1038/s42004-022-00796-z (PMC9829715; doi:10.1038/s42004-022-00796-z)
Supplement: Supplementary file 5 — Supplementary Data 2 [file 42004_2022_796_MOESM5_ESM.zip › geom_151]

  Fe  26.0   0.04577724  -0.03283927  -0.07229812  55.93494200
   N   7.0  -0.07625869   0.00901640  -3.68992801  14.00307400
   N   7.0   3.73748403   0.12231757  -0.65471101  14.00307400
   N   7.0  -3.64758094  -0.30020710  -0.67836776  14.00307400
   N   7.0  -0.05056976   0.03620923   3.52095674  14.00307400
   N   7.0   0.03017832   3.88007958   0.61485901  14.00307400
   N   7.0  -0.03769917  -3.76215282   0.57473898  14.00307400
   C   6.0   0.10195910   0.13050868  -8.92508305  12.00000000
   C   6.0   2.28835074  -0.15969434  -5.01174946  12.00000000
   C   6.0  -2.31646766   0.04981049  -5.04769984  12.00000000
   C   6.0   2.17199315  -0.02862537  -7.54453127  12.00000000
   C   6.0  -2.34503971   0.04294376  -7.59147693  12.00000000
   C   6.0   4.39465261   0.26218171  -3.17645734  12.00000000
   C   6.0  -4.43964739  -0.27074480  -3.18081654  12.00000000
   C   6.0   5.40474215  -0.04248592   1.08209464  12.00000000
   C   6.0  -5.46040627  -0.37672662   1.09011242  12.00000000
   C   6.0   6.83811395   0.16682115  -3.88786681  12.00000000
   C   6.0  -6.94191519   0.00361086  -3.74972878  12.00000000
   C   6.0   8.07507893   0.10671041   0.43730468  12.00000000
   C   6.0  -7.96604532   0.19308132   0.61454073  12.00000000
   C   6.0   8.78910951   0.19929859  -2.08727831  12.00000000
   C   6.0  -8.76040423  -0.07219277  -1.90292404  12.00000000
   C   6.0  -0.25850445   0.13831681   8.74543395  12.00000000
   C   6.0  -0.02783409   2.09791065   4.78864708  12.00000000
   C   6.0  -0.00178841  -2.18124354   4.89642877  12.00000000
   C   6.0  -0.05230566   2.37617483   7.39574806  12.00000000
   C   6.0  -0.17662892  -2.13883323   7.58345311  12.00000000
   C   6.0   0.04803076   4.35500354   3.08120371  12.00000000
   C   6.0  -0.23025116  -4.54862477   3.12632541  12.00000000
   C   6.0   0.06839733   5.73834024  -1.00964335  12.00000000
   C   6.0   0.09328598  -5.69184792  -1.05205466  12.00000000
   C   6.0   0.04164884   6.90731429   3.93624299  12.00000000
   C   6.0  -0.03794013  -7.00703520   3.88871666  12.00000000
   C   6.0   0.26825082   8.27667142  -0.30166330  12.00000000
   C   6.0   0.11031861  -8.31790280  -0.27054947  12.00000000
   C   6.0   0.15842082   8.86344056   2.32842749  12.00000000
   C   6.0  -0.09631772  -8.89021329   2.24687130  12.00000000
   H   1.0   0.12407513   0.23563741 -11.09769491   1.00782500
   H   1.0   4.11018077  -0.59535515  -8.60413714   1.00782500
   H   1.0  -4.21635167   0.03816630  -8.73139162   1.00782500
   H   1.0  10.44118971   0.16714007  -2.57260957   1.00782500
   H   1.0 -10.55385068   0.17254453  -2.31094602   1.00782500
   H   1.0   7.46043449   0.03251959  -5.56116758   1.00782500
   H   1.0  -7.43807469   0.06130098  -5.75620519   1.00782500
   H   1.0   9.67842213   0.17955410   2.03810258   1.00782500
   H   1.0  -9.47680165   0.43401531   2.00340916   1.00782500
   H   1.0   4.87635287  -0.44976857   3.09639785   1.00782500
   H   1.0  -4.69877756  -0.14871438   3.10589312   1.00782500
   H   1.0   0.21172838   0.14472578  10.94331637   1.00782500
   H   1.0   0.26562497   3.93738089   8.57787896   1.00782500
   H   1.0  -0.36328558  -3.95958256   8.88177557   1.00782500
   H   1.0   0.32756715  10.85732837   2.77932565   1.00782500
   H   1.0  -0.50623745 -10.75223839   2.95537198   1.00782500
   H   1.0   0.44554003   7.16434999   6.09250612   1.00782500
   H   1.0  -0.34480467  -7.12866041   5.86677437   1.00782500
   H   1.0   0.57681613   9.41872868  -1.70783762   1.00782500
   H   1.0   0.05948890  -9.77779269  -1.62320413   1.00782500
   H   1.0   0.24726867   5.06630400  -3.00304342   1.00782500
   H   1.0  -0.06410232  -5.23707702  -2.99591998   1.00782500
