# Supplementary material for: Branching mechanism of photoswitching in an Fe(II) polypyridyl complex explained by full singlet-triplet-quintet dynamics
Source: Commun Chem. 2023 Jan 9;6:7. doi: 10.1038/s42004-022-00796-z (PMC9829715; doi:10.1038/s42004-022-00796-z)
Supplement: Supplementary file 5 — Supplementary Data 2 [file 42004_2022_796_MOESM5_ESM.zip › geom_152]

  Fe  26.0   0.02451098   0.00513010   0.03804408  55.93494200
   N   7.0   0.03064846  -0.25746626  -3.53354589  14.00307400
   N   7.0   3.74843272  -0.04055738  -0.57733407  14.00307400
   N   7.0  -3.68575760   0.03202683  -0.57234664  14.00307400
   N   7.0  -0.06993274   0.07665015   3.72385158  14.00307400
   N   7.0   0.03345915   3.80171075   0.53894798  14.00307400
   N   7.0  -0.13878332  -3.80910218   0.62777323  14.00307400
   C   6.0  -0.01389577   0.21043909  -8.79695209  12.00000000
   C   6.0   2.20769555  -0.13580264  -4.87258621  12.00000000
   C   6.0  -2.25093483  -0.09661679  -4.83644072  12.00000000
   C   6.0   2.28465818   0.00657226  -7.49463072  12.00000000
   C   6.0  -2.23499546   0.05826936  -7.43572063  12.00000000
   C   6.0   4.47001283  -0.08396458  -3.11417864  12.00000000
   C   6.0  -4.44570853   0.07892859  -2.99491262  12.00000000
   C   6.0   5.59308134   0.18922304   1.12992182  12.00000000
   C   6.0  -5.60007719  -0.25685434   1.12312867  12.00000000
   C   6.0   6.80933590  -0.09614526  -3.75992546  12.00000000
   C   6.0  -7.05705754   0.11867253  -3.99644618  12.00000000
   C   6.0   8.08300377   0.21578886   0.41744463  12.00000000
   C   6.0  -8.11215769  -0.20155202   0.46707476  12.00000000
   C   6.0   8.80820489   0.12570259  -2.05418174  12.00000000
   C   6.0  -8.73845518  -0.05479176  -2.08501763  12.00000000
   C   6.0   0.01486893   0.06005498   8.74747941  12.00000000
   C   6.0   0.14645673   2.26237408   4.84523587  12.00000000
   C   6.0   0.13279678  -2.34900737   4.92638048  12.00000000
   C   6.0  -0.12562479   2.19531227   7.45976868  12.00000000
   C   6.0   0.01365558  -2.23491695   7.48198174  12.00000000
   C   6.0   0.09973108   4.37641656   2.90451697  12.00000000
   C   6.0  -0.05466642  -4.37512255   3.03992639  12.00000000
   C   6.0  -0.05459105   5.63636209  -1.10793863  12.00000000
   C   6.0   0.01693311  -5.64590825  -1.09724654  12.00000000
   C   6.0   0.06417692   6.88747283   3.74657318  12.00000000
   C   6.0  -0.12504035  -6.92443195   3.87885025  12.00000000
   C   6.0   0.08857472   8.20832337  -0.47241106  12.00000000
   C   6.0   0.00983966  -8.08658085  -0.62745037  12.00000000
   C   6.0   0.09157687   8.87327783   2.09870721  12.00000000
   C   6.0  -0.13796586  -8.81136178   2.09702299  12.00000000
   H   1.0  -0.19690663   0.59509539 -10.88072666   1.00782500
   H   1.0   4.08204221  -0.18006500  -8.31176013   1.00782500
   H   1.0  -4.21588906  -0.01490582  -8.48022705   1.00782500
   H   1.0  10.86722154   0.20271996  -2.50748194   1.00782500
   H   1.0 -10.90655474   0.00038472  -3.06127837   1.00782500
   H   1.0   7.47253779  -0.19490131  -5.96736753   1.00782500
   H   1.0  -7.56924962   0.38556841  -6.18484312   1.00782500
   H   1.0   9.42439673   0.30462615   2.25139075   1.00782500
   H   1.0  -9.51021459  -0.47418498   1.81550747   1.00782500
   H   1.0   4.77567869   0.06874943   2.73694151   1.00782500
   H   1.0  -4.82319630  -0.15195043   3.62305811   1.00782500
   H   1.0  -0.26951991  -0.26123641  10.98684040   1.00782500
   H   1.0   0.69231015   3.72513235   8.70721189   1.00782500
   H   1.0  -0.03109009  -4.08963023   8.45760702   1.00782500
   H   1.0   0.19058326  10.71215979   2.68341367   1.00782500
   H   1.0  -0.12688431 -10.90084578   2.94967693   1.00782500
   H   1.0   0.08857200   7.33049114   5.73807060   1.00782500
   H   1.0   0.41172343  -6.74969881   6.04877488   1.00782500
   H   1.0  -0.09767340   9.35619196  -2.20855102   1.00782500
   H   1.0  -0.24390753  -9.53504788  -2.21797131   1.00782500
   H   1.0   0.09349835   5.27726737  -3.34146345   1.00782500
   H   1.0  -0.13222626  -4.74489319  -3.28027049   1.00782500
