# Supplementary material for: Branching mechanism of photoswitching in an Fe(II) polypyridyl complex explained by full singlet-triplet-quintet dynamics
Source: Commun Chem. 2023 Jan 9;6:7. doi: 10.1038/s42004-022-00796-z (PMC9829715; doi:10.1038/s42004-022-00796-z)
Supplement: Supplementary file 5 — Supplementary Data 2 [file 42004_2022_796_MOESM5_ESM.zip › geom_153]

  Fe  26.0  -0.11609269   0.02957116  -0.02630556  55.93494200
   N   7.0  -0.13179177  -0.01087809  -3.58649630  14.00307400
   N   7.0   3.71866752   0.11959654  -0.61839385  14.00307400
   N   7.0  -3.83357185   0.06927831  -0.74352688  14.00307400
   N   7.0   0.03422244  -0.06386904   3.49096398  14.00307400
   N   7.0   0.18834775   3.86432232   0.72114606  14.00307400
   N   7.0   0.04446254  -3.85107617   0.66219793  14.00307400
   C   6.0  -0.07082065  -0.29375920  -8.84499754  12.00000000
   C   6.0   2.23493898  -0.07265140  -4.79489696  12.00000000
   C   6.0  -2.26750407  -0.06000839  -4.77790966  12.00000000
   C   6.0   2.24914076  -0.38694425  -7.42959228  12.00000000
   C   6.0  -2.27675339  -0.21822697  -7.42628321  12.00000000
   C   6.0   4.48179744  -0.11047657  -3.14663278  12.00000000
   C   6.0  -4.47956796   0.06667818  -3.20945689  12.00000000
   C   6.0   5.58827810   0.09872173   1.08767372  12.00000000
   C   6.0  -5.71617133  -0.00750624   0.96576950  12.00000000
   C   6.0   6.98527435   0.09923197  -3.94289812  12.00000000
   C   6.0  -7.07010223   0.02847616  -3.89504211  12.00000000
   C   6.0   8.14003283   0.02173137   0.32787016  12.00000000
   C   6.0  -8.24473346  -0.02467769   0.44362231  12.00000000
   C   6.0   8.98963446  -0.00284166  -2.26536741  12.00000000
   C   6.0  -8.77046716   0.02350294  -2.00813911  12.00000000
   C   6.0   0.07276203   0.12278421   8.79223683  12.00000000
   C   6.0  -0.09195631   2.15950556   4.77136119  12.00000000
   C   6.0  -0.10714302  -2.29327208   4.88645348  12.00000000
   C   6.0  -0.17915604   2.38502652   7.49874267  12.00000000
   C   6.0  -0.28641248  -2.16543194   7.50587706  12.00000000
   C   6.0   0.00749617   4.51045686   3.24408296  12.00000000
   C   6.0  -0.00942441  -4.37905887   3.07241874  12.00000000
   C   6.0   0.30682138   5.89915036  -0.99922892  12.00000000
   C   6.0   0.29859733  -5.60097553  -1.17844441  12.00000000
   C   6.0   0.31761917   6.84158866   4.05607860  12.00000000
   C   6.0  -0.13536909  -7.02326198   3.77377389  12.00000000
   C   6.0   0.14663361   8.35242444  -0.10535225  12.00000000
   C   6.0   0.20311558  -8.08631155  -0.46834380  12.00000000
   C   6.0  -0.05025544   8.81273615   2.30471684  12.00000000
   C   6.0   0.16712073  -8.87294264   1.98716492  12.00000000
   H   1.0  -0.29625475  -0.12239428 -10.93191983   1.00782500
   H   1.0   4.06961562  -0.82761020  -8.43150972   1.00782500
   H   1.0  -3.79981748  -0.48997714  -8.51845916   1.00782500
   H   1.0  10.77192270  -0.17778301  -3.02377048   1.00782500
   H   1.0 -10.65942905   0.16517271  -2.31915821   1.00782500
   H   1.0   7.27713036  -0.01595132  -5.78947425   1.00782500
   H   1.0  -7.52241056  -0.46203303  -6.09550302   1.00782500
   H   1.0   9.88741146   0.16361403   2.03990764   1.00782500
   H   1.0  -9.80097763  -0.06362004   1.99547036   1.00782500
   H   1.0   5.09614021   0.60307547   2.85565609   1.00782500
   H   1.0  -4.92246789  -0.47998826   3.07712865   1.00782500
   H   1.0  -0.04628680   0.47747093  10.57778745   1.00782500
   H   1.0  -0.14334943   4.25981205   8.27039412   1.00782500
   H   1.0  -0.36838970  -3.97797196   8.52518917   1.00782500
   H   1.0  -0.34004525  10.84780127   2.92951005   1.00782500
   H   1.0   0.48013859 -10.84207595   2.51865520   1.00782500
   H   1.0  -0.19912875   7.44454477   6.24773938   1.00782500
   H   1.0   0.08454780  -7.41744788   5.68220968   1.00782500
   H   1.0  -0.01734871   9.40805100  -1.65368876   1.00782500
   H   1.0   0.57880658  -9.84787658  -1.89707774   1.00782500
   H   1.0   0.77903583   4.93734632  -3.05946357   1.00782500
   H   1.0   0.09103128  -4.89378836  -3.19180856   1.00782500
