# Supplementary material for: Branching mechanism of photoswitching in an Fe(II) polypyridyl complex explained by full singlet-triplet-quintet dynamics
Source: Commun Chem. 2023 Jan 9;6:7. doi: 10.1038/s42004-022-00796-z (PMC9829715; doi:10.1038/s42004-022-00796-z)
Supplement: Supplementary file 5 — Supplementary Data 2 [file 42004_2022_796_MOESM5_ESM.zip › geom_154]

  Fe  26.0   0.00215251  -0.02846331  -0.07888568  55.93494200
   N   7.0   0.02229965  -0.03670657  -3.59935757  14.00307400
   N   7.0   3.86125211   0.12197612  -0.71974140  14.00307400
   N   7.0  -3.80626805  -0.15389542  -0.48420254  14.00307400
   N   7.0  -0.12880877   0.13867986   3.61929123  14.00307400
   N   7.0   0.02541137   3.80061698   0.58740059  14.00307400
   N   7.0   0.02336672  -3.75555647   0.60653847  14.00307400
   C   6.0   0.08871532   0.20873118  -8.84596645  12.00000000
   C   6.0   2.16062290  -0.12250231  -4.91121552  12.00000000
   C   6.0  -2.22454992   0.17170030  -4.90275584  12.00000000
   C   6.0   2.17718312  -0.16245601  -7.49985308  12.00000000
   C   6.0  -2.19728888   0.27949247  -7.49550830  12.00000000
   C   6.0   4.35327489  -0.09543553  -3.23492718  12.00000000
   C   6.0  -4.30387791   0.02670404  -3.06174509  12.00000000
   C   6.0   5.60463205   0.05155453   1.01234412  12.00000000
   C   6.0  -5.64618927   0.04138731   1.19812729  12.00000000
   C   6.0   6.88194122   0.10455426  -3.88438768  12.00000000
   C   6.0  -6.96827817  -0.28255721  -3.75349452  12.00000000
   C   6.0   8.26648084  -0.27558644   0.48267708  12.00000000
   C   6.0  -8.25554418  -0.06445116   0.50684148  12.00000000
   C   6.0   8.83616772   0.11273568  -2.11829396  12.00000000
   C   6.0  -8.82623628  -0.17309665  -2.06757689  12.00000000
   C   6.0  -0.15011178  -0.02497817   8.89981516  12.00000000
   C   6.0  -0.23581804   2.21985035   4.94462886  12.00000000
   C   6.0  -0.14536155  -2.18917410   4.85051820  12.00000000
   C   6.0  -0.06122342   2.37761230   7.59625363  12.00000000
   C   6.0  -0.18436963  -2.29656440   7.49440155  12.00000000
   C   6.0   0.07027853   4.45973266   3.18181021  12.00000000
   C   6.0   0.11683870  -4.33668780   3.04004865  12.00000000
   C   6.0   0.12984711   5.63476051  -1.06423052  12.00000000
   C   6.0  -0.14864903  -5.66327855  -1.07360043  12.00000000
   C   6.0   0.07701742   6.98464863   3.95157152  12.00000000
   C   6.0   0.06017161  -6.92332863   3.89825998  12.00000000
   C   6.0   0.09316475   8.23728443  -0.53007623  12.00000000
   C   6.0  -0.04024189  -8.27955302  -0.28647808  12.00000000
   C   6.0   0.12588075   8.78277230   2.02992565  12.00000000
   C   6.0   0.08585271  -8.78858505   2.01408733  12.00000000
   H   1.0  -0.01189979   0.55576853 -10.86984771   1.00782500
   H   1.0   4.21399350  -0.35860215  -8.40370150   1.00782500
   H   1.0  -3.70035465   0.16578955  -8.18004660   1.00782500
   H   1.0  11.05236733   0.37859952  -2.90788358   1.00782500
   H   1.0 -10.58281249  -0.15123252  -2.58781362   1.00782500
   H   1.0   7.48947889   0.24204377  -5.79702159   1.00782500
   H   1.0  -7.35403753  -0.15140417  -5.81441296   1.00782500
   H   1.0   9.75821408  -0.70108558   2.02472814   1.00782500
   H   1.0  -9.96198335  -0.09242582   1.75078346   1.00782500
   H   1.0   5.05901229   0.16519749   2.88950841   1.00782500
   H   1.0  -5.09319672  -0.12735178   3.50791569   1.00782500
   H   1.0   0.06692317  -0.12954819  10.98543438   1.00782500
   H   1.0  -0.20617311   4.31595068   8.28420492   1.00782500
   H   1.0   0.16022099  -3.88377290   8.58193927   1.00782500
   H   1.0  -0.16017634  10.57464576   2.69244886   1.00782500
   H   1.0   0.30969149 -10.67531721   2.73826911   1.00782500
   H   1.0   0.40867487   7.30799951   5.57929762   1.00782500
   H   1.0   0.16252194  -7.33555988   5.73533224   1.00782500
   H   1.0   0.23319756   9.60398195  -1.90519273   1.00782500
   H   1.0   0.27835792  -9.63768984  -2.20263572   1.00782500
   H   1.0   0.61934756   5.10022690  -2.98906032   1.00782500
   H   1.0   0.26913042  -5.36811600  -3.29157629   1.00782500
