# Supplementary material for: Branching mechanism of photoswitching in an Fe(II) polypyridyl complex explained by full singlet-triplet-quintet dynamics
Source: Commun Chem. 2023 Jan 9;6:7. doi: 10.1038/s42004-022-00796-z (PMC9829715; doi:10.1038/s42004-022-00796-z)
Supplement: Supplementary file 5 — Supplementary Data 2 [file 42004_2022_796_MOESM5_ESM.zip › geom_155]

  Fe  26.0   0.05852334  -0.11845097  -0.03444592  55.93494200
   N   7.0   0.11954876   0.04565500  -3.65029833  14.00307400
   N   7.0   3.83469514  -0.04603189  -0.68261855  14.00307400
   N   7.0  -3.67946079  -0.03302228  -0.62490793  14.00307400
   N   7.0  -0.03460607  -0.06212688   3.47599614  14.00307400
   N   7.0   0.06787420   3.70052038   0.51496231  14.00307400
   N   7.0   0.01907094  -3.84775240   0.73682971  14.00307400
   C   6.0   0.09917380   0.42267619  -8.86931072  12.00000000
   C   6.0   2.27605057   0.09053535  -4.88274514  12.00000000
   C   6.0  -2.23714943   0.25792378  -4.80214737  12.00000000
   C   6.0   2.37526088   0.18069220  -7.52923059  12.00000000
   C   6.0  -2.36812228   0.24081603  -7.51804226  12.00000000
   C   6.0   4.45309304  -0.11269127  -3.03121315  12.00000000
   C   6.0  -4.42925182   0.03689428  -3.17496657  12.00000000
   C   6.0   5.61541197   0.00959436   1.12881220  12.00000000
   C   6.0  -5.69732354   0.00681672   1.15938265  12.00000000
   C   6.0   6.95004300  -0.16306133  -3.93554953  12.00000000
   C   6.0  -6.96343387   0.15534793  -3.90298933  12.00000000
   C   6.0   8.11467408  -0.09236223   0.51645536  12.00000000
   C   6.0  -8.21302771  -0.11874519   0.48064960  12.00000000
   C   6.0   8.85197281  -0.27610468  -2.12018640  12.00000000
   C   6.0  -8.83692263  -0.12612009  -2.03180199  12.00000000
   C   6.0  -0.12152864   0.16148443   8.85041122  12.00000000
   C   6.0   0.08209037   2.19309489   4.81317192  12.00000000
   C   6.0   0.14572778  -2.25797074   4.95061795  12.00000000
   C   6.0   0.21387485   2.36961543   7.50717600  12.00000000
   C   6.0   0.05395954  -2.17122323   7.56889116  12.00000000
   C   6.0  -0.10647096   4.42215904   3.09369019  12.00000000
   C   6.0   0.13157397  -4.36086234   3.15126781  12.00000000
   C   6.0  -0.05794317   5.62400331  -1.11528269  12.00000000
   C   6.0  -0.15840239  -5.74569520  -1.00539087  12.00000000
   C   6.0  -0.31563488   6.97752773   3.78640304  12.00000000
   C   6.0   0.00010478  -7.02770260   4.06212356  12.00000000
   C   6.0  -0.30131252   8.19689440  -0.37173522  12.00000000
   C   6.0  -0.13360570  -8.22244236  -0.37164734  12.00000000
   C   6.0  -0.12337118   8.90901627   1.92912479  12.00000000
   C   6.0   0.13771694  -8.95034849   2.12857372  12.00000000
   H   1.0   0.25679657   0.23510323 -10.89095656   1.00782500
   H   1.0   4.00852823   0.47042887  -8.57881580   1.00782500
   H   1.0  -3.98551530   0.51722915  -8.35452000   1.00782500
   H   1.0  10.76040703  -0.46790468  -2.82496071   1.00782500
   H   1.0 -10.88965315   0.27676399  -2.44239441   1.00782500
   H   1.0   7.62674882  -0.02074933  -5.72167849   1.00782500
   H   1.0  -7.51425572   0.62566620  -5.89960911   1.00782500
   H   1.0   9.50687799   0.16445627   2.06106261   1.00782500
   H   1.0  -9.69919830  -0.23024838   2.09579898   1.00782500
   H   1.0   4.88619784  -0.04470015   3.07755104   1.00782500
   H   1.0  -5.19316140   0.12787296   2.93461779   1.00782500
   H   1.0   0.41570600   0.23012165  10.87507554   1.00782500
   H   1.0   0.26382971   4.44364308   7.85279766   1.00782500
   H   1.0  -0.11191043  -3.83552262   8.43927547   1.00782500
   H   1.0  -0.14949423  10.81903098   2.69506069   1.00782500
   H   1.0  -0.20030700 -10.97366237   2.59558868   1.00782500
   H   1.0  -0.41405306   7.56959397   5.78617922   1.00782500
   H   1.0  -0.36384316  -7.49003115   5.87233246   1.00782500
   H   1.0  -0.05727789   9.65286498  -1.92048796   1.00782500
   H   1.0  -0.38110656  -9.24737395  -2.16705040   1.00782500
   H   1.0   0.22880184   4.76702261  -2.89271815   1.00782500
   H   1.0  -0.08657105  -5.14119578  -3.01478962   1.00782500
