# Supplementary material for: Branching mechanism of photoswitching in an Fe(II) polypyridyl complex explained by full singlet-triplet-quintet dynamics
Source: Commun Chem. 2023 Jan 9;6:7. doi: 10.1038/s42004-022-00796-z (PMC9829715; doi:10.1038/s42004-022-00796-z)
Supplement: Supplementary file 5 — Supplementary Data 2 [file 42004_2022_796_MOESM5_ESM.zip › geom_156]

  Fe  26.0   0.10294038  -0.06031989   0.06150183  55.93494200
   N   7.0  -0.01452050   0.02060943  -3.51558274  14.00307400
   N   7.0   3.82749354   0.07081979  -0.76004264  14.00307400
   N   7.0  -3.74433504   0.03701363  -0.65449297  14.00307400
   N   7.0   0.16202606  -0.06759827   3.39546361  14.00307400
   N   7.0  -0.01361927   3.76370852   0.70225281  14.00307400
   N   7.0  -0.07492448  -3.79267154   0.54971248  14.00307400
   C   6.0   0.00762373  -0.06186906  -8.88160716  12.00000000
   C   6.0   2.06681687   0.08702680  -4.75001541  12.00000000
   C   6.0  -2.18585536  -0.00221079  -4.91497647  12.00000000
   C   6.0   2.21718450  -0.24059775  -7.57919628  12.00000000
   C   6.0  -2.24738093   0.10494222  -7.45550498  12.00000000
   C   6.0   4.42647024  -0.00390014  -3.16525076  12.00000000
   C   6.0  -4.16766273   0.08301013  -3.06773953  12.00000000
   C   6.0   5.63533971   0.00939102   1.08461676  12.00000000
   C   6.0  -5.55296854  -0.11009313   1.28078177  12.00000000
   C   6.0   7.06536221   0.02662643  -3.97718328  12.00000000
   C   6.0  -6.75171456   0.29101060  -3.75331767  12.00000000
   C   6.0   8.13861286  -0.00595422   0.54884070  12.00000000
   C   6.0  -8.06846306   0.04315342   0.71846573  12.00000000
   C   6.0   8.75404716  -0.06804564  -1.92722066  12.00000000
   C   6.0  -8.72069367   0.25819515  -1.95482827  12.00000000
   C   6.0   0.04023731  -0.01901605   8.86169078  12.00000000
   C   6.0  -0.17042234   2.15157726   4.69329558  12.00000000
   C   6.0   0.02123611  -2.13785512   4.67141460  12.00000000
   C   6.0  -0.17482634   2.24004971   7.40461526  12.00000000
   C   6.0   0.00616537  -2.26287007   7.32454556  12.00000000
   C   6.0  -0.03859059   4.38833934   3.05020099  12.00000000
   C   6.0  -0.13245961  -4.34145628   3.09862319  12.00000000
   C   6.0  -0.04818350   5.63433125  -1.09113264  12.00000000
   C   6.0  -0.00095547  -5.69314057  -1.10733408  12.00000000
   C   6.0  -0.27870786   6.97625653   3.77899246  12.00000000
   C   6.0  -0.01091097  -6.87545973   3.79850049  12.00000000
   C   6.0  -0.07918604   8.15496993  -0.52797851  12.00000000
   C   6.0  -0.04021928  -8.33503111  -0.37184775  12.00000000
   C   6.0  -0.26005279   8.79600854   2.00708330  12.00000000
   C   6.0  -0.10341036  -8.77050784   2.09319335  12.00000000
   H   1.0  -0.26218732  -0.46870546 -10.90043012   1.00782500
   H   1.0   4.12852140  -0.21953442  -8.54810592   1.00782500
   H   1.0  -3.96029553   0.40253652  -8.26953228   1.00782500
   H   1.0  10.69878862  -0.21241530  -2.28596650   1.00782500
   H   1.0 -10.71537336   0.29917689  -2.46464486   1.00782500
   H   1.0   7.88047243  -0.06203178  -5.77536000   1.00782500
   H   1.0  -7.65558933   0.29285604  -5.74198310   1.00782500
   H   1.0   9.54012642   0.35516044   1.90332028   1.00782500
   H   1.0  -9.67455595  -0.25093587   2.54711486   1.00782500
   H   1.0   4.89357057   0.03886350   3.08091882   1.00782500
   H   1.0  -4.75398807  -0.46526287   3.16559374   1.00782500
   H   1.0   0.26000261   0.07512387  10.78339502   1.00782500
   H   1.0  -0.66388747   3.87384990   8.55999391   1.00782500
   H   1.0  -0.24966343  -4.23330243   7.97500340   1.00782500
   H   1.0  -0.43614796  10.55606612   2.83482378   1.00782500
   H   1.0   0.29973424 -10.81113199   2.89297087   1.00782500
   H   1.0  -0.42418252   7.53120295   6.10218988   1.00782500
   H   1.0   0.53568917  -7.47330635   5.80577615   1.00782500
   H   1.0   0.14531158   9.77828308  -1.75819187   1.00782500
   H   1.0   0.04296035  -9.67195299  -1.91432316   1.00782500
   H   1.0   0.04573081   4.90544220  -3.10755506   1.00782500
   H   1.0   0.41890329  -5.10839470  -3.05736929   1.00782500
