# Supplementary material for: Branching mechanism of photoswitching in an Fe(II) polypyridyl complex explained by full singlet-triplet-quintet dynamics
Source: Commun Chem. 2023 Jan 9;6:7. doi: 10.1038/s42004-022-00796-z (PMC9829715; doi:10.1038/s42004-022-00796-z)
Supplement: Supplementary file 5 — Supplementary Data 2 [file 42004_2022_796_MOESM5_ESM.zip › geom_157]

  Fe  26.0   0.09327392   0.07345912  -0.00819243  55.93494200
   N   7.0   0.06959932   0.05247841  -3.62104665  14.00307400
   N   7.0   3.79807683  -0.20067362  -0.80929203  14.00307400
   N   7.0  -3.63156936   0.10361990  -0.53266708  14.00307400
   N   7.0  -0.03574557  -0.00301481   3.58646313  14.00307400
   N   7.0   0.13516174   3.94682950   0.72984997  14.00307400
   N   7.0  -0.01408194  -3.67966859   0.59502050  14.00307400
   C   6.0   0.09337707  -0.15114933  -8.68414521  12.00000000
   C   6.0   2.29468407   0.20866216  -4.83434505  12.00000000
   C   6.0  -2.25560211  -0.06108603  -4.84004515  12.00000000
   C   6.0   2.52116084   0.10168902  -7.44283720  12.00000000
   C   6.0  -2.17097397  -0.23535737  -7.45967695  12.00000000
   C   6.0   4.39960817  -0.07786302  -3.20211344  12.00000000
   C   6.0  -4.40592269  -0.10022936  -3.07312154  12.00000000
   C   6.0   5.58575928  -0.18853094   1.04848513  12.00000000
   C   6.0  -5.67832266   0.15526260   1.12876625  12.00000000
   C   6.0   7.04124434   0.11359487  -4.00272112  12.00000000
   C   6.0  -6.87202206  -0.02047363  -3.82062218  12.00000000
   C   6.0   8.18545959  -0.22880165   0.19955412  12.00000000
   C   6.0  -8.04376486  -0.09077379   0.45360803  12.00000000
   C   6.0   8.80601613   0.02919286  -2.33351407  12.00000000
   C   6.0  -8.87909789  -0.07869906  -1.99830838  12.00000000
   C   6.0  -0.14116093   0.02367141   8.84618634  12.00000000
   C   6.0   0.07412411   2.27749944   4.86775163  12.00000000
   C   6.0   0.07944481  -2.23527145   4.93201750  12.00000000
   C   6.0  -0.17923322   2.23176815   7.48257328  12.00000000
   C   6.0   0.04704324  -2.22783905   7.48091116  12.00000000
   C   6.0   0.01573896   4.44067503   3.06946093  12.00000000
   C   6.0   0.00864220  -4.35477510   3.09997862  12.00000000
   C   6.0   0.08016602   5.82398716  -0.99563297  12.00000000
   C   6.0  -0.03763509  -5.65035545  -1.24485335  12.00000000
   C   6.0  -0.30837676   6.83296860   3.97569768  12.00000000
   C   6.0  -0.15222097  -6.88277679   4.05165305  12.00000000
   C   6.0  -0.11468965   8.15907806  -0.41415599  12.00000000
   C   6.0  -0.21129656  -8.28109357  -0.44233991  12.00000000
   C   6.0  -0.35612888   8.76444226   2.17049976  12.00000000
   C   6.0  -0.17388593  -8.85715849   2.13356884  12.00000000
   H   1.0   0.33786202   0.07788595 -10.99078958   1.00782500
   H   1.0   4.12938709   0.20999601  -8.62846943   1.00782500
   H   1.0  -3.88695000  -0.18911321  -8.54754187   1.00782500
   H   1.0  10.86672448   0.10695840  -2.94341082   1.00782500
   H   1.0 -10.90380556  -0.14443217  -2.17540807   1.00782500
   H   1.0   7.17978790   0.20755590  -5.95714805   1.00782500
   H   1.0  -7.44660323  -0.50363558  -5.66838037   1.00782500
   H   1.0   9.57709668  -0.22556069   1.81783557   1.00782500
   H   1.0  -9.62238266  -0.07841695   1.61552673   1.00782500
   H   1.0   5.11009830  -0.40553944   2.83258778   1.00782500
   H   1.0  -5.22330544   0.18602615   3.26072005   1.00782500
   H   1.0   0.09882195  -0.00214029  11.10890310   1.00782500
   H   1.0   0.28600856   4.24792003   8.22262934   1.00782500
   H   1.0   0.28786508  -4.31275617   7.89123016   1.00782500
   H   1.0  -0.32792749  10.63049774   2.61379179   1.00782500
   H   1.0  -0.61351130 -10.73984704   3.07895665   1.00782500
   H   1.0  -0.36831174   7.32981959   6.00432815   1.00782500
   H   1.0  -0.34423710  -7.41923987   6.06339777   1.00782500
   H   1.0  -0.10187891  10.03978380  -1.77995729   1.00782500
   H   1.0  -0.46047994  -9.79018756  -2.08149436   1.00782500
   H   1.0   0.25743978   5.40241072  -3.14283705   1.00782500
   H   1.0   0.42997568  -5.09123599  -3.23476036   1.00782500
