# Supplementary material for: Branching mechanism of photoswitching in an Fe(II) polypyridyl complex explained by full singlet-triplet-quintet dynamics
Source: Commun Chem. 2023 Jan 9;6:7. doi: 10.1038/s42004-022-00796-z (PMC9829715; doi:10.1038/s42004-022-00796-z)
Supplement: Supplementary file 5 — Supplementary Data 2 [file 42004_2022_796_MOESM5_ESM.zip › geom_158]

  Fe  26.0  -0.06587583  -0.00535851   0.02020466  55.93494200
   N   7.0  -0.06789982  -0.07143008  -3.75588796  14.00307400
   N   7.0   3.78610208   0.00927592  -0.62453263  14.00307400
   N   7.0  -3.66421309   0.03422845  -0.64688362  14.00307400
   N   7.0  -0.02804747   0.01556722   3.55637512  14.00307400
   N   7.0  -0.08557680   3.86511356   0.67327821  14.00307400
   N   7.0  -0.00097915  -3.78167130   0.62890776  14.00307400
   C   6.0   0.09341395  -0.19616082  -8.75115407  12.00000000
   C   6.0   2.23308229  -0.19998185  -4.84254938  12.00000000
   C   6.0  -2.24617825  -0.24869596  -4.98350729  12.00000000
   C   6.0   2.33542330  -0.30539067  -7.56499605  12.00000000
   C   6.0  -2.29862518  -0.13296433  -7.49793548  12.00000000
   C   6.0   4.43767567  -0.20113072  -3.01543859  12.00000000
   C   6.0  -4.48733634  -0.05844614  -3.19437225  12.00000000
   C   6.0   5.68105131   0.17681068   1.06092363  12.00000000
   C   6.0  -5.53544984  -0.18575422   1.09281494  12.00000000
   C   6.0   6.97857125  -0.05083216  -3.99688157  12.00000000
   C   6.0  -6.92050978   0.09270976  -3.79254701  12.00000000
   C   6.0   8.26802167   0.40737091   0.43622573  12.00000000
   C   6.0  -8.07528333  -0.10667750   0.53112591  12.00000000
   C   6.0   8.78032984   0.32690786  -2.22111531  12.00000000
   C   6.0  -8.79692867  -0.11360505  -1.95096803  12.00000000
   C   6.0   0.05105531  -0.18358162   8.88035247  12.00000000
   C   6.0  -0.02733932   2.15227943   4.88814586  12.00000000
   C   6.0  -0.09079316  -2.21037613   4.79833359  12.00000000
   C   6.0   0.05187761   2.15680062   7.54432219  12.00000000
   C   6.0  -0.03747652  -2.28510321   7.50702111  12.00000000
   C   6.0   0.02539893   4.64279070   3.33154835  12.00000000
   C   6.0  -0.21075366  -4.44293578   2.99549234  12.00000000
   C   6.0   0.21658683   5.70508404  -0.97462076  12.00000000
   C   6.0   0.23187281  -5.55055073  -1.05721775  12.00000000
   C   6.0   0.07479383   7.08796192   3.86827634  12.00000000
   C   6.0  -0.35945937  -6.85048800   3.80407817  12.00000000
   C   6.0   0.16631845   8.28786941  -0.44668980  12.00000000
   C   6.0   0.11487494  -8.06656480  -0.58782846  12.00000000
   C   6.0   0.05705025   8.97700261   2.22480477  12.00000000
   C   6.0  -0.39539596  -8.88831168   1.99294977  12.00000000
   H   1.0  -0.43085015   0.14928060 -10.67295562   1.00782500
   H   1.0   4.20320339  -0.38158413  -8.28979691   1.00782500
   H   1.0  -4.23930905   0.25219562  -8.56466338   1.00782500
   H   1.0  10.90057124   0.38354849  -2.77874785   1.00782500
   H   1.0 -11.01957260  -0.09914413  -2.25895735   1.00782500
   H   1.0   7.51888665   0.14069981  -6.21397233   1.00782500
   H   1.0  -7.31539071  -0.14385065  -5.73483707   1.00782500
   H   1.0   9.66516306   0.50840049   2.17858323   1.00782500
   H   1.0  -9.38989210   0.12699241   1.92531106   1.00782500
   H   1.0   5.31917759   0.21125193   3.17788415   1.00782500
   H   1.0  -5.03134824   0.23762101   3.16786476   1.00782500
   H   1.0  -0.09842409   0.06168537  10.63077717   1.00782500
   H   1.0  -0.33050756   4.03008139   8.28099615   1.00782500
   H   1.0   0.08631111  -4.30103221   8.40227706   1.00782500
   H   1.0  -0.16758131  11.09257194   2.71491473   1.00782500
   H   1.0  -0.38953284 -10.85892133   2.76922809   1.00782500
   H   1.0   0.19520106   7.68779341   5.70040728   1.00782500
   H   1.0  -0.28298505  -7.47255439   5.57493918   1.00782500
   H   1.0   0.38158633   9.76333324  -1.73270159   1.00782500
   H   1.0   0.05782669  -9.37273394  -2.22556065   1.00782500
   H   1.0   0.36862751   5.00778646  -2.84624355   1.00782500
   H   1.0   0.73613594  -4.57090232  -2.91709701   1.00782500
