# Supplementary material for: Branching mechanism of photoswitching in an Fe(II) polypyridyl complex explained by full singlet-triplet-quintet dynamics
Source: Commun Chem. 2023 Jan 9;6:7. doi: 10.1038/s42004-022-00796-z (PMC9829715; doi:10.1038/s42004-022-00796-z)
Supplement: Supplementary file 5 — Supplementary Data 2 [file 42004_2022_796_MOESM5_ESM.zip › geom_159]

  Fe  26.0  -0.11394207   0.06642504   0.05859828  55.93494200
   N   7.0  -0.07800811   0.06716188  -3.72044032  14.00307400
   N   7.0   3.77575341  -0.05270144  -0.72209183  14.00307400
   N   7.0  -3.63190614  -0.02638829  -0.57181873  14.00307400
   N   7.0   0.01451985   0.17211235   3.57835490  14.00307400
   N   7.0  -0.05212984   3.99413316   0.71299270  14.00307400
   N   7.0  -0.04496406  -3.72301195   0.68160490  14.00307400
   C   6.0  -0.02512999  -0.04397410  -8.76615735  12.00000000
   C   6.0   2.08851668   0.14151456  -4.90271495  12.00000000
   C   6.0  -2.44159876   0.20649727  -4.89492323  12.00000000
   C   6.0   2.37575090   0.02791922  -7.36701048  12.00000000
   C   6.0  -2.23088004   0.15122913  -7.56862362  12.00000000
   C   6.0   4.38144953  -0.00896451  -3.16385284  12.00000000
   C   6.0  -4.30029156  -0.04394170  -3.04432766  12.00000000
   C   6.0   5.69570952   0.03179938   1.10498728  12.00000000
   C   6.0  -5.61884865  -0.03559576   0.96831959  12.00000000
   C   6.0   6.92635775  -0.18042231  -3.83153945  12.00000000
   C   6.0  -6.91800755  -0.08315913  -3.97411364  12.00000000
   C   6.0   8.37067690  -0.36910121   0.46766051  12.00000000
   C   6.0  -8.29067164  -0.17745392   0.42766610  12.00000000
   C   6.0   8.96353248  -0.18588002  -2.12559169  12.00000000
   C   6.0  -8.87862530  -0.11573047  -2.07482170  12.00000000
   C   6.0  -0.16524785  -0.09741644   8.73418836  12.00000000
   C   6.0   0.15303397   2.29258378   4.78530549  12.00000000
   C   6.0  -0.01389230  -2.09025071   4.79374478  12.00000000
   C   6.0  -0.05762154   2.21544254   7.47776633  12.00000000
   C   6.0  -0.14732783  -2.26972967   7.36681498  12.00000000
   C   6.0   0.06400918   4.49151039   3.08613261  12.00000000
   C   6.0  -0.05215076  -4.34825955   3.32653186  12.00000000
   C   6.0  -0.20081464   5.60870176  -1.10757329  12.00000000
   C   6.0  -0.05305256  -5.62520340  -1.04252524  12.00000000
   C   6.0   0.05501331   6.84112788   4.00166472  12.00000000
   C   6.0   0.19146793  -6.91203200   3.99159409  12.00000000
   C   6.0  -0.00556940   8.14303687  -0.38090447  12.00000000
   C   6.0   0.24545945  -8.09268772  -0.48296734  12.00000000
   C   6.0   0.15309494   8.80699285   1.99702040  12.00000000
   C   6.0   0.27164468  -8.90614599   2.05102547  12.00000000
   H   1.0  -0.06283721  -0.19647765 -10.58665437   1.00782500
   H   1.0   3.99704618  -0.30889170  -8.48683183   1.00782500
   H   1.0  -3.98222383  -0.15543191  -8.79151503   1.00782500
   H   1.0  10.69834173  -0.75467864  -2.88565364   1.00782500
   H   1.0 -11.16312560  -0.10932676  -2.59404585   1.00782500
   H   1.0   7.67379651   0.07250200  -5.84513142   1.00782500
   H   1.0  -7.46110872  -0.26511900  -5.68802173   1.00782500
   H   1.0   9.86652703  -0.89446866   1.80975574   1.00782500
   H   1.0  -9.82755874   0.02183168   1.92799555   1.00782500
   H   1.0   5.26270182  -0.23128533   2.87624194   1.00782500
   H   1.0  -5.24735624   0.30014328   2.84584285   1.00782500
   H   1.0  -0.52906347  -0.47592241  10.69214714   1.00782500
   H   1.0  -0.22875396   4.08646814   8.30518588   1.00782500
   H   1.0  -0.03062843  -3.97518761   8.25722744   1.00782500
   H   1.0   0.63996483  10.74162896   2.34658445   1.00782500
   H   1.0   0.34467514 -10.69127802   2.93910277   1.00782500
   H   1.0   0.12163872   7.64819223   6.22386635   1.00782500
   H   1.0   0.56038963  -7.72109418   5.78786678   1.00782500
   H   1.0  -0.09363806   9.61196277  -1.70036121   1.00782500
   H   1.0   0.24108199  -9.28494071  -2.24380813   1.00782500
   H   1.0  -0.41895703   5.24546246  -3.15408327   1.00782500
   H   1.0  -0.18649049  -4.87097856  -2.95953106   1.00782500
