# Supplementary material for: Branching mechanism of photoswitching in an Fe(II) polypyridyl complex explained by full singlet-triplet-quintet dynamics
Source: Commun Chem. 2023 Jan 9;6:7. doi: 10.1038/s42004-022-00796-z (PMC9829715; doi:10.1038/s42004-022-00796-z)
Supplement: Supplementary file 5 — Supplementary Data 2 [file 42004_2022_796_MOESM5_ESM.zip › geom_16]

  Fe  26.0   0.06669499   0.01427742   0.03548991  55.93494200
   N   7.0  -0.01212137   0.17421341  -3.61909321  14.00307400
   N   7.0   3.68745335   0.13380797  -0.63526834  14.00307400
   N   7.0  -3.67921988  -0.17108546  -0.66477112  14.00307400
   N   7.0  -0.09149438  -0.02623117   3.73030440  14.00307400
   N   7.0  -0.10137765   3.86382594   0.63467054  14.00307400
   N   7.0   0.08924669  -3.73919290   0.55418428  14.00307400
   C   6.0   0.16350915  -0.10344823  -8.71595029  12.00000000
   C   6.0   2.10605028   0.26528389  -4.81953300  12.00000000
   C   6.0  -2.34040927   0.20517386  -4.76603579  12.00000000
   C   6.0   2.47475351   0.01855715  -7.55521691  12.00000000
   C   6.0  -2.17547508   0.00647635  -7.45879664  12.00000000
   C   6.0   4.30100648   0.03575648  -3.09705054  12.00000000
   C   6.0  -4.40226669  -0.02286403  -3.18280406  12.00000000
   C   6.0   5.59961113  -0.00172080   1.15826342  12.00000000
   C   6.0  -5.54517063  -0.14188306   1.00065715  12.00000000
   C   6.0   6.89411414  -0.17353349  -3.81869572  12.00000000
   C   6.0  -6.88443773   0.07126450  -3.95847588  12.00000000
   C   6.0   8.17852858  -0.15229692   0.38595605  12.00000000
   C   6.0  -8.22109208  -0.37513109   0.35087239  12.00000000
   C   6.0   8.68480447  -0.35493069  -2.08799008  12.00000000
   C   6.0  -8.87809570  -0.10588678  -2.06679036  12.00000000
   C   6.0   0.22309170   0.05683465   8.76052929  12.00000000
   C   6.0  -0.02242127   2.28378514   4.78997377  12.00000000
   C   6.0  -0.07541647  -2.16084117   5.00703138  12.00000000
   C   6.0   0.13064611   2.30210704   7.42083320  12.00000000
   C   6.0  -0.13575257  -2.27388516   7.51748621  12.00000000
   C   6.0   0.19635487   4.43703566   3.14951118  12.00000000
   C   6.0   0.05293089  -4.48571897   3.19824508  12.00000000
   C   6.0  -0.20244532   5.64184878  -1.10394020  12.00000000
   C   6.0  -0.20908118  -5.53043632  -1.16378060  12.00000000
   C   6.0   0.08579483   6.93328203   3.93650813  12.00000000
   C   6.0   0.13417100  -6.93116361   3.91694272  12.00000000
   C   6.0  -0.17543374   8.28481531  -0.55342374  12.00000000
   C   6.0  -0.07461794  -7.99182361  -0.46681447  12.00000000
   C   6.0  -0.09631022   8.90208620   2.06217511  12.00000000
   C   6.0  -0.02200181  -8.78859584   2.04747860  12.00000000
   H   1.0  -0.17375635  -0.25942527 -10.93636645   1.00782500
   H   1.0   4.12151815  -0.50857499  -8.84077651   1.00782500
   H   1.0  -4.16177033   0.40902904  -8.35872889   1.00782500
   H   1.0  10.69431198  -0.58541619  -2.50644745   1.00782500
   H   1.0 -10.86734248   0.00847200  -2.49601065   1.00782500
   H   1.0   7.73248503  -0.51666299  -5.62598364   1.00782500
   H   1.0  -7.09070682  -0.21110835  -6.25677443   1.00782500
   H   1.0   9.64610694  -0.30322292   1.81765521   1.00782500
   H   1.0  -9.54233023  -0.43178271   1.89798074   1.00782500
   H   1.0   5.02799650  -0.28261433   2.93457222   1.00782500
   H   1.0  -4.84362890   0.18168807   3.30405825   1.00782500
   H   1.0   0.27566524   0.04476949  10.69520145   1.00782500
   H   1.0   0.41319762   3.91183229   8.23858801   1.00782500
   H   1.0  -0.11590873  -4.27506583   8.58500829   1.00782500
   H   1.0  -0.16683843  10.70995618   2.78882448   1.00782500
   H   1.0   0.29512361 -10.91569657   2.32782311   1.00782500
   H   1.0   0.54518779   7.27548482   6.22536065   1.00782500
   H   1.0  -0.06633243  -7.44289113   6.07917126   1.00782500
   H   1.0  -0.33121379   9.51270191  -2.11038812   1.00782500
   H   1.0  -0.73831523  -9.09142423  -2.28124723   1.00782500
   H   1.0   0.12744844   5.21149834  -2.97011998   1.00782500
   H   1.0  -0.18991424  -4.71973399  -3.13773692   1.00782500
