# Supplementary material for: Branching mechanism of photoswitching in an Fe(II) polypyridyl complex explained by full singlet-triplet-quintet dynamics
Source: Commun Chem. 2023 Jan 9;6:7. doi: 10.1038/s42004-022-00796-z (PMC9829715; doi:10.1038/s42004-022-00796-z)
Supplement: Supplementary file 5 — Supplementary Data 2 [file 42004_2022_796_MOESM5_ESM.zip › geom_160]

  Fe  26.0  -0.06875214  -0.03785811  -0.11812028  55.93494200
   N   7.0   0.12068273   0.06776859  -3.64914405  14.00307400
   N   7.0   3.68439735  -0.16524366  -0.74492459  14.00307400
   N   7.0  -3.87996427   0.18699014  -0.73489773  14.00307400
   N   7.0   0.09852448  -0.14089792   3.53803078  14.00307400
   N   7.0   0.10822119   3.77323762   0.55213442  14.00307400
   N   7.0  -0.07958543  -3.83611927   0.59969482  14.00307400
   C   6.0  -0.03761030   0.29400462  -8.74237351  12.00000000
   C   6.0   2.18447118   0.11553498  -4.97611728  12.00000000
   C   6.0  -2.16969255  -0.07237336  -4.83396927  12.00000000
   C   6.0   2.17932939   0.19690929  -7.50595878  12.00000000
   C   6.0  -2.27929785   0.13849292  -7.47193788  12.00000000
   C   6.0   4.38953462   0.20987215  -3.17188089  12.00000000
   C   6.0  -4.47531090   0.11432313  -3.20696775  12.00000000
   C   6.0   5.57402747  -0.05115303   1.03638122  12.00000000
   C   6.0  -5.64891772  -0.11363187   1.14642215  12.00000000
   C   6.0   7.02761512  -0.07262658  -3.68179295  12.00000000
   C   6.0  -6.93095398   0.06202747  -3.88470818  12.00000000
   C   6.0   8.05377352   0.02553929   0.58618591  12.00000000
   C   6.0  -8.20424458  -0.53084174   0.60002382  12.00000000
   C   6.0   8.82364179   0.11905151  -1.84690621  12.00000000
   C   6.0  -8.90322087  -0.29842733  -2.04148857  12.00000000
   C   6.0  -0.06541341   0.08295813   8.84749310  12.00000000
   C   6.0   0.11290986   2.09762394   4.96737309  12.00000000
   C   6.0  -0.00301350  -2.12034541   4.79110738  12.00000000
   C   6.0   0.03362390   2.24836471   7.42859209  12.00000000
   C   6.0  -0.02610319  -2.14609011   7.37623120  12.00000000
   C   6.0   0.09862645   4.47406684   3.01784780  12.00000000
   C   6.0  -0.23284678  -4.40546264   3.18783805  12.00000000
   C   6.0   0.08795882   5.59525946  -1.18218701  12.00000000
   C   6.0  -0.02647288  -5.76520194  -0.94771334  12.00000000
   C   6.0   0.26955438   6.92085827   3.87349158  12.00000000
   C   6.0  -0.10443262  -6.91290938   4.04090766  12.00000000
   C   6.0   0.07292060   8.21344880  -0.50669195  12.00000000
   C   6.0   0.13340056  -8.20660513  -0.37390013  12.00000000
   C   6.0   0.24411022   8.93211847   2.16595448  12.00000000
   C   6.0  -0.01954101  -8.72959234   2.28154101  12.00000000
   H   1.0   0.27917688   0.07787901 -10.75437603   1.00782500
   H   1.0   3.72351304   0.24165101  -8.93054892   1.00782500
   H   1.0  -4.03399769  -0.12698259  -8.55894965   1.00782500
   H   1.0  11.01546968   0.01691607  -2.39429691   1.00782500
   H   1.0 -10.96757823  -0.63662367  -2.46879606   1.00782500
   H   1.0   7.63865965   0.17605544  -5.66033133   1.00782500
   H   1.0  -7.54264158   0.35812723  -5.78598304   1.00782500
   H   1.0   9.71428659  -0.33437501   1.80593826   1.00782500
   H   1.0  -9.96611504  -0.53963306   1.98911623   1.00782500
   H   1.0   5.04156905  -0.54095725   2.98359824   1.00782500
   H   1.0  -4.73070130   0.09599382   3.08409334   1.00782500
   H   1.0   0.03614784   0.23333669  10.94477918   1.00782500
   H   1.0   0.53808803   4.02473785   8.55645594   1.00782500
   H   1.0  -0.12629923  -4.10955237   8.19386832   1.00782500
   H   1.0  -0.19537752  10.85548845   2.82178637   1.00782500
   H   1.0   0.31607769 -10.83051691   2.80490608   1.00782500
   H   1.0   0.18446122   7.40992818   5.79922844   1.00782500
   H   1.0   0.06439084  -7.54695156   6.13238568   1.00782500
   H   1.0  -0.01911388   9.67583636  -1.91355730   1.00782500
   H   1.0   0.15135237  -9.58309089  -1.56818881   1.00782500
   H   1.0   0.19303445   4.83764303  -3.05434121   1.00782500
   H   1.0  -0.11135772  -5.00994914  -2.95261943   1.00782500
