# Supplementary material for: Branching mechanism of photoswitching in an Fe(II) polypyridyl complex explained by full singlet-triplet-quintet dynamics
Source: Commun Chem. 2023 Jan 9;6:7. doi: 10.1038/s42004-022-00796-z (PMC9829715; doi:10.1038/s42004-022-00796-z)
Supplement: Supplementary file 5 — Supplementary Data 2 [file 42004_2022_796_MOESM5_ESM.zip › geom_161]

  Fe  26.0  -0.07285233  -0.05509339   0.00316255  55.93494200
   N   7.0  -0.07536528  -0.33183727  -3.54351280  14.00307400
   N   7.0   3.72960593   0.00961363  -0.62960972  14.00307400
   N   7.0  -3.74674670   0.07191137  -0.61021958  14.00307400
   N   7.0  -0.02882941  -0.04043265   3.66551597  14.00307400
   N   7.0  -0.02558178   3.83900686   0.63990038  14.00307400
   N   7.0  -0.05163978  -3.87303173   0.78004244  14.00307400
   C   6.0  -0.01831520   0.15293270  -8.94171071  12.00000000
   C   6.0   2.09636736  -0.02858597  -4.96113115  12.00000000
   C   6.0  -2.27284970  -0.03408996  -4.76746455  12.00000000
   C   6.0   2.13907211   0.16727855  -7.59081143  12.00000000
   C   6.0  -2.31955389   0.21955555  -7.52686935  12.00000000
   C   6.0   4.45564486   0.00764952  -3.24836732  12.00000000
   C   6.0  -4.48311092  -0.04026164  -3.15253820  12.00000000
   C   6.0   5.61481308  -0.05168792   1.05800608  12.00000000
   C   6.0  -5.62540062   0.05713245   1.11423862  12.00000000
   C   6.0   7.08805626  -0.04738068  -3.79491753  12.00000000
   C   6.0  -7.07009546  -0.11379708  -3.90491777  12.00000000
   C   6.0   8.33750771   0.13648911   0.46101422  12.00000000
   C   6.0  -8.29621826  -0.00466031   0.40261085  12.00000000
   C   6.0   8.99908486   0.17960130  -2.10152906  12.00000000
   C   6.0  -8.93529680   0.01656074  -2.03135331  12.00000000
   C   6.0  -0.06028952   0.03442615   8.87797628  12.00000000
   C   6.0  -0.29411776   2.18826879   4.90119409  12.00000000
   C   6.0  -0.01054428  -2.29976534   5.00692096  12.00000000
   C   6.0  -0.25692002   2.32670577   7.54134160  12.00000000
   C   6.0  -0.20692399  -2.30462887   7.64313374  12.00000000
   C   6.0  -0.02035695   4.41492301   3.18217877  12.00000000
   C   6.0  -0.04110424  -4.41614379   3.16512202  12.00000000
   C   6.0   0.19995395   5.40774618  -1.15855598  12.00000000
   C   6.0   0.15618299  -5.50478397  -1.12364544  12.00000000
   C   6.0   0.24799540   6.97481599   3.92122251  12.00000000
   C   6.0   0.14318427  -6.86613580   3.87488594  12.00000000
   C   6.0   0.30827457   7.95889318  -0.60963713  12.00000000
   C   6.0   0.13060712  -8.13013536  -0.54714622  12.00000000
   C   6.0   0.35858048   8.74883412   2.00293442  12.00000000
   C   6.0   0.19772690  -8.79873401   2.07977652  12.00000000
   H   1.0   0.13962913   0.13497795 -10.90350411   1.00782500
   H   1.0   3.87305504   0.48331392  -8.65623149   1.00782500
   H   1.0  -4.14349611  -0.07735045  -8.60098137   1.00782500
   H   1.0  11.03914641   0.78190907  -2.78864390   1.00782500
   H   1.0 -11.04650754   0.11050383  -2.47028488   1.00782500
   H   1.0   7.24298363  -0.01112804  -5.78816427   1.00782500
   H   1.0  -7.56942960   0.31350302  -5.68198041   1.00782500
   H   1.0   9.65487975   0.42278163   1.71580948   1.00782500
   H   1.0  -9.74314098   0.22665601   1.95700680   1.00782500
   H   1.0   5.12174160   0.23286787   3.09127419   1.00782500
   H   1.0  -5.01537277   0.06836188   3.07867257   1.00782500
   H   1.0  -0.17736728  -0.03736593  10.81803821   1.00782500
   H   1.0  -0.40639066   4.49500413   8.20829666   1.00782500
   H   1.0  -0.77451897  -4.00993604   8.60826907   1.00782500
   H   1.0   0.28466195  10.49936260   2.24108662   1.00782500
   H   1.0   0.27160436 -10.74076213   2.52693185   1.00782500
   H   1.0   0.37709571   7.74181930   5.77998295   1.00782500
   H   1.0   0.58476098  -7.47362099   5.58262963   1.00782500
   H   1.0   0.16260794   9.37930749  -2.07472365   1.00782500
   H   1.0   0.45755300  -9.20026637  -2.27651015   1.00782500
   H   1.0  -0.08685878   4.77507091  -3.06133264   1.00782500
   H   1.0  -0.13561189  -4.72457581  -2.96342124   1.00782500
