# Supplementary material for: Branching mechanism of photoswitching in an Fe(II) polypyridyl complex explained by full singlet-triplet-quintet dynamics
Source: Commun Chem. 2023 Jan 9;6:7. doi: 10.1038/s42004-022-00796-z (PMC9829715; doi:10.1038/s42004-022-00796-z)
Supplement: Supplementary file 5 — Supplementary Data 2 [file 42004_2022_796_MOESM5_ESM.zip › geom_162]

  Fe  26.0   0.01124452   0.05096835   0.08196358  55.93494200
   N   7.0   0.08985170   0.02262636  -3.59157922  14.00307400
   N   7.0   3.78898402  -0.06577862  -0.63258591  14.00307400
   N   7.0  -3.79350518  -0.07158656  -0.68111889  14.00307400
   N   7.0   0.08242051   0.02293615   3.53880795  14.00307400
   N   7.0   0.16445860   3.75771111   0.60992542  14.00307400
   N   7.0   0.00719418  -3.82070903   0.56928381  14.00307400
   C   6.0  -0.07869832   0.15094247  -8.77277205  12.00000000
   C   6.0   2.16951166   0.07350214  -4.94281374  12.00000000
   C   6.0  -2.17434745   0.04719389  -4.91380413  12.00000000
   C   6.0   2.16345716   0.12710807  -7.46586450  12.00000000
   C   6.0  -2.47942442   0.05420223  -7.46389798  12.00000000
   C   6.0   4.55615627  -0.07830201  -3.18235944  12.00000000
   C   6.0  -4.46790381   0.01486365  -3.13648694  12.00000000
   C   6.0   5.56440389  -0.10255284   1.10274296  12.00000000
   C   6.0  -5.61032742  -0.12336168   1.16745635  12.00000000
   C   6.0   7.01969051   0.00363426  -3.84263950  12.00000000
   C   6.0  -6.96961944   0.05775993  -3.85647906  12.00000000
   C   6.0   8.10309023  -0.07021546   0.46268834  12.00000000
   C   6.0  -8.17183385  -0.42835073   0.44294802  12.00000000
   C   6.0   8.90134302  -0.09418931  -2.02803040  12.00000000
   C   6.0  -8.85296913  -0.24867089  -2.08500549  12.00000000
   C   6.0  -0.36928362   0.07618233   8.64011090  12.00000000
   C   6.0   0.27060112   2.29725125   4.79217971  12.00000000
   C   6.0  -0.00372543  -2.20882666   4.83659239  12.00000000
   C   6.0  -0.13194748   2.38417037   7.45049207  12.00000000
   C   6.0  -0.05662956  -2.24266331   7.44010588  12.00000000
   C   6.0   0.28928949   4.35254154   3.07090160  12.00000000
   C   6.0   0.01629598  -4.34425342   3.10196161  12.00000000
   C   6.0  -0.09329941   5.65087184  -1.00815087  12.00000000
   C   6.0  -0.05559174  -5.64464849  -1.01737970  12.00000000
   C   6.0   0.07958686   7.03181665   3.93798231  12.00000000
   C   6.0  -0.02366204  -6.85861909   3.96615366  12.00000000
   C   6.0   0.03434744   8.21464564  -0.36762098  12.00000000
   C   6.0   0.00403242  -8.20501415  -0.48770487  12.00000000
   C   6.0   0.06714217   8.90697938   1.99656450  12.00000000
   C   6.0  -0.09603249  -8.74516661   2.07734057  12.00000000
   H   1.0   0.06146696  -0.28464677 -10.86093428   1.00782500
   H   1.0   3.61038127   0.55025971  -8.68720700   1.00782500
   H   1.0  -4.19534140  -0.06585763  -8.72712175   1.00782500
   H   1.0  10.85526350   0.12217202  -3.13178871   1.00782500
   H   1.0 -10.83850585  -0.57754512  -2.72171795   1.00782500
   H   1.0   7.73372088   0.31272343  -5.66688569   1.00782500
   H   1.0  -7.31982696   0.07273016  -5.69398191   1.00782500
   H   1.0   9.82046459  -0.42097301   2.07729224   1.00782500
   H   1.0 -10.07988684  -0.63801102   1.70468169   1.00782500
   H   1.0   4.80437146  -0.35790855   3.04453974   1.00782500
   H   1.0  -4.93736279  -0.31686601   3.10614186   1.00782500
   H   1.0  -0.07549896   0.00857621  10.88270973   1.00782500
   H   1.0   0.00815083   4.35086186   8.31090359   1.00782500
   H   1.0  -0.14210945  -3.92273561   8.90185713   1.00782500
   H   1.0   0.00936474  11.05595390   2.48852860   1.00782500
   H   1.0  -0.27033891 -10.87045278   2.33447941   1.00782500
   H   1.0   0.13350387   7.40729754   5.66409312   1.00782500
   H   1.0  -0.07483043  -7.47223081   5.96562254   1.00782500
   H   1.0   0.20478574   9.36734183  -1.78332412   1.00782500
   H   1.0   0.16629564  -9.84996207  -1.95782912   1.00782500
   H   1.0  -0.00860976   5.41261192  -3.06002275   1.00782500
   H   1.0  -0.08614485  -5.14287057  -3.12730877   1.00782500
