# Supplementary material for: Branching mechanism of photoswitching in an Fe(II) polypyridyl complex explained by full singlet-triplet-quintet dynamics
Source: Commun Chem. 2023 Jan 9;6:7. doi: 10.1038/s42004-022-00796-z (PMC9829715; doi:10.1038/s42004-022-00796-z)
Supplement: Supplementary file 5 — Supplementary Data 2 [file 42004_2022_796_MOESM5_ESM.zip › geom_163]

  Fe  26.0  -0.04977487   0.08320563  -0.05854609  55.93494200
   N   7.0  -0.16709043  -0.12692928  -3.60516668  14.00307400
   N   7.0   3.64255968  -0.15267041  -0.63082564  14.00307400
   N   7.0  -3.67906199   0.24775903  -0.69452310  14.00307400
   N   7.0  -0.12381980   0.03220905   3.53338509  14.00307400
   N   7.0   0.24159082   3.76764289   0.67814063  14.00307400
   N   7.0  -0.02284976  -3.78962915   0.65083843  14.00307400
   C   6.0  -0.17064466  -0.13594537  -8.81565185  12.00000000
   C   6.0   2.12530483   0.10670969  -4.87316530  12.00000000
   C   6.0  -2.20346208  -0.00660132  -4.92103659  12.00000000
   C   6.0   2.12346856  -0.34719736  -7.40798196  12.00000000
   C   6.0  -2.37065181   0.08877601  -7.49170323  12.00000000
   C   6.0   4.29296234   0.00699538  -3.11373489  12.00000000
   C   6.0  -4.44289957   0.02354778  -3.25575099  12.00000000
   C   6.0   5.43133167  -0.09851810   1.11077064  12.00000000
   C   6.0  -5.60493994   0.09273761   1.05969239  12.00000000
   C   6.0   6.97093248   0.22853656  -3.83424093  12.00000000
   C   6.0  -6.97902140  -0.09995658  -3.90627507  12.00000000
   C   6.0   8.07373520   0.01912606   0.45676309  12.00000000
   C   6.0  -8.20417547   0.01828718   0.38994044  12.00000000
   C   6.0   8.81024261   0.32316087  -2.07564454  12.00000000
   C   6.0  -8.94436991  -0.17118274  -1.99334461  12.00000000
   C   6.0  -0.13420619   0.00768258   8.81603866  12.00000000
   C   6.0  -0.17011306   2.17830181   4.86454743  12.00000000
   C   6.0  -0.05271766  -2.13265183   4.78264530  12.00000000
   C   6.0  -0.23373904   2.29030531   7.46513432  12.00000000
   C   6.0   0.13914965  -2.15893419   7.46477354  12.00000000
   C   6.0   0.14962524   4.39260436   3.26949722  12.00000000
   C   6.0   0.01257193  -4.41914123   3.23550233  12.00000000
   C   6.0   0.37565727   5.55306767  -1.07701109  12.00000000
   C   6.0   0.07337499  -5.65474254  -1.08488093  12.00000000
   C   6.0   0.11632472   6.80816422   4.04821566  12.00000000
   C   6.0  -0.01411336  -7.10868390   3.95901903  12.00000000
   C   6.0   0.34693296   8.06805918  -0.40035246  12.00000000
   C   6.0   0.15830593  -8.07643463  -0.42626306  12.00000000
   C   6.0   0.25379211   8.74457386   2.10762077  12.00000000
   C   6.0   0.21236828  -8.94101559   2.04025126  12.00000000
   H   1.0  -0.01384481   0.46520110 -10.78170477   1.00782500
   H   1.0   3.97246469  -0.16960005  -8.59706283   1.00782500
   H   1.0  -4.18894677   0.44130073  -8.60588471   1.00782500
   H   1.0  10.97764486   0.73644617  -2.45199739   1.00782500
   H   1.0 -11.03984667  -0.03973368  -2.85798100   1.00782500
   H   1.0   7.54205128   0.58128757  -5.89965290   1.00782500
   H   1.0  -7.61391009  -0.53285423  -5.92116717   1.00782500
   H   1.0   9.38765695  -0.26554189   2.01959274   1.00782500
   H   1.0  -9.71343481  -0.05219693   1.70509663   1.00782500
   H   1.0   4.48842621  -0.40808272   2.96966480   1.00782500
   H   1.0  -5.09792154  -0.37679006   3.03588520   1.00782500
   H   1.0   0.22781918   0.16373644  10.89490568   1.00782500
   H   1.0  -0.36044561   4.32596967   8.33444905   1.00782500
   H   1.0   0.33496188  -3.72519099   8.93658259   1.00782500
   H   1.0   0.37154162  10.93811299   2.64882409   1.00782500
   H   1.0   0.69349430 -11.03977334   2.44478349   1.00782500
   H   1.0  -0.40031426   7.24467770   6.07399112   1.00782500
   H   1.0  -0.06363808  -7.18353921   5.83123244   1.00782500
   H   1.0   0.57659584   9.31286566  -2.12527890   1.00782500
   H   1.0   0.90097887  -9.44960795  -1.88293585   1.00782500
   H   1.0   0.59903254   4.83472391  -3.28260332   1.00782500
   H   1.0   1.01285851  -5.35206895  -2.97607635   1.00782500
