# Supplementary material for: Branching mechanism of photoswitching in an Fe(II) polypyridyl complex explained by full singlet-triplet-quintet dynamics
Source: Commun Chem. 2023 Jan 9;6:7. doi: 10.1038/s42004-022-00796-z (PMC9829715; doi:10.1038/s42004-022-00796-z)
Supplement: Supplementary file 5 — Supplementary Data 2 [file 42004_2022_796_MOESM5_ESM.zip › geom_164]

  Fe  26.0   0.07143452   0.02027331   0.05469996  55.93494200
   N   7.0   0.08894445   0.17104518  -3.54084006  14.00307400
   N   7.0   3.77418810   0.10334673  -0.67492516  14.00307400
   N   7.0  -3.63423214   0.09243067  -0.62318507  14.00307400
   N   7.0   0.10115172  -0.06669639   3.63271203  14.00307400
   N   7.0  -0.21424785   3.67060248   0.65795947  14.00307400
   N   7.0   0.06279129  -3.75590996   0.66432223  14.00307400
   C   6.0   0.18707202  -0.02989422  -8.91646889  12.00000000
   C   6.0   2.31469627   0.06434376  -4.86490651  12.00000000
   C   6.0  -2.14618767   0.11093825  -4.83454359  12.00000000
   C   6.0   2.39275129  -0.06109185  -7.63715517  12.00000000
   C   6.0  -2.17911846   0.05172772  -7.40649687  12.00000000
   C   6.0   4.44375542  -0.01663089  -3.19237280  12.00000000
   C   6.0  -4.40800327  -0.05302017  -3.23339937  12.00000000
   C   6.0   5.55027715   0.22092911   1.01084486  12.00000000
   C   6.0  -5.46198242   0.10625267   1.12004948  12.00000000
   C   6.0   6.84860407  -0.05496032  -4.16976154  12.00000000
   C   6.0  -6.88087058  -0.20929147  -3.85512291  12.00000000
   C   6.0   8.10651377   0.32112005   0.30417793  12.00000000
   C   6.0  -8.14820293  -0.06670765   0.41973139  12.00000000
   C   6.0   8.83949736  -0.08902303  -2.08667016  12.00000000
   C   6.0  -8.89838313  -0.34023084  -2.11118397  12.00000000
   C   6.0   0.04482898  -0.01463979   8.77369289  12.00000000
   C   6.0   0.08222735   2.09734834   4.91466676  12.00000000
   C   6.0   0.07885322  -2.39064098   4.82957585  12.00000000
   C   6.0   0.21862909   2.26495319   7.45255913  12.00000000
   C   6.0   0.06230899  -2.28022006   7.38450594  12.00000000
   C   6.0   0.14557869   4.45851738   3.14813874  12.00000000
   C   6.0  -0.03250384  -4.31677999   3.08339398  12.00000000
   C   6.0  -0.11137096   5.53192422  -0.97058406  12.00000000
   C   6.0   0.05137603  -5.60060742  -1.05703943  12.00000000
   C   6.0   0.01708204   6.91614506   3.92819402  12.00000000
   C   6.0  -0.41230901  -6.85582162   3.91757668  12.00000000
   C   6.0  -0.25685181   8.15286300  -0.37526980  12.00000000
   C   6.0  -0.24767453  -8.20274345  -0.44509843  12.00000000
   C   6.0  -0.08748922   8.84510940   2.17181492  12.00000000
   C   6.0  -0.50974093  -8.92560172   2.22041639  12.00000000
   H   1.0  -0.01917249  -0.21302414 -10.76084434   1.00782500
   H   1.0   4.35944577  -0.38874690  -8.77602993   1.00782500
   H   1.0  -3.81752445  -0.29369152  -8.70500722   1.00782500
   H   1.0  11.01825469   0.10403313  -2.25070123   1.00782500
   H   1.0 -11.00122286  -0.09744424  -2.59072483   1.00782500
   H   1.0   7.45786719  -0.60591708  -5.95316473   1.00782500
   H   1.0  -7.52505944  -0.20751629  -5.92481993   1.00782500
   H   1.0   9.68195663   0.28842575   1.93917507   1.00782500
   H   1.0  -9.26307656   0.50253634   2.19769316   1.00782500
   H   1.0   5.17615103   0.51373128   3.28605455   1.00782500
   H   1.0  -5.23174117   0.16136191   3.03057260   1.00782500
   H   1.0   0.00093568   0.27586847  10.62232717   1.00782500
   H   1.0   0.12417875   4.07317669   8.34984567   1.00782500
   H   1.0  -0.29489463  -4.25410798   8.21764961   1.00782500
   H   1.0  -0.33943375  10.95127548   3.04517436   1.00782500
   H   1.0  -0.84212566 -10.73892490   3.12015293   1.00782500
   H   1.0  -0.09869349   7.18895130   5.94944546   1.00782500
   H   1.0  -0.86911933  -7.20738317   5.92067344   1.00782500
   H   1.0  -0.03250045   9.79876444  -1.75565566   1.00782500
   H   1.0   0.02300836  -9.57949370  -1.75628157   1.00782500
   H   1.0   0.07171687   5.30310537  -3.03649861   1.00782500
   H   1.0  -0.30244661  -5.33039047  -3.14062745   1.00782500
