# Supplementary material for: Branching mechanism of photoswitching in an Fe(II) polypyridyl complex explained by full singlet-triplet-quintet dynamics
Source: Commun Chem. 2023 Jan 9;6:7. doi: 10.1038/s42004-022-00796-z (PMC9829715; doi:10.1038/s42004-022-00796-z)
Supplement: Supplementary file 5 — Supplementary Data 2 [file 42004_2022_796_MOESM5_ESM.zip › geom_165]

  Fe  26.0  -0.05115083  -0.00370262   0.01168397  55.93494200
   N   7.0   0.04873326  -0.31947640  -3.62257401  14.00307400
   N   7.0   3.73314022  -0.15080833  -0.80280595  14.00307400
   N   7.0  -3.70558710  -0.07212504  -0.67836979  14.00307400
   N   7.0   0.15494673   0.09096604   3.74075176  14.00307400
   N   7.0  -0.07470868   3.79246696   0.71085473  14.00307400
   N   7.0   0.15288879  -3.57670184   0.63993821  14.00307400
   C   6.0  -0.08308189  -0.07738175  -8.80417059  12.00000000
   C   6.0   2.20441788   0.01343221  -4.78134157  12.00000000
   C   6.0  -2.20779674  -0.18742846  -4.89975477  12.00000000
   C   6.0   2.26257188  -0.09034277  -7.41384448  12.00000000
   C   6.0  -2.32045381  -0.15659312  -7.54093735  12.00000000
   C   6.0   4.48054966   0.11562263  -3.30620562  12.00000000
   C   6.0  -4.27847849   0.11424029  -3.12736067  12.00000000
   C   6.0   5.61095824  -0.23642643   0.92171965  12.00000000
   C   6.0  -5.52042818   0.05372030   0.85995587  12.00000000
   C   6.0   6.98833725   0.32668130  -3.88143649  12.00000000
   C   6.0  -6.73452109   0.04003789  -3.87127957  12.00000000
   C   6.0   8.21985071  -0.11900986   0.58625819  12.00000000
   C   6.0  -8.12223074   0.12537123   0.44207251  12.00000000
   C   6.0   8.81717300   0.16114946  -2.00725250  12.00000000
   C   6.0  -8.78106234   0.06003402  -2.17086737  12.00000000
   C   6.0   0.23325806   0.02064921   8.82849796  12.00000000
   C   6.0   0.14073818   2.29524995   4.88228987  12.00000000
   C   6.0   0.05226878  -2.25779415   4.77882848  12.00000000
   C   6.0   0.01338140   2.39731527   7.50500982  12.00000000
   C   6.0   0.20220827  -2.33658790   7.41358662  12.00000000
   C   6.0   0.03411452   4.51820798   3.20461943  12.00000000
   C   6.0  -0.03683833  -4.49231777   3.12284021  12.00000000
   C   6.0  -0.00757691   5.55106042  -1.10777667  12.00000000
   C   6.0  -0.05391467  -5.57927859  -1.17230476  12.00000000
   C   6.0  -0.33742918   6.87603955   3.97423556  12.00000000
   C   6.0  -0.05534907  -6.77917606   4.00352291  12.00000000
   C   6.0  -0.04617001   8.16270335  -0.47183071  12.00000000
   C   6.0  -0.32942804  -8.13160210  -0.48731862  12.00000000
   C   6.0  -0.27534953   8.72618882   2.27357512  12.00000000
   C   6.0  -0.10393547  -8.83456947   2.08958429  12.00000000
   H   1.0  -0.08119676  -0.00528988 -10.67747206   1.00782500
   H   1.0   4.28240184   0.14440748  -8.35377362   1.00782500
   H   1.0  -4.09761008   0.32406630  -8.55831422   1.00782500
   H   1.0  11.07403158   0.03501396  -2.97067904   1.00782500
   H   1.0 -10.49813503  -0.34622972  -2.84096211   1.00782500
   H   1.0   7.59224839  -0.04498683  -5.59953817   1.00782500
   H   1.0  -7.00198413   0.06958010  -5.71232479   1.00782500
   H   1.0   9.78490562  -0.47165074   1.86398648   1.00782500
   H   1.0  -9.29545064   0.36189945   1.94346218   1.00782500
   H   1.0   4.84757859  -0.79003965   2.90952722   1.00782500
   H   1.0  -4.98633155   0.16326986   2.90176312   1.00782500
   H   1.0   0.33070025   0.19392614  10.62608158   1.00782500
   H   1.0  -0.12506816   4.13461037   8.62822531   1.00782500
   H   1.0   0.43313680  -3.97978573   9.04070933   1.00782500
   H   1.0  -0.62684386  10.60304748   3.05114979   1.00782500
   H   1.0  -0.59520716 -10.73944595   2.65749415   1.00782500
   H   1.0  -0.52647417   7.64416643   6.20909563   1.00782500
   H   1.0  -0.55654566  -7.54350781   5.86038501   1.00782500
   H   1.0   0.24772533   9.76598862  -1.78714126   1.00782500
   H   1.0  -0.74018396  -9.49866221  -1.75170618   1.00782500
   H   1.0  -0.42504417   5.14148911  -2.97857464   1.00782500
   H   1.0  -0.08948620  -5.00628650  -3.06964972   1.00782500
