# Supplementary material for: Branching mechanism of photoswitching in an Fe(II) polypyridyl complex explained by full singlet-triplet-quintet dynamics
Source: Commun Chem. 2023 Jan 9;6:7. doi: 10.1038/s42004-022-00796-z (PMC9829715; doi:10.1038/s42004-022-00796-z)
Supplement: Supplementary file 5 — Supplementary Data 2 [file 42004_2022_796_MOESM5_ESM.zip › geom_166]

  Fe  26.0  -0.03842248  -0.04675579   0.00125413  55.93494200
   N   7.0  -0.05663298  -0.08630762  -3.67615231  14.00307400
   N   7.0   3.74772288   0.25748158  -0.60508987  14.00307400
   N   7.0  -3.88596795  -0.12056474  -0.69369045  14.00307400
   N   7.0  -0.08501287  -0.00752766   3.60402065  14.00307400
   N   7.0  -0.12331109   3.57390635   0.55072601  14.00307400
   N   7.0  -0.08430984  -3.75918157   0.68484557  14.00307400
   C   6.0   0.08343510   0.28500496  -8.77616165  12.00000000
   C   6.0   2.22366327   0.16935812  -4.89159083  12.00000000
   C   6.0  -2.20939877  -0.05698380  -4.86932742  12.00000000
   C   6.0   2.30148855   0.20903145  -7.48987342  12.00000000
   C   6.0  -2.15087498   0.02010298  -7.45277614  12.00000000
   C   6.0   4.40092817   0.28065737  -3.10992809  12.00000000
   C   6.0  -4.47825537  -0.12416931  -3.09095460  12.00000000
   C   6.0   5.59901143   0.05527701   0.95303677  12.00000000
   C   6.0  -5.68432796   0.06019185   1.06967475  12.00000000
   C   6.0   6.80374824   0.09547838  -3.87899279  12.00000000
   C   6.0  -6.86031623   0.16071729  -3.96207434  12.00000000
   C   6.0   8.13912366  -0.03588691   0.40985671  12.00000000
   C   6.0  -8.15889531   0.08018094   0.44419774  12.00000000
   C   6.0   8.84225463   0.02987751  -2.16635098  12.00000000
   C   6.0  -8.85574924   0.11902613  -2.17251054  12.00000000
   C   6.0   0.18094803  -0.07115466   8.78362366  12.00000000
   C   6.0  -0.03644613   2.30341333   4.88235740  12.00000000
   C   6.0  -0.01468902  -2.15786351   4.86220660  12.00000000
   C   6.0  -0.16547224   2.30233524   7.55971069  12.00000000
   C   6.0  -0.00539549  -2.31937676   7.53814084  12.00000000
   C   6.0  -0.00981533   4.38931146   2.96664798  12.00000000
   C   6.0   0.04546909  -4.45378867   3.14071206  12.00000000
   C   6.0  -0.09869280   5.43464359  -1.26026849  12.00000000
   C   6.0   0.05965356  -5.89503637  -0.92665147  12.00000000
   C   6.0   0.05427173   6.82481939   3.68638936  12.00000000
   C   6.0   0.17029219  -7.00432053   4.07891337  12.00000000
   C   6.0   0.25353230   8.21166529  -0.43623302  12.00000000
   C   6.0   0.16713583  -8.31752743  -0.37425005  12.00000000
   C   6.0   0.24049845   8.75817031   2.22172628  12.00000000
   C   6.0  -0.05155828  -9.06018712   2.33664496  12.00000000
   H   1.0   0.09389754   0.66203093 -10.83360591   1.00782500
   H   1.0   3.92204626   0.47749327  -8.61589349   1.00782500
   H   1.0  -4.25961841   0.03545457  -8.16697980   1.00782500
   H   1.0  10.85708133   0.21594542  -2.45655621   1.00782500
   H   1.0 -10.88369469  -0.04603483  -2.69283172   1.00782500
   H   1.0   7.09064144  -0.10072452  -5.86600083   1.00782500
   H   1.0  -7.28391481  -0.27367835  -5.86058103   1.00782500
   H   1.0   9.33551858   0.18452750   2.24632081   1.00782500
   H   1.0  -9.37371429   0.17490604   1.93892428   1.00782500
   H   1.0   5.30095118  -0.25400057   2.92580810   1.00782500
   H   1.0  -4.62490395   0.39408338   2.58405061   1.00782500
   H   1.0   0.75291617   0.16014532  10.72400436   1.00782500
   H   1.0  -0.31894999   4.07398776   8.41702555   1.00782500
   H   1.0  -0.43617054  -3.79717896   8.60005684   1.00782500
   H   1.0  -0.01681553  10.94026488   3.05824629   1.00782500
   H   1.0  -0.65520393 -11.09924115   3.20930583   1.00782500
   H   1.0   0.34186203   7.29714722   5.79633443   1.00782500
   H   1.0   0.05981663  -7.25636715   5.92595833   1.00782500
   H   1.0   0.40175477   9.48808254  -1.81574365   1.00782500
   H   1.0  -0.33020699  -9.73401578  -1.91714507   1.00782500
   H   1.0   0.08555373   5.08048495  -3.20639545   1.00782500
   H   1.0  -0.50637946  -5.54114764  -3.08686983   1.00782500
