# Supplementary material for: Branching mechanism of photoswitching in an Fe(II) polypyridyl complex explained by full singlet-triplet-quintet dynamics
Source: Commun Chem. 2023 Jan 9;6:7. doi: 10.1038/s42004-022-00796-z (PMC9829715; doi:10.1038/s42004-022-00796-z)
Supplement: Supplementary file 5 — Supplementary Data 2 [file 42004_2022_796_MOESM5_ESM.zip › geom_167]

  Fe  26.0  -0.04705399  -0.09712387   0.01693675  55.93494200
   N   7.0   0.06413199  -0.16449124  -3.54937722  14.00307400
   N   7.0   3.75646307  -0.03448600  -0.61895909  14.00307400
   N   7.0  -3.76279990   0.03568715  -0.60723393  14.00307400
   N   7.0  -0.19592763   0.00297858   3.48275144  14.00307400
   N   7.0  -0.12739419   3.73923574   0.53584346  14.00307400
   N   7.0   0.06975143  -3.72153240   0.65699183  14.00307400
   C   6.0  -0.01194336   0.30361514  -8.78338742  12.00000000
   C   6.0   2.40850115   0.01993189  -4.85557752  12.00000000
   C   6.0  -2.12309066   0.17648767  -4.83416836  12.00000000
   C   6.0   2.37424735   0.25555314  -7.58707487  12.00000000
   C   6.0  -2.25851275  -0.01563572  -7.39764057  12.00000000
   C   6.0   4.41194639  -0.01862624  -3.17196579  12.00000000
   C   6.0  -4.45271745   0.01144729  -3.22724470  12.00000000
   C   6.0   5.71083374  -0.22326684   0.94847555  12.00000000
   C   6.0  -5.59207953  -0.00823764   1.04085823  12.00000000
   C   6.0   6.90776318   0.01207827  -4.02271948  12.00000000
   C   6.0  -7.03946705  -0.09733203  -3.80141809  12.00000000
   C   6.0   8.29607526  -0.40461058   0.30760544  12.00000000
   C   6.0  -8.07252850   0.08504551   0.29261702  12.00000000
   C   6.0   8.93773808  -0.11084809  -2.25194802  12.00000000
   C   6.0  -8.87601022  -0.16560219  -2.15049788  12.00000000
   C   6.0   0.10208403   0.10677557   8.69415440  12.00000000
   C   6.0  -0.17377636   2.28307985   4.79881617  12.00000000
   C   6.0  -0.15080258  -2.25905028   4.84666910  12.00000000
   C   6.0  -0.14020751   2.39552481   7.43214885  12.00000000
   C   6.0  -0.00168198  -2.18038512   7.49338909  12.00000000
   C   6.0  -0.14214536   4.43331331   3.05913646  12.00000000
   C   6.0   0.11452503  -4.39837718   3.10568001  12.00000000
   C   6.0   0.02047749   5.63920445  -1.02811134  12.00000000
   C   6.0  -0.20973289  -5.78868909  -0.89107479  12.00000000
   C   6.0  -0.11864904   6.97350616   3.99143343  12.00000000
   C   6.0   0.13176763  -6.71581030   4.02650370  12.00000000
   C   6.0  -0.02086092   8.26696912  -0.20766314  12.00000000
   C   6.0  -0.02297191  -8.26297194  -0.33481898  12.00000000
   C   6.0   0.00403046   8.90141316   2.26264187  12.00000000
   C   6.0   0.23337887  -8.79574673   2.25370788  12.00000000
   H   1.0  -0.00470123   0.37340776 -11.03251294   1.00782500
   H   1.0   4.04633341   0.79929597  -8.92555859   1.00782500
   H   1.0  -3.94566135   0.44444716  -8.61914264   1.00782500
   H   1.0  10.94207931   0.13352492  -2.91707106   1.00782500
   H   1.0 -10.72223168   0.44153569  -2.69668909   1.00782500
   H   1.0   7.79738643  -0.46972989  -5.91700420   1.00782500
   H   1.0  -7.65668814   0.42085464  -6.13021931   1.00782500
   H   1.0   9.64051513  -0.66776114   1.79054361   1.00782500
   H   1.0  -9.41968328  -0.20407981   1.92427521   1.00782500
   H   1.0   5.27064304   0.13133628   2.89808244   1.00782500
   H   1.0  -5.49109447  -0.00055582   3.07355069   1.00782500
   H   1.0   0.75293531   0.16162952  10.95747666   1.00782500
   H   1.0   0.13289710   4.36382266   8.59591211   1.00782500
   H   1.0  -0.03732739  -3.80508387   8.31587699   1.00782500
   H   1.0  -0.08449713  10.59191090   3.16573360   1.00782500
   H   1.0   0.51325367 -10.59473625   3.18425629   1.00782500
   H   1.0  -0.47702746   7.34134831   6.18059343   1.00782500
   H   1.0  -0.00407020  -7.03367350   6.03017776   1.00782500
   H   1.0   0.27126558   9.78210321  -1.76811313   1.00782500
   H   1.0  -0.04571301  -9.67482956  -1.71185912   1.00782500
   H   1.0   0.65003835   5.29383307  -2.97052653   1.00782500
   H   1.0   0.27164173  -5.44294934  -3.07985378   1.00782500
