# Supplementary material for: Branching mechanism of photoswitching in an Fe(II) polypyridyl complex explained by full singlet-triplet-quintet dynamics
Source: Commun Chem. 2023 Jan 9;6:7. doi: 10.1038/s42004-022-00796-z (PMC9829715; doi:10.1038/s42004-022-00796-z)
Supplement: Supplementary file 5 — Supplementary Data 2 [file 42004_2022_796_MOESM5_ESM.zip › geom_168]

  Fe  26.0   0.06132072  -0.08858200   0.02729593  55.93494200
   N   7.0  -0.00027945  -0.02613801  -3.76782406  14.00307400
   N   7.0   3.80919645  -0.04193676  -0.55991557  14.00307400
   N   7.0  -3.73894058  -0.10050492  -0.64712803  14.00307400
   N   7.0   0.04806120   0.06060593   3.66971628  14.00307400
   N   7.0   0.06663088   3.64570965   0.68012081  14.00307400
   N   7.0   0.00045691  -3.83473555   0.66812226  14.00307400
   C   6.0  -0.08222898   0.22528017  -9.03956590  12.00000000
   C   6.0   2.34522827  -0.14058420  -4.90217681  12.00000000
   C   6.0  -2.15203412   0.14718654  -4.92343333  12.00000000
   C   6.0   2.36969248  -0.08050348  -7.62078644  12.00000000
   C   6.0  -2.21379313   0.07928646  -7.57575135  12.00000000
   C   6.0   4.31109917   0.10138635  -3.04892389  12.00000000
   C   6.0  -4.50435474  -0.13299305  -3.12601182  12.00000000
   C   6.0   5.69748652  -0.10173420   1.19028999  12.00000000
   C   6.0  -5.63372638   0.18814735   1.01598325  12.00000000
   C   6.0   6.79013849   0.16760133  -3.74633621  12.00000000
   C   6.0  -6.88967600  -0.08671923  -4.00585044  12.00000000
   C   6.0   8.28545150  -0.11728955   0.41265995  12.00000000
   C   6.0  -8.24121718   0.08591393   0.43065197  12.00000000
   C   6.0   8.79915457   0.23338128  -2.18195538  12.00000000
   C   6.0  -8.75317953   0.00802357  -2.12370876  12.00000000
   C   6.0   0.19080520  -0.06741191   8.86705960  12.00000000
   C   6.0   0.05928576   2.26345467   4.88623053  12.00000000
   C   6.0   0.14039173  -2.10923935   4.80309798  12.00000000
   C   6.0   0.10672766   2.36855821   7.57860547  12.00000000
   C   6.0   0.04268597  -2.39288294   7.43079333  12.00000000
   C   6.0  -0.15448426   4.44995114   3.26364770  12.00000000
   C   6.0   0.07874840  -4.36241694   3.15917684  12.00000000
   C   6.0   0.17194405   5.42425361  -0.95835520  12.00000000
   C   6.0  -0.12484125  -5.62482667  -1.08256046  12.00000000
   C   6.0  -0.34249780   6.96933576   3.92338011  12.00000000
   C   6.0   0.16690611  -6.91894477   3.99668077  12.00000000
   C   6.0   0.04792266   8.07326830  -0.46380920  12.00000000
   C   6.0  -0.59555416  -7.92902098  -0.36688111  12.00000000
   C   6.0  -0.34504400   8.82433190   1.98849943  12.00000000
   C   6.0  -0.18077339  -8.82161114   2.09210281  12.00000000
   H   1.0  -0.12689370  -0.14239196 -10.88733425   1.00782500
   H   1.0   4.20343920  -0.58349800  -8.28190838   1.00782500
   H   1.0  -4.09722008   0.26803942  -8.45186186   1.00782500
   H   1.0  10.82101542   0.70786339  -2.81158974   1.00782500
   H   1.0 -10.73448006  -0.15947142  -2.90495690   1.00782500
   H   1.0   7.55427550   0.25807576  -5.68364649   1.00782500
   H   1.0  -7.53791357  -0.32685355  -6.03563666   1.00782500
   H   1.0   9.89988541   0.11050082   1.70993172   1.00782500
   H   1.0  -9.78518434   0.09193630   1.97530393   1.00782500
   H   1.0   4.93746022   0.02100530   3.08679271   1.00782500
   H   1.0  -4.70204898   0.64341758   3.03768829   1.00782500
   H   1.0   0.76800665  -0.25917840  10.58637574   1.00782500
   H   1.0   0.67332793   4.27243382   8.62350313   1.00782500
   H   1.0  -0.17397056  -4.29716636   8.40166690   1.00782500
   H   1.0  -0.38120802  10.70329154   1.81015784   1.00782500
   H   1.0   0.18245995 -10.75416493   2.53730731   1.00782500
   H   1.0  -0.36935171   7.68161720   6.26679132   1.00782500
   H   1.0   0.58483137  -7.57662815   6.13502775   1.00782500
   H   1.0   0.03138705   9.30184013  -2.04235896   1.00782500
   H   1.0  -1.02235835  -9.46281915  -1.60178968   1.00782500
   H   1.0   0.43909790   4.74799080  -3.13094361   1.00782500
   H   1.0   0.11987873  -4.81385634  -2.93684697   1.00782500
