# Supplementary material for: Branching mechanism of photoswitching in an Fe(II) polypyridyl complex explained by full singlet-triplet-quintet dynamics
Source: Commun Chem. 2023 Jan 9;6:7. doi: 10.1038/s42004-022-00796-z (PMC9829715; doi:10.1038/s42004-022-00796-z)
Supplement: Supplementary file 5 — Supplementary Data 2 [file 42004_2022_796_MOESM5_ESM.zip › geom_169]

  Fe  26.0   0.09134766   0.02286579  -0.00469174  55.93494200
   N   7.0  -0.13953143   0.09117602  -3.60333049  14.00307400
   N   7.0   3.83634696   0.11703604  -0.61788384  14.00307400
   N   7.0  -3.65207480   0.20154072  -0.69198703  14.00307400
   N   7.0   0.05705935   0.08019250   3.49063202  14.00307400
   N   7.0   0.15940889   3.74612938   0.78688270  14.00307400
   N   7.0   0.08937214  -3.68214700   0.67948427  14.00307400
   C   6.0  -0.12419650  -0.22813012  -8.88800603  12.00000000
   C   6.0   2.18192786  -0.07817467  -4.87583922  12.00000000
   C   6.0  -2.23279414  -0.07869888  -4.89674931  12.00000000
   C   6.0   2.25840394   0.10465740  -7.52383992  12.00000000
   C   6.0  -2.49426735  -0.31000323  -7.56991656  12.00000000
   C   6.0   4.29652030  -0.00695623  -3.17506058  12.00000000
   C   6.0  -4.34747016   0.25520279  -3.10879550  12.00000000
   C   6.0   5.75585527   0.11928990   1.05915306  12.00000000
   C   6.0  -5.57583756   0.01155100   1.15040521  12.00000000
   C   6.0   6.86534073   0.14842716  -4.05726528  12.00000000
   C   6.0  -6.87185670  -0.09427044  -3.94332917  12.00000000
   C   6.0   8.31241736   0.29508202   0.34661684  12.00000000
   C   6.0  -8.06648598   0.04980532   0.40176819  12.00000000
   C   6.0   8.80079161   0.25523405  -2.25915515  12.00000000
   C   6.0  -8.71723725  -0.24243042  -2.11563901  12.00000000
   C   6.0  -0.34432180  -0.05435257   8.83360845  12.00000000
   C   6.0  -0.02472383   2.16853456   4.84838327  12.00000000
   C   6.0  -0.04233097  -2.23185308   4.85185847  12.00000000
   C   6.0  -0.02354016   2.18859225   7.55569239  12.00000000
   C   6.0  -0.40062509  -2.34268495   7.52471901  12.00000000
   C   6.0   0.02601813   4.38825898   3.23383411  12.00000000
   C   6.0  -0.07903787  -4.41849052   3.07458227  12.00000000
   C   6.0   0.04006350   5.46874617  -1.04255595  12.00000000
   C   6.0  -0.03667050  -5.69285562  -1.06480665  12.00000000
   C   6.0  -0.03098897   6.96959889   3.98030333  12.00000000
   C   6.0  -0.14979547  -6.99044914   3.90480872  12.00000000
   C   6.0   0.16090163   8.05631934  -0.32466309  12.00000000
   C   6.0  -0.03072490  -8.25164734  -0.49124228  12.00000000
   C   6.0   0.26971576   8.76116813   2.13026736  12.00000000
   C   6.0  -0.14896588  -8.82116369   2.30053139  12.00000000
   H   1.0  -0.09660935  -0.13294688 -10.90033152   1.00782500
   H   1.0   3.63669816   0.03669703  -8.49496003   1.00782500
   H   1.0  -4.77000725  -0.33610490  -8.24435468   1.00782500
   H   1.0  10.74538081   0.17115519  -2.68470745   1.00782500
   H   1.0 -10.74861858  -0.34634665  -2.31938856   1.00782500
   H   1.0   7.31085822   0.09335751  -5.93745513   1.00782500
   H   1.0  -7.24126183  -0.30958539  -5.71848023   1.00782500
   H   1.0   9.83501417   0.32417912   2.11104208   1.00782500
   H   1.0  -9.62133067   0.01689132   1.71298925   1.00782500
   H   1.0   5.32155181   0.39626911   3.21192394   1.00782500
   H   1.0  -4.54905948  -0.09383877   2.98990154   1.00782500
   H   1.0  -0.80428320  -0.11431250  10.85866339   1.00782500
   H   1.0   0.42327772   3.79040211   8.64123368   1.00782500
   H   1.0  -0.38248327  -4.31255289   8.06950443   1.00782500
   H   1.0   0.25985075  10.82178692   2.76314643   1.00782500
   H   1.0  -0.02518434 -10.78975379   2.75099224   1.00782500
   H   1.0  -0.03099755   7.83653516   6.00398824   1.00782500
   H   1.0  -0.64217856  -7.66656101   5.94951243   1.00782500
   H   1.0   0.16662117   9.32945392  -1.78606013   1.00782500
   H   1.0  -0.15326366  -9.92098897  -1.64550691   1.00782500
   H   1.0   0.37757446   4.78074067  -2.96000755   1.00782500
   H   1.0   0.26231964  -5.37593940  -3.04864268   1.00782500
