# Supplementary material for: Branching mechanism of photoswitching in an Fe(II) polypyridyl complex explained by full singlet-triplet-quintet dynamics
Source: Commun Chem. 2023 Jan 9;6:7. doi: 10.1038/s42004-022-00796-z (PMC9829715; doi:10.1038/s42004-022-00796-z)
Supplement: Supplementary file 5 — Supplementary Data 2 [file 42004_2022_796_MOESM5_ESM.zip › geom_17]

  Fe  26.0  -0.02022707  -0.08122267   0.08453124  55.93494200
   N   7.0   0.09001721  -0.01604309  -3.58700897  14.00307400
   N   7.0   3.75564855   0.04523970  -0.54369490  14.00307400
   N   7.0  -3.69863680   0.02136760  -0.69859261  14.00307400
   N   7.0   0.05480611   0.03303838   3.59603373  14.00307400
   N   7.0  -0.00450186   3.87641754   0.56083678  14.00307400
   N   7.0  -0.14853906  -3.87366470   0.52945800  14.00307400
   C   6.0   0.00275683   0.03865028  -8.73827396  12.00000000
   C   6.0   2.24289660   0.06927212  -4.93814773  12.00000000
   C   6.0  -2.25031817  -0.09460089  -4.87617380  12.00000000
   C   6.0   2.37314513  -0.12399065  -7.60027185  12.00000000
   C   6.0  -2.12433128   0.07322281  -7.45084705  12.00000000
   C   6.0   4.38258882   0.20068234  -3.02669290  12.00000000
   C   6.0  -4.53708086  -0.03537919  -3.19660087  12.00000000
   C   6.0   5.75924150  -0.03413696   1.05534590  12.00000000
   C   6.0  -5.65738274   0.01209842   1.08163250  12.00000000
   C   6.0   6.81077460   0.38581597  -3.96195533  12.00000000
   C   6.0  -6.89993362  -0.14266970  -3.83136797  12.00000000
   C   6.0   8.32001473  -0.10463949   0.30206123  12.00000000
   C   6.0  -8.23776956   0.00202137   0.42957452  12.00000000
   C   6.0   8.73919790   0.29312051  -2.21750419  12.00000000
   C   6.0  -8.89802851   0.11871181  -2.05858892  12.00000000
   C   6.0  -0.15264116  -0.07803308   8.77583958  12.00000000
   C   6.0   0.02010040   2.31646202   4.95093871  12.00000000
   C   6.0   0.00134493  -2.21098332   4.74987805  12.00000000
   C   6.0   0.07390641   2.22581261   7.53023246  12.00000000
   C   6.0  -0.09518825  -2.37293862   7.47097899  12.00000000
   C   6.0   0.14226697   4.38882726   3.10932731  12.00000000
   C   6.0  -0.09613762  -4.48028729   3.08999149  12.00000000
   C   6.0   0.14131972   5.67605497  -1.13633598  12.00000000
   C   6.0  -0.06658627  -5.76241191  -1.02753955  12.00000000
   C   6.0  -0.02872624   7.03744826   3.89328580  12.00000000
   C   6.0  -0.09627363  -7.00690009   4.02240155  12.00000000
   C   6.0   0.07055467   8.18100929  -0.44752872  12.00000000
   C   6.0  -0.06535372  -8.34130751  -0.39721734  12.00000000
   C   6.0   0.05130401   8.86747845   2.04992402  12.00000000
   C   6.0  -0.03951015  -8.89246643   2.23234589  12.00000000
   H   1.0   0.16607744  -0.04861019 -10.71377114   1.00782500
   H   1.0   4.11948582   0.14197090  -8.87429250   1.00782500
   H   1.0  -3.91866852   0.34308461  -8.48819791   1.00782500
   H   1.0  10.59789800   0.34332799  -3.21445925   1.00782500
   H   1.0 -10.79126400   0.29828163  -3.15966743   1.00782500
   H   1.0   7.47614320   0.28479453  -5.97134053   1.00782500
   H   1.0  -7.24601948  -0.38710505  -5.72880354   1.00782500
   H   1.0   9.82411070  -0.02671415   1.95228123   1.00782500
   H   1.0  -9.48516001   0.07185367   2.09089118   1.00782500
   H   1.0   5.35319645   0.20233152   3.33531082   1.00782500
   H   1.0  -4.76808727  -0.38601179   3.16215045   1.00782500
   H   1.0  -0.14126315   0.12451347  10.94217924   1.00782500
   H   1.0   0.18079462   3.98424561   8.51643071   1.00782500
   H   1.0  -0.05520606  -4.34487173   8.34904071   1.00782500
   H   1.0  -0.28670132  10.94590922   1.98587721   1.00782500
   H   1.0   0.12849863 -10.77249018   2.72184219   1.00782500
   H   1.0  -0.03084165   8.09618882   5.93440343   1.00782500
   H   1.0   0.13322267  -7.49084272   6.11091796   1.00782500
   H   1.0   0.36144105   9.62066735  -1.87757165   1.00782500
   H   1.0   0.20423792  -9.71410849  -1.70942404   1.00782500
   H   1.0   0.33594237   4.88380156  -3.02236720   1.00782500
   H   1.0  -0.35766308  -5.31447732  -3.12584782   1.00782500
