# Supplementary material for: Branching mechanism of photoswitching in an Fe(II) polypyridyl complex explained by full singlet-triplet-quintet dynamics
Source: Commun Chem. 2023 Jan 9;6:7. doi: 10.1038/s42004-022-00796-z (PMC9829715; doi:10.1038/s42004-022-00796-z)
Supplement: Supplementary file 5 — Supplementary Data 2 [file 42004_2022_796_MOESM5_ESM.zip › geom_170]

  Fe  26.0   0.01969010   0.02545201   0.01650283  55.93494200
   N   7.0   0.05811882  -0.01054362  -3.58533877  14.00307400
   N   7.0   3.92814461  -0.13012494  -0.52947670  14.00307400
   N   7.0  -3.80447352   0.05337394  -0.55541040  14.00307400
   N   7.0  -0.01900358  -0.09779628   3.65399139  14.00307400
   N   7.0  -0.00525685   3.82146425   0.61144000  14.00307400
   N   7.0  -0.01752341  -3.67148195   0.58125843  14.00307400
   C   6.0  -0.06383683  -0.24556956  -8.75128015  12.00000000
   C   6.0   2.28504942  -0.26147497  -4.82027522  12.00000000
   C   6.0  -2.20381104  -0.07956587  -4.87850429  12.00000000
   C   6.0   2.11563897  -0.31967122  -7.44226387  12.00000000
   C   6.0  -2.26242974  -0.27333593  -7.46956749  12.00000000
   C   6.0   4.48227263   0.05684373  -3.03845629  12.00000000
   C   6.0  -4.46852326  -0.07877359  -3.12881183  12.00000000
   C   6.0   5.80374877  -0.00030408   1.29774401  12.00000000
   C   6.0  -5.63709948   0.25894045   1.13968125  12.00000000
   C   6.0   6.91508573   0.29625267  -3.94807862  12.00000000
   C   6.0  -6.87675893  -0.03815486  -3.74360665  12.00000000
   C   6.0   8.42496943   0.16107527   0.44613514  12.00000000
   C   6.0  -8.16786171   0.23303701   0.59994233  12.00000000
   C   6.0   8.75529696   0.30627746  -2.24607226  12.00000000
   C   6.0  -8.85260111   0.15300547  -2.01855402  12.00000000
   C   6.0  -0.19254871  -0.14337894   8.66923910  12.00000000
   C   6.0  -0.10070165   2.17952972   4.92044222  12.00000000
   C   6.0   0.09759762  -2.26594112   4.73986411  12.00000000
   C   6.0  -0.06332459   2.16944731   7.48161211  12.00000000
   C   6.0  -0.03694753  -2.48443570   7.51933687  12.00000000
   C   6.0  -0.08528210   4.49734152   3.11639001  12.00000000
   C   6.0  -0.02955589  -4.43494978   3.10746528  12.00000000
   C   6.0   0.05765010   5.67915080  -1.19736455  12.00000000
   C   6.0   0.05798490  -5.54314352  -1.12560101  12.00000000
   C   6.0  -0.11314562   6.94330410   3.89886670  12.00000000
   C   6.0  -0.08401802  -6.99745656   3.77481751  12.00000000
   C   6.0   0.15392957   8.21242590  -0.50969340  12.00000000
   C   6.0   0.01910617  -8.07650649  -0.50170590  12.00000000
   C   6.0  -0.04709024   8.86745197   1.98912917  12.00000000
   C   6.0  -0.05539963  -8.87125596   1.82604028  12.00000000
   H   1.0   0.19042131  -0.39344406 -10.71464313   1.00782500
   H   1.0   4.02542251  -0.16480298  -8.76709772   1.00782500
   H   1.0  -4.09471690  -0.59730376  -8.23944313   1.00782500
   H   1.0  10.67641922   0.59115301  -2.75213903   1.00782500
   H   1.0 -10.79911985   0.24683323  -2.66950863   1.00782500
   H   1.0   7.24751969   0.51410067  -6.03647243   1.00782500
   H   1.0  -7.41128719  -0.02178306  -5.79078084   1.00782500
   H   1.0  10.27097059  -0.23066471   1.95800619   1.00782500
   H   1.0  -9.30573164   0.47551225   2.19161050   1.00782500
   H   1.0   5.09210966  -0.09106811   3.32197954   1.00782500
   H   1.0  -5.04423621   0.19280566   3.01732413   1.00782500
   H   1.0  -0.55798965  -0.20997360  10.87917931   1.00782500
   H   1.0   0.11491813   3.87006378   8.56119707   1.00782500
   H   1.0  -0.08144928  -4.30641427   9.12159340   1.00782500
   H   1.0  -0.03434857  10.87933202   2.46892483   1.00782500
   H   1.0  -0.88174073 -11.02432245   2.48954943   1.00782500
   H   1.0  -0.31795387   7.71792727   5.90038483   1.00782500
   H   1.0   0.01801819  -7.65890317   5.78966419   1.00782500
   H   1.0   0.04786264   9.53672283  -1.95305535   1.00782500
   H   1.0  -0.20798058  -9.49611188  -2.12244795   1.00782500
   H   1.0  -0.09291247   5.39449649  -3.34871986   1.00782500
   H   1.0   0.16283239  -4.96041760  -3.18238904   1.00782500
