# Supplementary material for: Branching mechanism of photoswitching in an Fe(II) polypyridyl complex explained by full singlet-triplet-quintet dynamics
Source: Commun Chem. 2023 Jan 9;6:7. doi: 10.1038/s42004-022-00796-z (PMC9829715; doi:10.1038/s42004-022-00796-z)
Supplement: Supplementary file 5 — Supplementary Data 2 [file 42004_2022_796_MOESM5_ESM.zip › geom_171]

  Fe  26.0  -0.03104043   0.00902308   0.00932992  55.93494200
   N   7.0   0.04476315  -0.21174630  -3.62517687  14.00307400
   N   7.0   3.94677946  -0.00075489  -0.68601000  14.00307400
   N   7.0  -3.76808901   0.11276116  -0.57114885  14.00307400
   N   7.0   0.00891036   0.05227491   3.61873927  14.00307400
   N   7.0   0.00276225   3.79150856   0.61943235  14.00307400
   N   7.0  -0.21291181  -3.81685295   0.56279913  14.00307400
   C   6.0   0.00057145  -0.23176626  -8.78052858  12.00000000
   C   6.0   2.12369695   0.06660088  -4.75927116  12.00000000
   C   6.0  -2.14380283  -0.03462800  -4.91073570  12.00000000
   C   6.0   2.23737660  -0.05780699  -7.44150115  12.00000000
   C   6.0  -2.31944872  -0.09895829  -7.47998623  12.00000000
   C   6.0   4.36617884   0.28885481  -2.99601667  12.00000000
   C   6.0  -4.34106815   0.00943990  -3.15775124  12.00000000
   C   6.0   5.58875220  -0.00908263   1.31686636  12.00000000
   C   6.0  -5.78017028   0.04112102   1.05663234  12.00000000
   C   6.0   6.79567324   0.28100383  -3.90158330  12.00000000
   C   6.0  -6.84257438   0.02045910  -3.87315274  12.00000000
   C   6.0   8.12456140   0.16983567   0.52902644  12.00000000
   C   6.0  -8.25274668  -0.02163026   0.42791546  12.00000000
   C   6.0   8.76734081   0.07117840  -2.03480290  12.00000000
   C   6.0  -8.81864118  -0.04288737  -2.07644497  12.00000000
   C   6.0   0.25684163  -0.12759794   8.78278575  12.00000000
   C   6.0  -0.08274807   2.30725721   4.78168622  12.00000000
   C   6.0  -0.12397655  -2.25836747   4.76562764  12.00000000
   C   6.0   0.06447335   2.16501692   7.46659831  12.00000000
   C   6.0   0.21303858  -2.31346749   7.34275082  12.00000000
   C   6.0  -0.03062093   4.49174305   3.05319487  12.00000000
   C   6.0  -0.22415231  -4.56678327   3.08749352  12.00000000
   C   6.0  -0.11403837   5.64232391  -1.14033890  12.00000000
   C   6.0   0.05774270  -5.78015542  -1.14677442  12.00000000
   C   6.0   0.12582391   7.05719385   3.91064864  12.00000000
   C   6.0  -0.04218736  -6.94609892   3.89452538  12.00000000
   C   6.0  -0.06241215   8.24596223  -0.44430560  12.00000000
   C   6.0   0.16200602  -8.30676640  -0.38308050  12.00000000
   C   6.0   0.42310577   8.95699264   2.05528162  12.00000000
   C   6.0  -0.17041976  -8.88363356   2.06935200  12.00000000
   H   1.0   0.11010518  -0.15572076 -10.91102409   1.00782500
   H   1.0   4.35361303   0.39823953  -8.63014794   1.00782500
   H   1.0  -4.22826821  -0.37253093  -8.49327721   1.00782500
   H   1.0  10.85730689   0.17631468  -2.24689219   1.00782500
   H   1.0 -10.65952359  -0.15515807  -2.81466361   1.00782500
   H   1.0   7.24689919   0.10567651  -5.86696286   1.00782500
   H   1.0  -6.97100276   0.10836812  -5.93690118   1.00782500
   H   1.0   9.39338935  -0.00411872   1.74452686   1.00782500
   H   1.0  -9.62497343   0.03305824   1.93675159   1.00782500
   H   1.0   4.86389612   0.02317007   3.23691488   1.00782500
   H   1.0  -5.16095876   0.01283624   3.04088094   1.00782500
   H   1.0  -0.04739450  -0.31881680  10.68843791   1.00782500
   H   1.0  -0.19965660   3.75385931   8.69792426   1.00782500
   H   1.0   0.12301718  -4.16163064   8.29020949   1.00782500
   H   1.0   0.72936972  10.63741064   2.58169250   1.00782500
   H   1.0   0.07078950 -10.74061399   2.92553395   1.00782500
   H   1.0   0.33268984   7.35582735   6.02071131   1.00782500
   H   1.0   0.36006855  -7.38975982   5.82642616   1.00782500
   H   1.0   0.32203800   9.88561775  -1.86643953   1.00782500
   H   1.0   0.23340534  -9.80928485  -1.86213617   1.00782500
   H   1.0  -0.11848638   4.89862414  -2.76715157   1.00782500
   H   1.0  -0.07427323  -5.38232710  -3.14949424   1.00782500
