# Supplementary material for: Branching mechanism of photoswitching in an Fe(II) polypyridyl complex explained by full singlet-triplet-quintet dynamics
Source: Commun Chem. 2023 Jan 9;6:7. doi: 10.1038/s42004-022-00796-z (PMC9829715; doi:10.1038/s42004-022-00796-z)
Supplement: Supplementary file 5 — Supplementary Data 2 [file 42004_2022_796_MOESM5_ESM.zip › geom_172]

  Fe  26.0   0.00133992  -0.04523124  -0.07139811  55.93494200
   N   7.0   0.12082282   0.07643027  -3.45173683  14.00307400
   N   7.0   3.88369953  -0.05539511  -0.53391297  14.00307400
   N   7.0  -3.84606800  -0.04641779  -0.59025168  14.00307400
   N   7.0  -0.18244327  -0.10222582   3.60164820  14.00307400
   N   7.0  -0.17542793   3.83713243   0.57905049  14.00307400
   N   7.0   0.03165722  -3.83852586   0.46130453  14.00307400
   C   6.0   0.17794351  -0.13224369  -8.81552842  12.00000000
   C   6.0   2.33313383   0.02433080  -4.84707290  12.00000000
   C   6.0  -2.19866918   0.02309113  -4.71795324  12.00000000
   C   6.0   2.30721911  -0.12916622  -7.48588027  12.00000000
   C   6.0  -2.18225517   0.14570351  -7.46692475  12.00000000
   C   6.0   4.47645561   0.05595009  -3.01774123  12.00000000
   C   6.0  -4.43348527  -0.10031849  -2.97457888  12.00000000
   C   6.0   5.66349139  -0.12248336   1.02294263  12.00000000
   C   6.0  -5.62152464  -0.05959154   1.35830302  12.00000000
   C   6.0   6.88459698  -0.00167864  -3.85630261  12.00000000
   C   6.0  -6.94960596   0.07861733  -3.67949362  12.00000000
   C   6.0   8.15337689  -0.04863975   0.45085948  12.00000000
   C   6.0  -8.10848680   0.20526717   0.48057382  12.00000000
   C   6.0   8.87821017   0.01116151  -2.16039970  12.00000000
   C   6.0  -8.83742412   0.20756387  -2.04823106  12.00000000
   C   6.0   0.03734543  -0.05982745   8.81840908  12.00000000
   C   6.0  -0.07086543   2.13771826   4.73111144  12.00000000
   C   6.0   0.02679716  -2.23881685   4.83381120  12.00000000
   C   6.0  -0.08887013   2.36854355   7.26790756  12.00000000
   C   6.0  -0.01349568  -2.15863282   7.43914466  12.00000000
   C   6.0  -0.22301633   4.37826518   3.13332720  12.00000000
   C   6.0   0.01937514  -4.44323067   2.94805899  12.00000000
   C   6.0   0.04574494   5.68322596  -1.10159955  12.00000000
   C   6.0  -0.04032126  -5.70574240  -1.12619576  12.00000000
   C   6.0  -0.04289911   6.93748445   3.90458219  12.00000000
   C   6.0   0.08504275  -6.90581913   3.92385427  12.00000000
   C   6.0  -0.08692700   8.22274666  -0.51018218  12.00000000
   C   6.0  -0.09349764  -8.15959885  -0.39856468  12.00000000
   C   6.0  -0.09895007   8.88827035   2.06670123  12.00000000
   C   6.0   0.12365147  -8.81363480   2.07833354  12.00000000
   H   1.0   0.48265471  -0.05322414 -10.87526539   1.00782500
   H   1.0   4.30506993  -0.04828883  -8.23223474   1.00782500
   H   1.0  -3.98824368   0.08796069  -8.42780186   1.00782500
   H   1.0  10.91004746  -0.32704939  -2.69230960   1.00782500
   H   1.0 -10.86818824   0.04517497  -2.22777224   1.00782500
   H   1.0   6.96871883   0.20293550  -5.99173979   1.00782500
   H   1.0  -7.35864406   0.37978706  -6.06167509   1.00782500
   H   1.0   9.69457909  -0.26278784   1.78312125   1.00782500
   H   1.0  -9.30462822   0.29822660   2.04957846   1.00782500
   H   1.0   5.27032810   0.01125658   3.26462649   1.00782500
   H   1.0  -5.17560625   0.13898568   3.07144697   1.00782500
   H   1.0   0.41112329  -0.34879634  10.89008172   1.00782500
   H   1.0  -0.68282620   4.06194212   8.32571967   1.00782500
   H   1.0   0.72355021  -4.02430822   8.66938376   1.00782500
   H   1.0  -0.28916115  10.94276128   2.44236176   1.00782500
   H   1.0   0.26783378 -10.83916377   2.63531716   1.00782500
   H   1.0   0.25853996   7.56641806   5.86313347   1.00782500
   H   1.0   0.13881253  -7.11568547   5.61903657   1.00782500
   H   1.0  -0.23157460   9.66126360  -1.87301554   1.00782500
   H   1.0  -0.11902655  -9.46273136  -1.98918665   1.00782500
   H   1.0  -0.31948123   5.11240235  -2.94928304   1.00782500
   H   1.0  -0.29109837  -5.15980579  -3.24092557   1.00782500
