# Supplementary material for: Branching mechanism of photoswitching in an Fe(II) polypyridyl complex explained by full singlet-triplet-quintet dynamics
Source: Commun Chem. 2023 Jan 9;6:7. doi: 10.1038/s42004-022-00796-z (PMC9829715; doi:10.1038/s42004-022-00796-z)
Supplement: Supplementary file 5 — Supplementary Data 2 [file 42004_2022_796_MOESM5_ESM.zip › geom_173]

  Fe  26.0   0.08285920  -0.00782069   0.04144873  55.93494200
   N   7.0   0.05936483  -0.15061952  -3.53637966  14.00307400
   N   7.0   3.81960860   0.10103184  -0.71311293  14.00307400
   N   7.0  -3.70366723  -0.01606984  -0.72889875  14.00307400
   N   7.0   0.02194228  -0.03799187   3.62793716  14.00307400
   N   7.0   0.14769618   3.64500051   0.59902806  14.00307400
   N   7.0  -0.05646016  -3.66872504   0.64315870  14.00307400
   C   6.0  -0.08888748   0.17274733  -8.87627530  12.00000000
   C   6.0   2.18833272   0.04005864  -4.75146295  12.00000000
   C   6.0  -2.12619115   0.02217417  -4.92184863  12.00000000
   C   6.0   2.24918551   0.09008391  -7.45132365  12.00000000
   C   6.0  -2.44162428  -0.07813487  -7.42406726  12.00000000
   C   6.0   4.40916085   0.08925596  -3.14563445  12.00000000
   C   6.0  -4.45698631  -0.08041201  -3.18109812  12.00000000
   C   6.0   5.68456341  -0.03882211   1.09650165  12.00000000
   C   6.0  -5.72333565  -0.00184831   1.09142077  12.00000000
   C   6.0   6.95864986   0.17319892  -3.95741863  12.00000000
   C   6.0  -6.88957554  -0.22651718  -3.97878283  12.00000000
   C   6.0   8.21593507   0.05377313   0.37933093  12.00000000
   C   6.0  -8.21736236  -0.18522117   0.49946890  12.00000000
   C   6.0   8.88972688   0.04442661  -2.12153778  12.00000000
   C   6.0  -8.85915894  -0.45499716  -2.18285236  12.00000000
   C   6.0  -0.22059700  -0.06265057   8.91674474  12.00000000
   C   6.0   0.00483181   2.24782870   4.83111938  12.00000000
   C   6.0  -0.06510672  -2.36376831   4.91285444  12.00000000
   C   6.0   0.23373304   2.32377470   7.56294560  12.00000000
   C   6.0  -0.41778136  -2.25856461   7.67267908  12.00000000
   C   6.0  -0.10828697   4.45832772   3.13514039  12.00000000
   C   6.0  -0.12536136  -4.30981253   3.10552344  12.00000000
   C   6.0   0.09865572   5.59049906  -1.17459167  12.00000000
   C   6.0   0.01336678  -5.55899351  -1.04900556  12.00000000
   C   6.0   0.26021872   6.99597309   3.83994217  12.00000000
   C   6.0   0.13113210  -6.89045255   3.79364040  12.00000000
   C   6.0  -0.01978706   8.28732763  -0.38580906  12.00000000
   C   6.0  -0.18761533  -8.01130099  -0.49145888  12.00000000
   C   6.0   0.22556013   8.82842965   2.06746067  12.00000000
   C   6.0  -0.30631708  -8.74337061   1.98461901  12.00000000
   H   1.0  -0.31408846   0.10315248 -10.64019359   1.00782500
   H   1.0   4.11556150   0.24050132  -8.33812831   1.00782500
   H   1.0  -4.32803915  -0.20928076  -7.98869058   1.00782500
   H   1.0  10.68231833  -0.04481585  -2.96574481   1.00782500
   H   1.0 -11.04765211  -0.94782707  -2.62297424   1.00782500
   H   1.0   7.52755388   0.12170273  -6.12831393   1.00782500
   H   1.0  -7.71491268  -0.44368637  -5.80472344   1.00782500
   H   1.0   9.76325777  -0.16944315   1.90880420   1.00782500
   H   1.0  -9.43345015  -0.20531081   2.14750149   1.00782500
   H   1.0   5.12219103  -0.09684072   3.19335966   1.00782500
   H   1.0  -5.00592359   0.06923417   3.10154018   1.00782500
   H   1.0  -0.33425154  -0.02362698  11.02302800   1.00782500
   H   1.0   0.54368045   4.37408390   8.81108050   1.00782500
   H   1.0  -0.35950816  -3.72786491   8.78080675   1.00782500
   H   1.0   0.21187808  11.15766106   2.93738462   1.00782500
   H   1.0  -0.46590625 -10.52796929   2.46206656   1.00782500
   H   1.0   0.68320145   7.50917980   6.07511057   1.00782500
   H   1.0   0.26696856  -6.97191800   5.92313189   1.00782500
   H   1.0   0.39729851   9.87453514  -2.12646151   1.00782500
   H   1.0  -0.56702622  -9.33831153  -1.74383938   1.00782500
   H   1.0  -0.20860711   4.71497797  -3.39888273   1.00782500
   H   1.0   0.08504850  -5.07638412  -2.97542444   1.00782500
