# Supplementary material for: Branching mechanism of photoswitching in an Fe(II) polypyridyl complex explained by full singlet-triplet-quintet dynamics
Source: Commun Chem. 2023 Jan 9;6:7. doi: 10.1038/s42004-022-00796-z (PMC9829715; doi:10.1038/s42004-022-00796-z)
Supplement: Supplementary file 5 — Supplementary Data 2 [file 42004_2022_796_MOESM5_ESM.zip › geom_174]

  Fe  26.0   0.02653590   0.00587818  -0.05910084  55.93494200
   N   7.0  -0.02648491   0.10287465  -3.59772736  14.00307400
   N   7.0   3.75080429  -0.08088271  -0.64563963  14.00307400
   N   7.0  -3.88191779   0.07658565  -0.72519975  14.00307400
   N   7.0  -0.03025581   0.05406034   3.63413625  14.00307400
   N   7.0   0.20453136   3.75579768   0.58563138  14.00307400
   N   7.0   0.16594283  -3.79241372   0.72413949  14.00307400
   C   6.0   0.06285641   0.26687740  -8.88336729  12.00000000
   C   6.0   2.14478739  -0.10707664  -4.91268717  12.00000000
   C   6.0  -2.13141248   0.20764193  -4.91168832  12.00000000
   C   6.0   2.28609720   0.15455707  -7.57169923  12.00000000
   C   6.0  -2.29079150   0.31652557  -7.54041582  12.00000000
   C   6.0   4.43813902  -0.10325405  -3.34383965  12.00000000
   C   6.0  -4.34426768   0.05761396  -3.24836535  12.00000000
   C   6.0   5.53606024  -0.02453703   1.01472537  12.00000000
   C   6.0  -5.64609703  -0.12414650   1.12193415  12.00000000
   C   6.0   6.84757532  -0.22955578  -3.95940290  12.00000000
   C   6.0  -6.83476653  -0.07683241  -3.88799873  12.00000000
   C   6.0   8.01494234  -0.10640609   0.51666298  12.00000000
   C   6.0  -8.09812914   0.03238523   0.56403485  12.00000000
   C   6.0   8.79286502  -0.21584765  -2.06526588  12.00000000
   C   6.0  -8.94367319  -0.11511293  -2.02363440  12.00000000
   C   6.0  -0.27241742  -0.11073693   8.85258455  12.00000000
   C   6.0  -0.00558861   2.20790991   4.92635212  12.00000000
   C   6.0   0.28897242  -2.11647290   4.89962222  12.00000000
   C   6.0  -0.34793813   2.15470640   7.61539954  12.00000000
   C   6.0  -0.02357178  -2.19476616   7.44173254  12.00000000
   C   6.0   0.08409941   4.53001817   3.12375718  12.00000000
   C   6.0   0.17179873  -4.42592636   3.25241502  12.00000000
   C   6.0  -0.04932013   5.60691544  -1.05881777  12.00000000
   C   6.0  -0.11795809  -5.83696116  -1.01694179  12.00000000
   C   6.0   0.18961619   7.04048279   3.78167611  12.00000000
   C   6.0   0.22594485  -7.02200421   4.12302629  12.00000000
   C   6.0  -0.19029772   8.20842684  -0.41842896  12.00000000
   C   6.0  -0.02064622  -8.25799552  -0.37422937  12.00000000
   C   6.0  -0.04494102   9.15981154   2.07337210  12.00000000
   C   6.0   0.14774370  -8.93695310   2.17548401  12.00000000
   H   1.0   0.00536090   0.18469392 -10.82816113   1.00782500
   H   1.0   3.86440826  -0.08229846  -8.56783010   1.00782500
   H   1.0  -3.87106825   0.31939766  -8.64464129   1.00782500
   H   1.0  10.74335503  -0.53546019  -2.39339680   1.00782500
   H   1.0 -10.84693000  -0.63538589  -2.71691434   1.00782500
   H   1.0   7.37093586  -0.20333262  -5.86418766   1.00782500
   H   1.0  -7.51776588   0.29833178  -5.95494433   1.00782500
   H   1.0   9.30269224   0.30361320   2.09845730   1.00782500
   H   1.0  -9.67704462   0.29053036   1.72431226   1.00782500
   H   1.0   4.74242060  -0.16186662   3.11296195   1.00782500
   H   1.0  -5.01414684  -0.29698157   2.86072920   1.00782500
   H   1.0  -0.34116993  -0.12640122  10.93177018   1.00782500
   H   1.0  -0.29158768   4.01975467   8.56229185   1.00782500
   H   1.0   0.38313570  -4.27367237   8.30760784   1.00782500
   H   1.0  -0.15049379  11.10115864   2.58103076   1.00782500
   H   1.0   0.18123752 -11.00093321   2.64461642   1.00782500
   H   1.0  -0.11363385   7.37683154   5.73720389   1.00782500
   H   1.0   0.23827069  -7.51198167   6.18554973   1.00782500
   H   1.0  -0.30291496   9.77479346  -1.72080112   1.00782500
   H   1.0  -0.55076474  -9.56886207  -1.70847448   1.00782500
   H   1.0  -0.50350940   4.97431373  -2.94008469   1.00782500
   H   1.0  -0.10930699  -5.46181982  -2.95126180   1.00782500
