# Supplementary material for: Branching mechanism of photoswitching in an Fe(II) polypyridyl complex explained by full singlet-triplet-quintet dynamics
Source: Commun Chem. 2023 Jan 9;6:7. doi: 10.1038/s42004-022-00796-z (PMC9829715; doi:10.1038/s42004-022-00796-z)
Supplement: Supplementary file 5 — Supplementary Data 2 [file 42004_2022_796_MOESM5_ESM.zip › geom_175]

  Fe  26.0  -0.08658172  -0.06756836   0.06633072  55.93494200
   N   7.0   0.06191047  -0.18467796  -3.60860308  14.00307400
   N   7.0   3.84174668   0.03361527  -0.57335342  14.00307400
   N   7.0  -3.72843358  -0.19166528  -0.61825042  14.00307400
   N   7.0   0.01066806  -0.10601513   3.66479392  14.00307400
   N   7.0  -0.11634823   3.80430494   0.53461764  14.00307400
   N   7.0   0.01302936  -3.68978191   0.72033121  14.00307400
   C   6.0  -0.11902737   0.28713264  -8.79578981  12.00000000
   C   6.0   2.30654700   0.01960915  -4.76382894  12.00000000
   C   6.0  -2.19938413  -0.01871960  -4.95993926  12.00000000
   C   6.0   2.17964177   0.11804550  -7.46063958  12.00000000
   C   6.0  -2.44438381   0.13049201  -7.64783237  12.00000000
   C   6.0   4.31340098   0.05664961  -3.12263934  12.00000000
   C   6.0  -4.52528316  -0.28339685  -3.18265808  12.00000000
   C   6.0   5.49074791  -0.32159541   0.97664159  12.00000000
   C   6.0  -5.65098953   0.23665059   0.96490958  12.00000000
   C   6.0   6.88493430   0.10454030  -3.89371244  12.00000000
   C   6.0  -6.94969738  -0.19165209  -3.93278180  12.00000000
   C   6.0   8.16194761  -0.05860276   0.61467070  12.00000000
   C   6.0  -8.24323396   0.32931154   0.35022948  12.00000000
   C   6.0   8.78761905   0.16886426  -1.98070768  12.00000000
   C   6.0  -8.95764555   0.18649641  -2.11719818  12.00000000
   C   6.0   0.21152703   0.20257663   8.90068074  12.00000000
   C   6.0  -0.27003882   2.07824125   4.74210557  12.00000000
   C   6.0   0.01256011  -2.33335792   4.88266902  12.00000000
   C   6.0   0.10343993   2.30913923   7.37032694  12.00000000
   C   6.0   0.07814681  -2.26734617   7.60279499  12.00000000
   C   6.0  -0.23598406   4.43682976   3.01593463  12.00000000
   C   6.0   0.00579062  -4.46662284   3.29401310  12.00000000
   C   6.0   0.19790542   5.49934960  -1.23753701  12.00000000
   C   6.0   0.25116093  -5.54447177  -1.04680742  12.00000000
   C   6.0   0.05926408   6.84463106   3.92392042  12.00000000
   C   6.0   0.14516057  -6.96365843   3.97441021  12.00000000
   C   6.0   0.17762901   8.07071695  -0.46716102  12.00000000
   C   6.0   0.34622455  -8.04018431  -0.41726946  12.00000000
   C   6.0   0.03790382   8.77002191   2.05523962  12.00000000
   C   6.0   0.02987254  -8.81262209   1.87696276  12.00000000
   H   1.0   0.29578266   0.68683037 -10.84143538   1.00782500
   H   1.0   3.77334890   0.04757332  -8.45980348   1.00782500
   H   1.0  -4.31125437   0.24398759  -8.53182970   1.00782500
   H   1.0  10.64186636  -0.05214500  -2.43098375   1.00782500
   H   1.0 -10.68728280   0.34155596  -2.78047095   1.00782500
   H   1.0   7.59543532  -0.08254924  -5.66814732   1.00782500
   H   1.0  -7.87353246   0.36893432  -5.75463044   1.00782500
   H   1.0   9.26831104  -0.67716645   2.20429306   1.00782500
   H   1.0  -9.91091134   1.10037705   1.97552252   1.00782500
   H   1.0   4.89080940  -0.53631909   2.70606657   1.00782500
   H   1.0  -4.99449275   0.41058426   2.98665763   1.00782500
   H   1.0   0.19552754   0.08839641  10.73764186   1.00782500
   H   1.0   0.18838019   4.43230911   8.23004403   1.00782500
   H   1.0   0.61140391  -3.61657794   9.37245875   1.00782500
   H   1.0   0.24879977  10.55886390   2.49335864   1.00782500
   H   1.0   0.20239406 -10.99493714   2.56907080   1.00782500
   H   1.0  -0.13267784   7.24517238   5.74041606   1.00782500
   H   1.0   0.26490855  -7.41571572   5.82652215   1.00782500
   H   1.0   0.37587713   9.60591168  -1.87839851   1.00782500
   H   1.0   0.25169294  -9.89951949  -1.78116285   1.00782500
   H   1.0   0.56753478   4.86894127  -3.21427326   1.00782500
   H   1.0  -0.01569586  -4.84468226  -3.11584258   1.00782500
