# Supplementary material for: Branching mechanism of photoswitching in an Fe(II) polypyridyl complex explained by full singlet-triplet-quintet dynamics
Source: Commun Chem. 2023 Jan 9;6:7. doi: 10.1038/s42004-022-00796-z (PMC9829715; doi:10.1038/s42004-022-00796-z)
Supplement: Supplementary file 5 — Supplementary Data 2 [file 42004_2022_796_MOESM5_ESM.zip › geom_176]

  Fe  26.0  -0.04704470   0.02564085   0.01221914  55.93494200
   N   7.0   0.05914467  -0.19530953  -3.64646828  14.00307400
   N   7.0   3.88673936   0.00840843  -0.65721184  14.00307400
   N   7.0  -3.80988946   0.03303740  -0.67589899  14.00307400
   N   7.0   0.03071261   0.07975907   3.67669976  14.00307400
   N   7.0  -0.10161583   3.81039544   0.63146345  14.00307400
   N   7.0   0.22211985  -3.67937573   0.65008322  14.00307400
   C   6.0  -0.13020486  -0.13106380  -8.87094089  12.00000000
   C   6.0   2.28272881  -0.14171920  -4.90183898  12.00000000
   C   6.0  -2.15782383   0.00106853  -4.87186740  12.00000000
   C   6.0   2.16289001  -0.36445231  -7.55385990  12.00000000
   C   6.0  -2.30653411  -0.32168245  -7.55655943  12.00000000
   C   6.0   4.43868935  -0.10402461  -3.22391816  12.00000000
   C   6.0  -4.35545560   0.08201726  -3.17063937  12.00000000
   C   6.0   5.76225615   0.00093064   0.97732498  12.00000000
   C   6.0  -5.64217724   0.13231814   0.96212815  12.00000000
   C   6.0   6.87093914  -0.18880519  -3.85713209  12.00000000
   C   6.0  -6.81318512  -0.03068533  -4.05965337  12.00000000
   C   6.0   8.29271857   0.09417166   0.44378927  12.00000000
   C   6.0  -8.24830019   0.34139678   0.21623012  12.00000000
   C   6.0   8.87355888  -0.14701161  -2.14770755  12.00000000
   C   6.0  -8.87054778   0.11149253  -2.25401730  12.00000000
   C   6.0   0.15927291  -0.06249169   8.73502074  12.00000000
   C   6.0   0.03761793   2.24220088   4.86972603  12.00000000
   C   6.0   0.12358493  -2.23853558   4.82733225  12.00000000
   C   6.0   0.15898177   2.20519895   7.51028618  12.00000000
   C   6.0   0.39394954  -2.27779065   7.59591052  12.00000000
   C   6.0  -0.02365950   4.50124551   3.13069009  12.00000000
   C   6.0  -0.06711881  -4.44550416   3.15862776  12.00000000
   C   6.0  -0.34751467   5.76641879  -0.81498895  12.00000000
   C   6.0   0.17681358  -5.57763981  -1.08127056  12.00000000
   C   6.0  -0.24754841   6.92711340   4.06117185  12.00000000
   C   6.0  -0.24545982  -6.84237103   3.89713605  12.00000000
   C   6.0  -0.16501018   8.26899169  -0.09572076  12.00000000
   C   6.0   0.10665798  -8.07901550  -0.39259782  12.00000000
   C   6.0  -0.24290717   8.91957439   2.45621836  12.00000000
   C   6.0  -0.21665982  -8.76785727   2.05497726  12.00000000
   H   1.0   0.05874714   0.00311838 -10.99595717   1.00782500
   H   1.0   3.95429378  -0.33444697  -8.35654308   1.00782500
   H   1.0  -4.24044390  -0.18964211  -8.73048256   1.00782500
   H   1.0  11.09696749  -0.03150039  -2.92803669   1.00782500
   H   1.0 -10.86342509   0.55473689  -3.11748288   1.00782500
   H   1.0   7.58178256  -0.31653866  -5.82969262   1.00782500
   H   1.0  -6.94337149  -0.43383268  -5.98757550   1.00782500
   H   1.0   9.78563233   0.28114875   1.84969955   1.00782500
   H   1.0  -9.62094731  -0.22560543   1.54909706   1.00782500
   H   1.0   5.27820483  -0.18874310   2.86941349   1.00782500
   H   1.0  -5.15906760   0.01772288   3.01595456   1.00782500
   H   1.0   0.39805437  -0.06454672  11.15524913   1.00782500
   H   1.0   0.40036944   3.95142704   8.40756140   1.00782500
   H   1.0   0.20850801  -4.27289815   8.14759919   1.00782500
   H   1.0  -0.48112183  10.99599765   2.92701460   1.00782500
   H   1.0  -0.17565672 -11.04139657   2.47101785   1.00782500
   H   1.0  -0.05971675   7.11079798   6.14998059   1.00782500
   H   1.0  -0.38214903  -7.04657167   6.13346395   1.00782500
   H   1.0  -0.06529771   9.86517374  -1.60839401   1.00782500
   H   1.0   0.06967422  -9.46151847  -2.10260445   1.00782500
   H   1.0   0.11505270   5.31286497  -2.93123046   1.00782500
   H   1.0   0.51531631  -5.19347017  -2.99177409   1.00782500
