# Supplementary material for: Branching mechanism of photoswitching in an Fe(II) polypyridyl complex explained by full singlet-triplet-quintet dynamics
Source: Commun Chem. 2023 Jan 9;6:7. doi: 10.1038/s42004-022-00796-z (PMC9829715; doi:10.1038/s42004-022-00796-z)
Supplement: Supplementary file 5 — Supplementary Data 2 [file 42004_2022_796_MOESM5_ESM.zip › geom_177]

  Fe  26.0  -0.06129094   0.02714193   0.05850136  55.93494200
   N   7.0   0.02787589  -0.09430511  -3.52573252  14.00307400
   N   7.0   3.68233215  -0.05777187  -0.68393779  14.00307400
   N   7.0  -3.85606913  -0.01004002  -0.69029364  14.00307400
   N   7.0  -0.13797972  -0.09979509   3.60756440  14.00307400
   N   7.0  -0.15014685   3.74583996   0.56828626  14.00307400
   N   7.0   0.06782782  -3.72038981   0.65096876  14.00307400
   C   6.0  -0.15752146   0.09734125  -8.83622798  12.00000000
   C   6.0   2.22167371  -0.03946441  -4.83080753  12.00000000
   C   6.0  -2.22820537  -0.07227112  -4.68778663  12.00000000
   C   6.0   2.18629533   0.00316643  -7.50123100  12.00000000
   C   6.0  -2.14927262   0.04497225  -7.43303412  12.00000000
   C   6.0   4.49984465  -0.19447127  -3.09588158  12.00000000
   C   6.0  -4.49505857   0.10064190  -3.11200401  12.00000000
   C   6.0   5.67616604  -0.01585363   1.17135349  12.00000000
   C   6.0  -5.68913091   0.14973936   1.23788305  12.00000000
   C   6.0   6.97801360   0.04990647  -3.80670756  12.00000000
   C   6.0  -6.91601285  -0.17360901  -3.97462803  12.00000000
   C   6.0   8.11299318  -0.03788138   0.53121635  12.00000000
   C   6.0  -8.19474758   0.24250041   0.31879051  12.00000000
   C   6.0   8.77782640  -0.06787942  -2.16583073  12.00000000
   C   6.0  -8.80926631  -0.09091453  -2.14844423  12.00000000
   C   6.0   0.25356789   0.00745306   8.85342701  12.00000000
   C   6.0  -0.17522713   2.18872116   4.84523724  12.00000000
   C   6.0  -0.09339573  -2.27779427   4.86892201  12.00000000
   C   6.0  -0.14735372   2.27874240   7.41915909  12.00000000
   C   6.0   0.16738965  -2.19183448   7.55043149  12.00000000
   C   6.0  -0.24125455   4.26808310   2.89682802  12.00000000
   C   6.0  -0.12920516  -4.39474235   3.10471514  12.00000000
   C   6.0   0.07468815   5.64362313  -1.11678315  12.00000000
   C   6.0   0.17357143  -5.65564503  -1.05084358  12.00000000
   C   6.0   0.13819241   6.88261310   3.75092336  12.00000000
   C   6.0   0.05646557  -6.84753968   3.88718937  12.00000000
   C   6.0   0.09840421   8.28512897  -0.41504872  12.00000000
   C   6.0   0.28545594  -8.21429755  -0.56938416  12.00000000
   C   6.0   0.21356411   8.88483584   2.20484998  12.00000000
   C   6.0   0.08543647  -8.86885852   1.94607107  12.00000000
   H   1.0  -0.10299928   0.00218152 -10.76461208   1.00782500
   H   1.0   3.88312248  -0.52932214  -8.32578592   1.00782500
   H   1.0  -3.99387978   0.14023300  -8.50412968   1.00782500
   H   1.0  10.66820081   0.17751598  -2.71792639   1.00782500
   H   1.0 -10.93378367  -0.22353962  -2.72125543   1.00782500
   H   1.0   7.17539092   0.35775955  -5.99094306   1.00782500
   H   1.0  -7.20617569   0.50943692  -5.93412983   1.00782500
   H   1.0   9.55869080   0.28079092   1.89731380   1.00782500
   H   1.0  -9.67642577   0.78191412   1.62476532   1.00782500
   H   1.0   5.12536825   0.27305265   2.72545535   1.00782500
   H   1.0  -5.24512464   0.03482961   3.10650730   1.00782500
   H   1.0   0.48610287   0.08110816  10.74825690   1.00782500
   H   1.0   0.05980331   3.84605459   8.57349500   1.00782500
   H   1.0   0.27499729  -3.74383003   8.58623282   1.00782500
   H   1.0  -0.05853156  10.75606169   2.85961733   1.00782500
   H   1.0   0.26753531 -10.64246490   2.88436774   1.00782500
   H   1.0   0.25828022   7.17017973   5.96929836   1.00782500
   H   1.0   0.11462757  -7.32706850   6.05098093   1.00782500
   H   1.0   0.50704480   9.29957704  -1.82429886   1.00782500
   H   1.0   0.36731703  -9.96673436  -2.27755877   1.00782500
   H   1.0  -0.36068282   5.59379085  -3.15763190   1.00782500
   H   1.0   0.48701764  -4.90702087  -3.16128172   1.00782500
