# Supplementary material for: Branching mechanism of photoswitching in an Fe(II) polypyridyl complex explained by full singlet-triplet-quintet dynamics
Source: Commun Chem. 2023 Jan 9;6:7. doi: 10.1038/s42004-022-00796-z (PMC9829715; doi:10.1038/s42004-022-00796-z)
Supplement: Supplementary file 5 — Supplementary Data 2 [file 42004_2022_796_MOESM5_ESM.zip › geom_178]

  Fe  26.0  -0.12738943  -0.03285718   0.01044952  55.93494200
   N   7.0   0.03744593  -0.18268880  -3.61848181  14.00307400
   N   7.0   3.78645932   0.14843750  -0.50933477  14.00307400
   N   7.0  -3.70491567   0.16542152  -0.84317970  14.00307400
   N   7.0  -0.14923858   0.07782273   3.67611748  14.00307400
   N   7.0  -0.26513904   3.64192881   0.77328274  14.00307400
   N   7.0  -0.20351383  -3.56925047   0.67694675  14.00307400
   C   6.0   0.22303451  -0.38575034  -8.84249583  12.00000000
   C   6.0   2.13556668  -0.20967684  -4.96350351  12.00000000
   C   6.0  -2.21244440  -0.02323080  -4.91890732  12.00000000
   C   6.0   2.29645622  -0.12059945  -7.45498003  12.00000000
   C   6.0  -2.22353314  -0.29908692  -7.65656179  12.00000000
   C   6.0   4.40255255  -0.17552857  -3.05475688  12.00000000
   C   6.0  -4.27054720   0.10456251  -3.22999371  12.00000000
   C   6.0   5.56916192  -0.00559825   1.12512190  12.00000000
   C   6.0  -5.50614520   0.18805632   1.01279672  12.00000000
   C   6.0   6.84897525  -0.21280692  -3.92832948  12.00000000
   C   6.0  -6.97856537   0.08440953  -3.79770654  12.00000000
   C   6.0   8.11240758   0.08334607   0.39829890  12.00000000
   C   6.0  -8.18234373   0.19134158   0.40417806  12.00000000
   C   6.0   8.88513520   0.08847378  -2.05402931  12.00000000
   C   6.0  -8.74405465   0.22546322  -2.20331436  12.00000000
   C   6.0   0.17700411  -0.11696831   8.88226926  12.00000000
   C   6.0   0.00373795   2.27966048   5.06961484  12.00000000
   C   6.0   0.11177030  -2.13909799   4.90625679  12.00000000
   C   6.0   0.26772344   2.18170504   7.57359724  12.00000000
   C   6.0   0.07122348  -2.37894975   7.49728380  12.00000000
   C   6.0  -0.19361671   4.48159392   3.29942136  12.00000000
   C   6.0   0.23034243  -4.29131909   3.12640644  12.00000000
   C   6.0  -0.13053537   5.61382751  -0.88218906  12.00000000
   C   6.0  -0.07976230  -5.48010218  -1.13487798  12.00000000
   C   6.0  -0.11233042   7.03541732   3.88677323  12.00000000
   C   6.0   0.08569793  -6.91268748   3.82362269  12.00000000
   C   6.0  -0.11793420   8.10705580  -0.38172610  12.00000000
   C   6.0   0.07607369  -8.11627738  -0.59116925  12.00000000
   C   6.0   0.03098335   8.83149922   2.07661604  12.00000000
   C   6.0   0.10427119  -8.75871429   1.86670460  12.00000000
   H   1.0   0.18104358  -0.38386035 -11.11360785   1.00782500
   H   1.0   4.04223467   0.22394850  -8.50014481   1.00782500
   H   1.0  -4.29888137  -0.45638821  -8.89117145   1.00782500
   H   1.0  10.88449904  -0.05401806  -2.77391133   1.00782500
   H   1.0 -10.83175362   0.48309715  -2.56336217   1.00782500
   H   1.0   7.66202310   0.12661865  -6.04416088   1.00782500
   H   1.0  -7.42399858  -0.11642169  -5.75800933   1.00782500
   H   1.0   9.63914415  -0.28374352   1.78551398   1.00782500
   H   1.0  -9.64123813  -0.47497748   1.67749725   1.00782500
   H   1.0   5.09304239   0.45823660   3.25761998   1.00782500
   H   1.0  -4.56348500  -0.28284382   3.10742893   1.00782500
   H   1.0   0.32193853  -0.09031175  10.82672947   1.00782500
   H   1.0   0.89746064   3.91147820   8.73540343   1.00782500
   H   1.0   0.58563824  -4.22303208   8.49155138   1.00782500
   H   1.0   0.16442772  10.91323625   2.80377495   1.00782500
   H   1.0   0.20797647 -10.90407244   2.17560147   1.00782500
   H   1.0   0.19873947   7.45811431   5.92404613   1.00782500
   H   1.0   0.43607273  -7.43625800   5.69131419   1.00782500
   H   1.0  -0.00189187   9.46708899  -1.95251420   1.00782500
   H   1.0   0.30661619  -9.41786045  -2.08664699   1.00782500
   H   1.0  -0.22013530   5.16520706  -2.80103671   1.00782500
   H   1.0  -0.11905497  -4.62579234  -2.99673765   1.00782500
