# Supplementary material for: Branching mechanism of photoswitching in an Fe(II) polypyridyl complex explained by full singlet-triplet-quintet dynamics
Source: Commun Chem. 2023 Jan 9;6:7. doi: 10.1038/s42004-022-00796-z (PMC9829715; doi:10.1038/s42004-022-00796-z)
Supplement: Supplementary file 5 — Supplementary Data 2 [file 42004_2022_796_MOESM5_ESM.zip › geom_179]

  Fe  26.0   0.07089377  -0.01017250   0.01150589  55.93494200
   N   7.0  -0.13705017  -0.07199008  -3.59138813  14.00307400
   N   7.0   3.85656400   0.09217780  -0.62433602  14.00307400
   N   7.0  -3.73689384  -0.01055488  -0.68818995  14.00307400
   N   7.0   0.31652293   0.04249805   3.70134643  14.00307400
   N   7.0   0.10191820   3.69587871   0.72775265  14.00307400
   N   7.0   0.05910279  -3.82906025   0.62205935  14.00307400
   C   6.0   0.00650395   0.11766025  -8.80343418  12.00000000
   C   6.0   2.14870468   0.11612609  -4.75970356  12.00000000
   C   6.0  -2.30925478   0.07948281  -4.74864992  12.00000000
   C   6.0   2.12719555   0.01733181  -7.57681187  12.00000000
   C   6.0  -2.31939730   0.11811982  -7.55420194  12.00000000
   C   6.0   4.41686242  -0.05431384  -3.13755145  12.00000000
   C   6.0  -4.43061548  -0.06851478  -3.28326034  12.00000000
   C   6.0   5.90199730   0.03915353   1.00380511  12.00000000
   C   6.0  -5.72599598  -0.09441864   1.05535209  12.00000000
   C   6.0   6.85217107  -0.17020619  -3.83313116  12.00000000
   C   6.0  -7.01262549  -0.03659148  -3.99033101  12.00000000
   C   6.0   8.34564842   0.17227900   0.35668237  12.00000000
   C   6.0  -8.19643269  -0.04405178   0.44942392  12.00000000
   C   6.0   9.08511326   0.15539967  -2.32497456  12.00000000
   C   6.0  -8.88007158  -0.09659922  -2.06307394  12.00000000
   C   6.0  -0.20780812   0.00931524   8.89413167  12.00000000
   C   6.0  -0.15728170   2.14408338   4.81054796  12.00000000
   C   6.0  -0.01951463  -2.26069969   4.91285426  12.00000000
   C   6.0  -0.24308601   2.36670677   7.54060150  12.00000000
   C   6.0  -0.09187142  -2.33347229   7.53118275  12.00000000
   C   6.0  -0.00842301   4.41573246   3.04720853  12.00000000
   C   6.0  -0.03125568  -4.35373355   3.21914440  12.00000000
   C   6.0   0.31271060   5.59906804  -1.01821272  12.00000000
   C   6.0  -0.15564945  -5.61130738  -0.91629561  12.00000000
   C   6.0   0.06701691   6.90580733   3.87240610  12.00000000
   C   6.0  -0.12556749  -6.74824103   3.97399010  12.00000000
   C   6.0   0.04169598   8.12263060  -0.44715769  12.00000000
   C   6.0  -0.05185277  -8.30113883  -0.42593014  12.00000000
   C   6.0   0.02968421   8.76564150   2.07808321  12.00000000
   C   6.0  -0.02524153  -8.80997968   2.01774180  12.00000000
   H   1.0   0.04538190   0.21790942 -11.03118056   1.00782500
   H   1.0   4.01207415   0.56483830  -8.56355019   1.00782500
   H   1.0  -4.12816653   0.16640928  -8.62172910   1.00782500
   H   1.0  10.68960011  -0.01527271  -2.88640216   1.00782500
   H   1.0 -10.82593121  -0.29853862  -2.76746887   1.00782500
   H   1.0   7.06333415  -0.35618444  -5.71783304   1.00782500
   H   1.0  -7.24623032   0.13940039  -5.88908198   1.00782500
   H   1.0   9.74024315   0.66580344   1.65586807   1.00782500
   H   1.0  -9.69849541   0.08951682   1.71084479   1.00782500
   H   1.0   5.05003784   0.19365812   2.98730776   1.00782500
   H   1.0  -5.10057632  -0.54006562   2.96977868   1.00782500
   H   1.0  -0.05631454  -0.13025152  10.88276789   1.00782500
   H   1.0  -0.56276216   4.20644727   8.74281870   1.00782500
   H   1.0  -0.17268952  -4.26588940   8.64933713   1.00782500
   H   1.0  -0.32862902  10.89431540   2.50676907   1.00782500
   H   1.0  -0.14708031 -11.00671625   2.53632987   1.00782500
   H   1.0   0.15690707   7.42758168   5.93397120   1.00782500
   H   1.0  -0.08511995  -7.39626102   5.80366198   1.00782500
   H   1.0  -0.13637413   9.29058867  -2.20947710   1.00782500
   H   1.0  -0.70346296  -9.80376259  -1.94332597   1.00782500
   H   1.0  -0.17852035   4.96087471  -3.03395923   1.00782500
   H   1.0   0.10290141  -5.23407497  -2.97602071   1.00782500
