# Supplementary material for: Branching mechanism of photoswitching in an Fe(II) polypyridyl complex explained by full singlet-triplet-quintet dynamics
Source: Commun Chem. 2023 Jan 9;6:7. doi: 10.1038/s42004-022-00796-z (PMC9829715; doi:10.1038/s42004-022-00796-z)
Supplement: Supplementary file 5 — Supplementary Data 2 [file 42004_2022_796_MOESM5_ESM.zip › geom_18]

  Fe  26.0  -0.08119298   0.10833881   0.00681602  55.93494200
   N   7.0   0.10283955   0.08357028  -3.63616195  14.00307400
   N   7.0   3.79015606  -0.01606316  -0.74019371  14.00307400
   N   7.0  -3.83459175   0.04579501  -0.48359248  14.00307400
   N   7.0  -0.07808909   0.06355193   3.48805878  14.00307400
   N   7.0   0.13618058   3.64640450   0.68228926  14.00307400
   N   7.0  -0.04430909  -3.80590450   0.59580245  14.00307400
   C   6.0  -0.08381570  -0.10046849  -8.94212965  12.00000000
   C   6.0   2.24877776  -0.13729035  -4.84166060  12.00000000
   C   6.0  -2.29070139   0.04777421  -4.94279818  12.00000000
   C   6.0   2.32730713  -0.29580177  -7.47178549  12.00000000
   C   6.0  -2.15005931  -0.01368012  -7.57935538  12.00000000
   C   6.0   4.47033009   0.10915363  -3.10657925  12.00000000
   C   6.0  -4.44177380  -0.08441276  -3.11902897  12.00000000
   C   6.0   5.47864526   0.09636367   1.07863169  12.00000000
   C   6.0  -5.71810950   0.10395872   1.04908448  12.00000000
   C   6.0   6.85583501  -0.19914000  -3.84633451  12.00000000
   C   6.0  -6.94302351  -0.10201109  -3.85525251  12.00000000
   C   6.0   8.10613663   0.06700309   0.39855585  12.00000000
   C   6.0  -8.30794821   0.16297622   0.39788015  12.00000000
   C   6.0   8.97492771   0.10304370  -2.11262145  12.00000000
   C   6.0  -8.78319534   0.22862525  -2.09408454  12.00000000
   C   6.0   0.18816622  -0.17791579   8.79461240  12.00000000
   C   6.0  -0.01787302   2.19934282   4.81934851  12.00000000
   C   6.0   0.03951334  -2.31262345   4.87212995  12.00000000
   C   6.0  -0.01260002   2.21878733   7.46799509  12.00000000
   C   6.0  -0.16317551  -2.30532060   7.54509622  12.00000000
   C   6.0   0.18141452   4.31587798   3.20843323  12.00000000
   C   6.0   0.05396805  -4.34898354   3.10775296  12.00000000
   C   6.0   0.06673516   5.63092283  -1.04047771  12.00000000
   C   6.0  -0.04067141  -5.64355620  -1.04981785  12.00000000
   C   6.0  -0.11213441   6.74429995   4.00902739  12.00000000
   C   6.0   0.07358305  -6.87976001   3.96597142  12.00000000
   C   6.0  -0.01878421   8.12649686  -0.41572531  12.00000000
   C   6.0   0.17198393  -8.14438530  -0.40986118  12.00000000
   C   6.0   0.05698936   8.80785934   2.10833440  12.00000000
   C   6.0   0.19753595  -8.76524461   2.08812389  12.00000000
   H   1.0  -0.05919417  -0.07683548 -11.22494209   1.00782500
   H   1.0   4.15951270  -0.50828613  -8.87027214   1.00782500
   H   1.0  -4.15821376  -0.01582681  -8.48079929   1.00782500
   H   1.0  10.82512873   0.25443841  -2.30264003   1.00782500
   H   1.0 -10.77519362   0.53740053  -2.75960324   1.00782500
   H   1.0   6.79262997  -0.20186407  -5.94716042   1.00782500
   H   1.0  -7.69535408  -0.53103482  -6.10033535   1.00782500
   H   1.0   9.64308735   0.16259105   2.04970957   1.00782500
   H   1.0  -9.76888245   0.23302762   1.97136609   1.00782500
   H   1.0   4.80792771   0.53043833   3.08495391   1.00782500
   H   1.0  -5.49192553   0.64257181   3.06417215   1.00782500
   H   1.0   0.28688492  -0.37078061  10.75764288   1.00782500
   H   1.0  -0.17040150   3.89723879   8.35252426   1.00782500
   H   1.0   0.21094568  -4.34558008   8.48591521   1.00782500
   H   1.0  -0.52879673  10.62449268   2.85436748   1.00782500
   H   1.0   0.06482147 -10.63402892   2.71008756   1.00782500
   H   1.0  -0.08198293   7.45228049   5.88393181   1.00782500
   H   1.0  -0.48990146  -7.45442654   5.89985433   1.00782500
   H   1.0  -0.24472285   9.94850014  -1.60614308   1.00782500
   H   1.0   0.95915918  -9.57941380  -1.85211437   1.00782500
   H   1.0   0.04683420   4.63209054  -3.13148953   1.00782500
   H   1.0   0.31307160  -4.92494324  -2.90762234   1.00782500
