# Supplementary material for: Branching mechanism of photoswitching in an Fe(II) polypyridyl complex explained by full singlet-triplet-quintet dynamics
Source: Commun Chem. 2023 Jan 9;6:7. doi: 10.1038/s42004-022-00796-z (PMC9829715; doi:10.1038/s42004-022-00796-z)
Supplement: Supplementary file 5 — Supplementary Data 2 [file 42004_2022_796_MOESM5_ESM.zip › geom_180]

  Fe  26.0   0.08331147  -0.05662939   0.09460433  55.93494200
   N   7.0   0.18619316   0.07130469  -3.62357499  14.00307400
   N   7.0   3.79033298  -0.10498201  -0.70299010  14.00307400
   N   7.0  -3.67297994   0.13817950  -0.75128719  14.00307400
   N   7.0   0.18253645   0.11862916   3.59270144  14.00307400
   N   7.0   0.05762426   3.70273484   0.85931846  14.00307400
   N   7.0   0.18648869  -3.73355028   0.74591429  14.00307400
   C   6.0  -0.16429709   0.11861809  -8.87646223  12.00000000
   C   6.0   2.25601351   0.07595833  -4.85887066  12.00000000
   C   6.0  -2.08473678  -0.08549602  -4.94076631  12.00000000
   C   6.0   2.12724947  -0.10910858  -7.62531467  12.00000000
   C   6.0  -2.43391264   0.18356574  -7.56137162  12.00000000
   C   6.0   4.36098008  -0.19682627  -3.23833365  12.00000000
   C   6.0  -4.34727414  -0.25150834  -3.25567974  12.00000000
   C   6.0   5.64023793   0.02586622   1.16288211  12.00000000
   C   6.0  -5.58486055   0.35768016   0.97759452  12.00000000
   C   6.0   6.78892569  -0.24863778  -3.97872184  12.00000000
   C   6.0  -6.89017755  -0.17537873  -3.95848108  12.00000000
   C   6.0   8.05969118  -0.15925494   0.41475368  12.00000000
   C   6.0  -8.19971452   0.09383708   0.38709027  12.00000000
   C   6.0   8.71765996  -0.03988477  -2.13585424  12.00000000
   C   6.0  -8.90013782  -0.18791406  -2.16003607  12.00000000
   C   6.0  -0.00974305   0.10453600   8.83205416  12.00000000
   C   6.0   0.00276721   2.15344011   4.82874251  12.00000000
   C   6.0   0.06055708  -2.26449504   4.84045002  12.00000000
   C   6.0  -0.26445410   2.33657083   7.48056506  12.00000000
   C   6.0   0.12963930  -2.16654848   7.52424850  12.00000000
   C   6.0   0.04755015   4.43748930   3.14616696  12.00000000
   C   6.0   0.01122790  -4.37881010   3.25465563  12.00000000
   C   6.0  -0.25074600   5.62238070  -0.92479999  12.00000000
   C   6.0   0.33549862  -5.63288197  -1.19657716  12.00000000
   C   6.0  -0.05054190   6.92392782   3.98267061  12.00000000
   C   6.0  -0.14304526  -6.88228228   3.85233637  12.00000000
   C   6.0  -0.19461297   8.28695412  -0.27074997  12.00000000
   C   6.0  -0.01846532  -8.15387294  -0.48623646  12.00000000
   C   6.0  -0.01593780   9.00993023   2.25314761  12.00000000
   C   6.0  -0.17213193  -8.74263941   2.05384604  12.00000000
   H   1.0  -0.00757163  -0.05005648 -10.84096925   1.00782500
   H   1.0   3.88849355  -0.63409772  -9.16130994   1.00782500
   H   1.0  -4.21872161   0.19657601  -8.59179820   1.00782500
   H   1.0  10.89318337  -0.34298734  -2.82653711   1.00782500
   H   1.0 -10.65217450  -0.59661844  -2.66402635   1.00782500
   H   1.0   7.45851959  -0.37380370  -5.94782748   1.00782500
   H   1.0  -7.05817354  -0.45785402  -6.23947688   1.00782500
   H   1.0   9.48023795   0.09472128   1.92306579   1.00782500
   H   1.0  -9.37855797   0.08238803   1.95813601   1.00782500
   H   1.0   4.81456701   0.27363588   3.14762220   1.00782500
   H   1.0  -4.88646511   0.87161808   2.98151844   1.00782500
   H   1.0  -0.33677149  -0.13679871  10.55626603   1.00782500
   H   1.0  -0.21661855   4.15199634   8.55354201   1.00782500
   H   1.0   0.61189332  -3.78192300   8.43125788   1.00782500
   H   1.0  -0.16716151  10.76910770   2.93988238   1.00782500
   H   1.0  -0.50290522 -10.78963182   2.49074205   1.00782500
   H   1.0   0.02102866   7.40778011   5.89198690   1.00782500
   H   1.0  -0.39579265  -7.55265077   6.03055218   1.00782500
   H   1.0  -0.28463959   9.77347157  -1.90972307   1.00782500
   H   1.0  -0.16940211  -9.53444522  -1.98413932   1.00782500
   H   1.0  -0.41414170   5.16700254  -2.99942215   1.00782500
   H   1.0   0.88260744  -4.72418934  -2.97798899   1.00782500
