# Supplementary material for: Branching mechanism of photoswitching in an Fe(II) polypyridyl complex explained by full singlet-triplet-quintet dynamics
Source: Commun Chem. 2023 Jan 9;6:7. doi: 10.1038/s42004-022-00796-z (PMC9829715; doi:10.1038/s42004-022-00796-z)
Supplement: Supplementary file 5 — Supplementary Data 2 [file 42004_2022_796_MOESM5_ESM.zip › geom_181]

  Fe  26.0   0.03832907  -0.00419488  -0.03818678  55.93494200
   N   7.0   0.06976155   0.11301942  -3.79956348  14.00307400
   N   7.0   3.69982713  -0.01143736  -0.61522970  14.00307400
   N   7.0  -3.75054826  -0.03746752  -0.58792473  14.00307400
   N   7.0   0.08376228  -0.06437961   3.65804812  14.00307400
   N   7.0  -0.03754955   3.75111950   0.65858926  14.00307400
   N   7.0  -0.06388108  -3.69423688   0.72028255  14.00307400
   C   6.0  -0.13697244   0.38136796  -8.95187300  12.00000000
   C   6.0   2.22658601   0.07487987  -4.99406536  12.00000000
   C   6.0  -2.30564129   0.31478502  -4.85230742  12.00000000
   C   6.0   2.21398053   0.25244243  -7.67535469  12.00000000
   C   6.0  -2.42416490   0.43802957  -7.54052827  12.00000000
   C   6.0   4.55917975  -0.10633819  -3.23020081  12.00000000
   C   6.0  -4.28805594  -0.12245594  -3.01102096  12.00000000
   C   6.0   5.72159373  -0.04364812   1.09305344  12.00000000
   C   6.0  -5.42608368  -0.09269492   1.21268243  12.00000000
   C   6.0   6.95565754  -0.18819473  -3.96783827  12.00000000
   C   6.0  -6.95530054  -0.05484327  -3.73926733  12.00000000
   C   6.0   8.19611154  -0.21973824   0.39820067  12.00000000
   C   6.0  -8.06163208  -0.22940095   0.47981615  12.00000000
   C   6.0   8.84723811  -0.29339153  -2.07799570  12.00000000
   C   6.0  -8.80563059  -0.14302424  -2.08727909  12.00000000
   C   6.0  -0.54528681   0.17223789   8.82614612  12.00000000
   C   6.0  -0.06071943   2.05353497   4.86233857  12.00000000
   C   6.0  -0.00384548  -2.24228478   4.92261970  12.00000000
   C   6.0  -0.01424057   2.39081454   7.44156137  12.00000000
   C   6.0  -0.27435504  -2.19660656   7.60459068  12.00000000
   C   6.0  -0.07522560   4.35898029   3.03794106  12.00000000
   C   6.0  -0.20608603  -4.30780697   3.17594141  12.00000000
   C   6.0  -0.06370219   5.53651730  -1.14688454  12.00000000
   C   6.0   0.05101906  -5.57366416  -1.06235744  12.00000000
   C   6.0   0.07688268   6.83687765   3.94545424  12.00000000
   C   6.0   0.08317428  -6.92784972   3.95281687  12.00000000
   C   6.0  -0.08749967   8.09404141  -0.55087675  12.00000000
   C   6.0   0.10937339  -8.22118143  -0.34412834  12.00000000
   C   6.0   0.13825650   8.76020071   2.02683298  12.00000000
   C   6.0   0.25336258  -8.76338588   2.35365112  12.00000000
   H   1.0   0.08678939   0.46086604 -10.84018277   1.00782500
   H   1.0   4.02520975   0.39450656  -8.72502353   1.00782500
   H   1.0  -4.38979582   0.49258361  -8.25456429   1.00782500
   H   1.0  10.97123522  -0.40179116  -2.76372621   1.00782500
   H   1.0 -10.85399377   0.04121701  -2.79201973   1.00782500
   H   1.0   7.64893246  -0.17624891  -5.57380576   1.00782500
   H   1.0  -7.36999716  -0.00749393  -5.76536829   1.00782500
   H   1.0   9.65394909  -0.49003121   1.77131210   1.00782500
   H   1.0  -9.35419780  -0.46570422   2.03620315   1.00782500
   H   1.0   5.12329994   0.10420242   3.40842765   1.00782500
   H   1.0  -4.89957165  -0.50822640   3.14747445   1.00782500
   H   1.0  -0.92157077   0.35772359  10.95139209   1.00782500
   H   1.0   0.04386996   4.21685278   8.42643501   1.00782500
   H   1.0  -0.47016808  -4.08584261   8.34231346   1.00782500
   H   1.0   0.50106106  10.84759080   2.22456795   1.00782500
   H   1.0   0.40321477 -10.74320307   2.96620602   1.00782500
   H   1.0   0.22107064   7.32692898   6.08243354   1.00782500
   H   1.0   0.41165896  -7.14201340   5.95981471   1.00782500
   H   1.0  -0.07278517   9.40312035  -2.32616967   1.00782500
   H   1.0   0.81022223  -9.65392720  -1.83406412   1.00782500
   H   1.0  -0.34849607   5.09365791  -3.08293051   1.00782500
   H   1.0   0.22983581  -4.88295733  -2.92485951   1.00782500
