# Supplementary material for: Branching mechanism of photoswitching in an Fe(II) polypyridyl complex explained by full singlet-triplet-quintet dynamics
Source: Commun Chem. 2023 Jan 9;6:7. doi: 10.1038/s42004-022-00796-z (PMC9829715; doi:10.1038/s42004-022-00796-z)
Supplement: Supplementary file 5 — Supplementary Data 2 [file 42004_2022_796_MOESM5_ESM.zip › geom_182]

  Fe  26.0   0.01296350   0.01214114   0.00586073  55.93494200
   N   7.0  -0.00617631   0.03880827  -3.58837782  14.00307400
   N   7.0   3.80335593   0.13139537  -0.73381862  14.00307400
   N   7.0  -3.63991797  -0.06619236  -0.47939132  14.00307400
   N   7.0   0.01462534   0.04459225   3.59182651  14.00307400
   N   7.0   0.04981231   3.75847927   0.71941160  14.00307400
   N   7.0  -0.04250257  -3.75837991   0.55522743  14.00307400
   C   6.0   0.07454341  -0.05984386  -8.68575412  12.00000000
   C   6.0   2.21893171   0.02533810  -4.70343344  12.00000000
   C   6.0  -2.34215347   0.04329150  -4.83711068  12.00000000
   C   6.0   2.26754473  -0.31481261  -7.41047653  12.00000000
   C   6.0  -2.23081820   0.13278389  -7.61999469  12.00000000
   C   6.0   4.48235786   0.12104178  -3.09174209  12.00000000
   C   6.0  -4.37631077  -0.10329133  -2.98159884  12.00000000
   C   6.0   5.64660589  -0.10959411   1.04320254  12.00000000
   C   6.0  -5.65090509   0.00714709   1.23093352  12.00000000
   C   6.0   6.94413801   0.10379515  -4.04314088  12.00000000
   C   6.0  -6.94579250  -0.36862344  -3.78576704  12.00000000
   C   6.0   8.22392345  -0.05097427   0.29604498  12.00000000
   C   6.0  -8.10163773  -0.18225759   0.52397940  12.00000000
   C   6.0   8.87270911  -0.20362654  -2.17311592  12.00000000
   C   6.0  -8.83719248  -0.29817387  -1.95255343  12.00000000
   C   6.0  -0.16419701   0.00896931   8.76602730  12.00000000
   C   6.0  -0.08886301   2.32920313   4.87978389  12.00000000
   C   6.0  -0.15246277  -2.09164468   4.73197728  12.00000000
   C   6.0  -0.06358619   2.28834612   7.42182743  12.00000000
   C   6.0  -0.38509758  -2.21748985   7.31870470  12.00000000
   C   6.0  -0.20010935   4.52351148   3.16534345  12.00000000
   C   6.0  -0.23533724  -4.33648396   3.16431489  12.00000000
   C   6.0   0.06610468   5.77102944  -0.96083797  12.00000000
   C   6.0   0.04166731  -5.50573516  -1.09749232  12.00000000
   C   6.0   0.15278574   6.96246880   3.86115128  12.00000000
   C   6.0  -0.04468705  -6.88632662   3.85161079  12.00000000
   C   6.0   0.29057917   8.19252530  -0.43455111  12.00000000
   C   6.0   0.15983960  -8.10655727  -0.58714756  12.00000000
   C   6.0   0.06674822   8.76975187   2.13808266  12.00000000
   C   6.0   0.02962635  -8.61502345   1.87734631  12.00000000
   H   1.0   0.21432714   0.12938600 -11.03246458   1.00782500
   H   1.0   3.95810653  -0.11217361  -8.52374895   1.00782500
   H   1.0  -3.88152605   0.30193996  -8.35636617   1.00782500
   H   1.0  10.65082198  -0.23496697  -2.99340458   1.00782500
   H   1.0 -10.94120893  -0.28685914  -2.27869886   1.00782500
   H   1.0   7.54459112  -0.18313595  -6.09467381   1.00782500
   H   1.0  -7.48845998  -0.35447613  -5.83569446   1.00782500
   H   1.0   9.81383181  -0.50673208   1.80754689   1.00782500
   H   1.0  -9.40455146  -0.00859218   1.99163693   1.00782500
   H   1.0   4.84223623   0.08722135   3.01002515   1.00782500
   H   1.0  -4.20283420  -0.02005036   3.10896363   1.00782500
   H   1.0  -0.58148060   0.01218141  10.73559368   1.00782500
   H   1.0   0.31865062   4.04579112   8.63399663   1.00782500
   H   1.0  -0.59073708  -3.82161488   8.45290823   1.00782500
   H   1.0  -0.04180606  10.81331940   2.67165537   1.00782500
   H   1.0  -0.30993861 -10.80994940   2.67163600   1.00782500
   H   1.0  -0.04454302   7.25233784   5.77517404   1.00782500
   H   1.0   0.04808153  -7.19197272   5.79778788   1.00782500
   H   1.0   0.51456546   9.58121108  -1.60760716   1.00782500
   H   1.0   0.06611846  -9.69042727  -2.11153879   1.00782500
   H   1.0  -0.43148666   5.32197826  -2.85776776   1.00782500
   H   1.0   0.08424071  -5.02546190  -3.06758460   1.00782500
