# Supplementary material for: Branching mechanism of photoswitching in an Fe(II) polypyridyl complex explained by full singlet-triplet-quintet dynamics
Source: Commun Chem. 2023 Jan 9;6:7. doi: 10.1038/s42004-022-00796-z (PMC9829715; doi:10.1038/s42004-022-00796-z)
Supplement: Supplementary file 5 — Supplementary Data 2 [file 42004_2022_796_MOESM5_ESM.zip › geom_183]

  Fe  26.0   0.03266873  -0.11387955  -0.00298235  55.93494200
   N   7.0  -0.06693118  -0.10966287  -3.71368649  14.00307400
   N   7.0   3.70818913   0.09405969  -0.63593020  14.00307400
   N   7.0  -3.53846185   0.05200607  -0.56770287  14.00307400
   N   7.0  -0.02200198  -0.12613740   3.51526522  14.00307400
   N   7.0   0.11103701   3.63069284   0.69776722  14.00307400
   N   7.0   0.00236630  -3.75838358   0.57856132  14.00307400
   C   6.0   0.04180141  -0.08601689  -8.91125021  12.00000000
   C   6.0   2.17165555  -0.02961832  -4.97266479  12.00000000
   C   6.0  -2.19249544   0.00384417  -4.93702835  12.00000000
   C   6.0   2.27477989   0.02753026  -7.50453452  12.00000000
   C   6.0  -2.28548761  -0.00055542  -7.44567343  12.00000000
   C   6.0   4.37992259   0.06454979  -3.10443396  12.00000000
   C   6.0  -4.31730817  -0.01551837  -3.16721917  12.00000000
   C   6.0   5.46943095   0.10585253   1.07328444  12.00000000
   C   6.0  -5.36637520   0.16678677   1.29335811  12.00000000
   C   6.0   6.91137839   0.13462367  -4.09354551  12.00000000
   C   6.0  -6.90611781   0.06445776  -3.76886728  12.00000000
   C   6.0   8.06180420   0.04708818   0.53019375  12.00000000
   C   6.0  -7.92358846   0.29771338   0.62674780  12.00000000
   C   6.0   8.73396419  -0.00445841  -2.04569474  12.00000000
   C   6.0  -8.76090861   0.26715767  -1.81037661  12.00000000
   C   6.0  -0.26168825  -0.02543265   8.75414359  12.00000000
   C   6.0  -0.12677879   2.14841056   4.82344010  12.00000000
   C   6.0  -0.07126916  -2.24567178   4.85670250  12.00000000
   C   6.0  -0.10947632   2.21837168   7.44012549  12.00000000
   C   6.0  -0.05123382  -2.28367398   7.45385751  12.00000000
   C   6.0   0.00312609   4.32619831   3.27072844  12.00000000
   C   6.0  -0.03489865  -4.36805313   3.05738279  12.00000000
   C   6.0   0.08860869   5.53932120  -1.03348640  12.00000000
   C   6.0   0.14211249  -5.68444762  -0.92935445  12.00000000
   C   6.0  -0.19597525   7.03556084   3.83105409  12.00000000
   C   6.0  -0.10640468  -6.88193096   3.81242408  12.00000000
   C   6.0   0.06362064   8.11265868  -0.57383622  12.00000000
   C   6.0   0.17024466  -8.10712377  -0.28728487  12.00000000
   C   6.0  -0.28780182   8.77542550   1.95834439  12.00000000
   C   6.0   0.03488107  -8.85551594   1.99939525  12.00000000
   H   1.0   0.39964578   0.43330231 -10.87689176   1.00782500
   H   1.0   4.01470694   0.07122394  -8.88517882   1.00782500
   H   1.0  -4.39038137  -0.13310300  -8.08581142   1.00782500
   H   1.0  10.74126274  -0.13972381  -2.70751178   1.00782500
   H   1.0 -10.66721862   0.40028295  -2.24392141   1.00782500
   H   1.0   7.42755541  -0.38779260  -6.02800088   1.00782500
   H   1.0  -7.12086854   0.12299400  -5.97629634   1.00782500
   H   1.0   9.77693412  -0.01107109   1.99478944   1.00782500
   H   1.0  -9.26103387   0.63984763   2.21087064   1.00782500
   H   1.0   5.11076868  -0.51390270   3.13301234   1.00782500
   H   1.0  -4.75934189   0.17057782   3.17223911   1.00782500
   H   1.0  -0.16974527   0.05606676  10.93368432   1.00782500
   H   1.0  -0.14445283   3.92758966   8.10578129   1.00782500
   H   1.0  -0.38349013  -4.11880994   8.20670312   1.00782500
   H   1.0  -0.63664776  10.89032481   2.61514900   1.00782500
   H   1.0   0.43569250 -10.92719637   2.50638933   1.00782500
   H   1.0  -0.29479964   7.60473428   5.69274487   1.00782500
   H   1.0   0.19791727  -7.25641804   5.56599122   1.00782500
   H   1.0   0.18220699   9.80678522  -1.78503287   1.00782500
   H   1.0   0.07059154  -9.61038580  -1.90019621   1.00782500
   H   1.0   0.19786733   4.72040284  -2.87600833   1.00782500
   H   1.0   0.12514925  -5.30529991  -3.19278803   1.00782500
