# Supplementary material for: Branching mechanism of photoswitching in an Fe(II) polypyridyl complex explained by full singlet-triplet-quintet dynamics
Source: Commun Chem. 2023 Jan 9;6:7. doi: 10.1038/s42004-022-00796-z (PMC9829715; doi:10.1038/s42004-022-00796-z)
Supplement: Supplementary file 5 — Supplementary Data 2 [file 42004_2022_796_MOESM5_ESM.zip › geom_184]

  Fe  26.0  -0.00993064   0.08103167  -0.08206830  55.93494200
   N   7.0  -0.02147455  -0.03356034  -3.70426339  14.00307400
   N   7.0   3.61120726   0.06260138  -0.63887210  14.00307400
   N   7.0  -3.81143963   0.08064888  -0.71383616  14.00307400
   N   7.0   0.00166312  -0.03892950   3.54941797  14.00307400
   N   7.0  -0.01909078   3.70460753   0.62870895  14.00307400
   N   7.0   0.07469604  -3.85485410   0.57551476  14.00307400
   C   6.0  -0.05964497  -0.28718798  -8.91526829  12.00000000
   C   6.0   2.16103100  -0.01216084  -4.95038241  12.00000000
   C   6.0  -2.27868919  -0.11592566  -5.04213200  12.00000000
   C   6.0   2.23399365   0.01614350  -7.51627076  12.00000000
   C   6.0  -2.33740295  -0.00977410  -7.72834216  12.00000000
   C   6.0   4.44818067  -0.00285573  -3.07835172  12.00000000
   C   6.0  -4.48436611   0.09016960  -3.10112942  12.00000000
   C   6.0   5.54150762   0.15573465   1.16059848  12.00000000
   C   6.0  -5.61210825  -0.07534149   1.03957036  12.00000000
   C   6.0   6.95414188  -0.25191301  -3.81126933  12.00000000
   C   6.0  -6.90075094   0.11523163  -3.81129327  12.00000000
   C   6.0   8.08650449   0.07156953   0.47404195  12.00000000
   C   6.0  -8.13231975   0.15576048   0.47214635  12.00000000
   C   6.0   8.63068978  -0.04888169  -1.93997221  12.00000000
   C   6.0  -8.78969746   0.18259737  -2.00658607  12.00000000
   C   6.0   0.01872568  -0.02049975   8.81573550  12.00000000
   C   6.0  -0.05740678   2.12241614   4.84562965  12.00000000
   C   6.0  -0.02454763  -2.33367356   4.80145160  12.00000000
   C   6.0  -0.00101939   2.20657236   7.65426007  12.00000000
   C   6.0  -0.01280778  -2.40287451   7.50875006  12.00000000
   C   6.0  -0.00130850   4.44217357   3.18949717  12.00000000
   C   6.0   0.04028969  -4.30144012   3.05816591  12.00000000
   C   6.0  -0.07735660   5.77150992  -1.07650967  12.00000000
   C   6.0   0.12970602  -5.63609156  -1.07077131  12.00000000
   C   6.0  -0.10167443   6.79749488   3.93131460  12.00000000
   C   6.0   0.07619628  -6.81551021   3.85950231  12.00000000
   C   6.0   0.16136423   8.22922859  -0.35874780  12.00000000
   C   6.0   0.13750183  -8.20202856  -0.30266836  12.00000000
   C   6.0   0.15178366   8.84715716   2.27003382  12.00000000
   C   6.0   0.31657867  -8.75653145   2.20309694  12.00000000
   H   1.0  -0.02987756  -0.67023352 -10.87200676   1.00782500
   H   1.0   3.99962733  -0.52447114  -8.67977897   1.00782500
   H   1.0  -4.28290444  -0.18263087  -8.39428378   1.00782500
   H   1.0  10.89488743  -0.28675282  -2.23735672   1.00782500
   H   1.0 -10.70265404  -0.13404290  -2.57628656   1.00782500
   H   1.0   7.15802186  -0.55021751  -5.64973287   1.00782500
   H   1.0  -7.38232734  -0.30036845  -5.80042643   1.00782500
   H   1.0   9.50694923  -0.07296987   2.22340186   1.00782500
   H   1.0  -9.63943350  -0.01203732   2.03264221   1.00782500
   H   1.0   4.74093391   0.08988200   3.08039447   1.00782500
   H   1.0  -5.04133516  -0.37306048   3.02007404   1.00782500
   H   1.0  -0.08017523  -0.04580884  10.76027026   1.00782500
   H   1.0   0.07866651   3.98534950   8.52312302   1.00782500
   H   1.0  -0.26736537  -4.16699534   8.42222929   1.00782500
   H   1.0   0.30551283  10.98625003   2.95381532   1.00782500
   H   1.0   0.62070012 -10.57928491   2.58031816   1.00782500
   H   1.0  -0.00692345   7.37312701   6.00322782   1.00782500
   H   1.0  -0.04365102  -7.00847054   5.93665811   1.00782500
   H   1.0   0.37976902   9.71819560  -1.65754430   1.00782500
   H   1.0  -0.07942663  -9.50155609  -1.67106110   1.00782500
   H   1.0  -0.36222239   4.56194201  -2.81997574   1.00782500
   H   1.0   0.48419240  -4.87818584  -3.24375147   1.00782500
