# Supplementary material for: Branching mechanism of photoswitching in an Fe(II) polypyridyl complex explained by full singlet-triplet-quintet dynamics
Source: Commun Chem. 2023 Jan 9;6:7. doi: 10.1038/s42004-022-00796-z (PMC9829715; doi:10.1038/s42004-022-00796-z)
Supplement: Supplementary file 5 — Supplementary Data 2 [file 42004_2022_796_MOESM5_ESM.zip › geom_185]

  Fe  26.0   0.03352286   0.11376137   0.01406458  55.93494200
   N   7.0  -0.04364338  -0.02192027  -3.64071417  14.00307400
   N   7.0   3.62662105   0.09758338  -0.55433932  14.00307400
   N   7.0  -3.96355914   0.00445109  -0.73743282  14.00307400
   N   7.0  -0.07014680   0.05357672   3.61557341  14.00307400
   N   7.0  -0.02261304   3.71753801   0.63172864  14.00307400
   N   7.0  -0.07780878  -3.82950474   0.66428638  14.00307400
   C   6.0   0.04360916   0.03720301  -8.69300219  12.00000000
   C   6.0   2.19146309   0.01336048  -4.88554693  12.00000000
   C   6.0  -2.32478259  -0.07458433  -4.97233166  12.00000000
   C   6.0   2.24330012  -0.14678188  -7.44612844  12.00000000
   C   6.0  -2.17555963  -0.12980302  -7.44686175  12.00000000
   C   6.0   4.29682579  -0.32613204  -3.05523001  12.00000000
   C   6.0  -4.44289956   0.18457596  -3.28460064  12.00000000
   C   6.0   5.57426966   0.08176761   1.06870872  12.00000000
   C   6.0  -5.69623789   0.25285927   0.99702882  12.00000000
   C   6.0   6.72957441  -0.46968744  -3.89394091  12.00000000
   C   6.0  -6.94603525   0.05322746  -3.99689586  12.00000000
   C   6.0   8.25692556   0.01107316   0.33120463  12.00000000
   C   6.0  -8.17548882   0.00465731   0.55723731  12.00000000
   C   6.0   8.89368776  -0.32357879  -2.02528572  12.00000000
   C   6.0  -8.63176339   0.27061099  -2.19983266  12.00000000
   C   6.0   0.22184220  -0.02096133   8.84418738  12.00000000
   C   6.0  -0.23429140   2.31043692   4.84991863  12.00000000
   C   6.0   0.03747266  -2.26661243   4.76800608  12.00000000
   C   6.0  -0.03378668   2.12738913   7.52297630  12.00000000
   C   6.0   0.30115468  -2.32999664   7.40712725  12.00000000
   C   6.0  -0.19328103   4.47123396   3.13299754  12.00000000
   C   6.0   0.11685366  -4.46075734   3.02548831  12.00000000
   C   6.0   0.03580645   5.74539707  -0.93752186  12.00000000
   C   6.0  -0.02244673  -5.62373311  -1.06472018  12.00000000
   C   6.0  -0.30960804   6.92374426   4.02697361  12.00000000
   C   6.0   0.22190278  -6.93960502   3.90092920  12.00000000
   C   6.0  -0.04162309   8.19564098  -0.42288714  12.00000000
   C   6.0   0.31038786  -8.10584122  -0.42461429  12.00000000
   C   6.0  -0.12913603   8.90923379   2.20196238  12.00000000
   C   6.0   0.22502888  -8.89575818   2.06572954  12.00000000
   H   1.0  -0.04815887  -0.08686399 -10.88844812   1.00782500
   H   1.0   4.35098840  -0.02635486  -8.38575060   1.00782500
   H   1.0  -4.08667897   0.11710482  -8.46839509   1.00782500
   H   1.0  10.79226956  -0.49352146  -2.59777316   1.00782500
   H   1.0 -10.83971578   0.76945525  -2.55205525   1.00782500
   H   1.0   7.27129223  -0.91392271  -5.87648213   1.00782500
   H   1.0  -7.52290030  -0.19274108  -5.96611034   1.00782500
   H   1.0   9.69074946   0.20598511   2.03564865   1.00782500
   H   1.0  -9.80450588   0.11325987   1.67900351   1.00782500
   H   1.0   4.70725093   0.10139500   3.12415972   1.00782500
   H   1.0  -4.71676283  -0.10668810   2.98637543   1.00782500
   H   1.0   0.46141087   0.18155256  11.00963866   1.00782500
   H   1.0  -0.10877464   3.95399814   8.07061483   1.00782500
   H   1.0   0.09307309  -3.98203037   8.47211815   1.00782500
   H   1.0  -0.27320413  10.77612739   2.93900432   1.00782500
   H   1.0   0.43218122 -10.92919808   2.71140351   1.00782500
   H   1.0  -0.37438350   7.28210543   5.77506677   1.00782500
   H   1.0   0.46438269  -7.39725770   5.93502521   1.00782500
   H   1.0   0.50102430   9.10355279  -2.07982396   1.00782500
   H   1.0   0.53032962  -9.33272448  -2.08906428   1.00782500
   H   1.0   0.28594295   5.26973311  -2.80086880   1.00782500
   H   1.0  -0.09453445  -4.82035084  -2.94073813   1.00782500
