# Supplementary material for: Branching mechanism of photoswitching in an Fe(II) polypyridyl complex explained by full singlet-triplet-quintet dynamics
Source: Commun Chem. 2023 Jan 9;6:7. doi: 10.1038/s42004-022-00796-z (PMC9829715; doi:10.1038/s42004-022-00796-z)
Supplement: Supplementary file 5 — Supplementary Data 2 [file 42004_2022_796_MOESM5_ESM.zip › geom_186]

  Fe  26.0  -0.04520432  -0.04448978   0.01045442  55.93494200
   N   7.0   0.04053750   0.05522908  -3.55703269  14.00307400
   N   7.0   3.73476261  -0.06275692  -0.65461644  14.00307400
   N   7.0  -3.73752187  -0.04736185  -0.60372947  14.00307400
   N   7.0  -0.15904634  -0.02349094   3.69414315  14.00307400
   N   7.0  -0.07419108   3.61992048   0.55575077  14.00307400
   N   7.0  -0.24553731  -3.76946957   0.60374822  14.00307400
   C   6.0   0.16063703   0.07788261  -8.93211429  12.00000000
   C   6.0   2.21491254  -0.03418475  -4.92775133  12.00000000
   C   6.0  -2.05685200   0.01076111  -4.86767189  12.00000000
   C   6.0   2.34200373  -0.03084875  -7.54584650  12.00000000
   C   6.0  -2.05460961   0.02679364  -7.51578867  12.00000000
   C   6.0   4.42551092   0.19720350  -3.26110265  12.00000000
   C   6.0  -4.37851447  -0.12177203  -3.12605790  12.00000000
   C   6.0   5.52001823  -0.08316278   0.97597942  12.00000000
   C   6.0  -5.51603604   0.28312998   1.09837546  12.00000000
   C   6.0   6.91269702   0.24596907  -4.02219721  12.00000000
   C   6.0  -6.92674055  -0.29607932  -3.96149295  12.00000000
   C   6.0   7.92819917   0.16525885   0.30640921  12.00000000
   C   6.0  -8.10987824   0.13965966   0.35475396  12.00000000
   C   6.0   8.82117648   0.11525762  -2.11768794  12.00000000
   C   6.0  -8.87073946   0.07644616  -2.24024333  12.00000000
   C   6.0   0.22267691   0.09751303   8.70366335  12.00000000
   C   6.0  -0.15535271   2.17449393   4.96631455  12.00000000
   C   6.0   0.11094911  -2.15367461   4.84092197  12.00000000
   C   6.0   0.11348663   2.36401776   7.54982893  12.00000000
   C   6.0   0.18402304  -2.22273120   7.47253466  12.00000000
   C   6.0  -0.09719228   4.22197872   3.25620947  12.00000000
   C   6.0  -0.06846092  -4.43614802   3.23093863  12.00000000
   C   6.0  -0.04939408   5.54903683  -0.94312465  12.00000000
   C   6.0  -0.07682111  -5.60871349  -0.98417986  12.00000000
   C   6.0  -0.01080914   6.95561014   3.90398099  12.00000000
   C   6.0   0.07714080  -6.95199546   4.05532940  12.00000000
   C   6.0  -0.03139583   8.11826388  -0.36039887  12.00000000
   C   6.0  -0.22545967  -8.24960973  -0.40810887  12.00000000
   C   6.0   0.15612657   8.88604348   2.19924100  12.00000000
   C   6.0  -0.03788506  -8.93488816   2.15937252  12.00000000
   H   1.0   0.08313260  -0.02072127 -11.16995422   1.00782500
   H   1.0   4.37635781  -0.25589654  -8.06978943   1.00782500
   H   1.0  -3.73102692  -0.11151025  -8.24576010   1.00782500
   H   1.0  11.08689196  -0.22396551  -2.31134016   1.00782500
   H   1.0 -10.79327567   0.37842233  -2.73888277   1.00782500
   H   1.0   7.28884306   0.37387075  -5.75434171   1.00782500
   H   1.0  -7.37497626  -0.57960987  -6.04466729   1.00782500
   H   1.0   9.64388882  -0.06974116   1.66364967   1.00782500
   H   1.0  -9.63253116   0.35015712   1.75165034   1.00782500
   H   1.0   5.18921401   0.18682049   3.14230054   1.00782500
   H   1.0  -5.03887307  -0.03979495   3.00739033   1.00782500
   H   1.0   0.54769738  -0.08560250  11.02237081   1.00782500
   H   1.0   0.42368885   4.11573014   8.52303578   1.00782500
   H   1.0   0.19978378  -4.19821164   8.53194943   1.00782500
   H   1.0  -0.11374540  10.75317533   2.80464914   1.00782500
   H   1.0  -0.02266617 -10.98291339   1.98227083   1.00782500
   H   1.0   0.23679195   7.40462809   5.78030074   1.00782500
   H   1.0  -0.09079121  -7.49708604   6.01362392   1.00782500
   H   1.0   0.06487319   9.39955314  -1.66936972   1.00782500
   H   1.0  -0.06173960  -9.78766841  -1.57626199   1.00782500
   H   1.0   0.16209121   4.97757243  -3.11839473   1.00782500
   H   1.0  -0.03969066  -5.37520780  -2.97013551   1.00782500
