# Supplementary material for: Branching mechanism of photoswitching in an Fe(II) polypyridyl complex explained by full singlet-triplet-quintet dynamics
Source: Commun Chem. 2023 Jan 9;6:7. doi: 10.1038/s42004-022-00796-z (PMC9829715; doi:10.1038/s42004-022-00796-z)
Supplement: Supplementary file 5 — Supplementary Data 2 [file 42004_2022_796_MOESM5_ESM.zip › geom_187]

  Fe  26.0   0.01756946   0.02955368   0.00896424  55.93494200
   N   7.0   0.05131905  -0.02416575  -3.59173281  14.00307400
   N   7.0   3.82563391   0.09710221  -0.62275516  14.00307400
   N   7.0  -3.85883392   0.03973649  -0.57113257  14.00307400
   N   7.0  -0.04777283  -0.02191249   3.63097604  14.00307400
   N   7.0  -0.07802117   3.68805729   0.58347694  14.00307400
   N   7.0   0.15665504  -3.69980807   0.58075561  14.00307400
   C   6.0  -0.00879308   0.03485755  -8.86861501  12.00000000
   C   6.0   2.32039299  -0.00742150  -4.87466000  12.00000000
   C   6.0  -2.21067808   0.03693641  -4.88542117  12.00000000
   C   6.0   2.31217736   0.22683448  -7.45619379  12.00000000
   C   6.0  -2.27739188   0.11278009  -7.58125037  12.00000000
   C   6.0   4.45830620   0.02879028  -3.02837136  12.00000000
   C   6.0  -4.41834582   0.01602427  -3.02484314  12.00000000
   C   6.0   5.73527566  -0.06849250   1.02577520  12.00000000
   C   6.0  -5.77626751   0.02150881   1.23388712  12.00000000
   C   6.0   6.95038423  -0.02404159  -3.86338548  12.00000000
   C   6.0  -7.01073881  -0.15332224  -3.88717941  12.00000000
   C   6.0   8.32846425  -0.04115363   0.43216440  12.00000000
   C   6.0  -8.13559789  -0.05752501   0.45485113  12.00000000
   C   6.0   8.90426341   0.23348861  -2.14262520  12.00000000
   C   6.0  -8.83304079  -0.04090088  -2.11028951  12.00000000
   C   6.0   0.02151380  -0.11771539   8.93054275  12.00000000
   C   6.0   0.00127587   2.18965871   4.83259006  12.00000000
   C   6.0  -0.11262206  -2.21784860   4.89731519  12.00000000
   C   6.0  -0.09734917   2.14774348   7.54277980  12.00000000
   C   6.0   0.08808519  -2.38950316   7.54557089  12.00000000
   C   6.0   0.00011707   4.31874876   3.15341023  12.00000000
   C   6.0   0.00074800  -4.33994995   3.09026630  12.00000000
   C   6.0  -0.19323047   5.40484022  -1.05151552  12.00000000
   C   6.0  -0.03611797  -5.47965562  -1.15943546  12.00000000
   C   6.0  -0.00095664   6.96059199   3.73223118  12.00000000
   C   6.0  -0.12588268  -6.87385968   3.91350984  12.00000000
   C   6.0  -0.05339897   7.98224573  -0.60405562  12.00000000
   C   6.0  -0.17688985  -8.17614078  -0.43516544  12.00000000
   C   6.0   0.29303789   8.84195043   1.88511328  12.00000000
   C   6.0  -0.10279328  -8.74704140   2.26929760  12.00000000
   H   1.0  -0.04749728  -0.42010535 -11.03870989   1.00782500
   H   1.0   4.07851885   0.14401834  -7.99957683   1.00782500
   H   1.0  -4.02336188   0.32122011  -8.65075185   1.00782500
   H   1.0  10.86737344  -0.05351088  -2.84469192   1.00782500
   H   1.0 -10.89101948   0.55909161  -2.68880967   1.00782500
   H   1.0   7.82663906   0.21270248  -5.91776857   1.00782500
   H   1.0  -7.51805345   0.31079543  -5.91493409   1.00782500
   H   1.0   9.61013908   0.08366060   2.17820345   1.00782500
   H   1.0  -9.82197312  -0.22542855   2.04908638   1.00782500
   H   1.0   4.77060581  -0.16321937   3.04281274   1.00782500
   H   1.0  -4.61968199  -0.24040229   2.97420473   1.00782500
   H   1.0   0.27486376  -0.37112952  10.99621064   1.00782500
   H   1.0  -0.09289440   3.86384118   8.48838753   1.00782500
   H   1.0   0.14966779  -4.02069166   8.22997362   1.00782500
   H   1.0   0.16554394  10.80071591   2.44740056   1.00782500
   H   1.0   0.19885116 -10.78596395   2.70973707   1.00782500
   H   1.0  -0.11377560   7.13558355   5.54701307   1.00782500
   H   1.0  -0.40115014  -7.07234182   6.18157287   1.00782500
   H   1.0  -0.07494366   9.31019134  -2.23012439   1.00782500
   H   1.0  -0.08888929  -9.70889344  -1.95365140   1.00782500
   H   1.0  -0.42071247   4.62048604  -2.99572812   1.00782500
   H   1.0   0.37413032  -4.92452216  -2.83907572   1.00782500
