# Supplementary material for: Branching mechanism of photoswitching in an Fe(II) polypyridyl complex explained by full singlet-triplet-quintet dynamics
Source: Commun Chem. 2023 Jan 9;6:7. doi: 10.1038/s42004-022-00796-z (PMC9829715; doi:10.1038/s42004-022-00796-z)
Supplement: Supplementary file 5 — Supplementary Data 2 [file 42004_2022_796_MOESM5_ESM.zip › geom_188]

  Fe  26.0  -0.15951199  -0.06700819   0.02623773  55.93494200
   N   7.0   0.13210394  -0.13273352  -3.77153987  14.00307400
   N   7.0   3.74823312  -0.11701246  -0.70917132  14.00307400
   N   7.0  -3.77340214   0.00267070  -0.65237311  14.00307400
   N   7.0  -0.04228447  -0.00850841   3.54061447  14.00307400
   N   7.0  -0.23873642   3.84141779   0.58824708  14.00307400
   N   7.0   0.03812179  -3.85121356   0.75950822  14.00307400
   C   6.0   0.18646594   0.20719458  -8.71533299  12.00000000
   C   6.0   2.50434427  -0.13842362  -4.81562943  12.00000000
   C   6.0  -2.08737210  -0.04386868  -4.98262225  12.00000000
   C   6.0   2.44262404   0.03895346  -7.55628749  12.00000000
   C   6.0  -2.23469066   0.18610444  -7.57500503  12.00000000
   C   6.0   4.40771888  -0.03271188  -2.99631227  12.00000000
   C   6.0  -4.43475454  -0.17959859  -3.14441116  12.00000000
   C   6.0   5.82390897   0.20436608   1.03850913  12.00000000
   C   6.0  -5.58428120   0.16952436   1.16592018  12.00000000
   C   6.0   6.94474592   0.12153861  -3.96845810  12.00000000
   C   6.0  -7.04373330  -0.02989826  -3.95262103  12.00000000
   C   6.0   8.16318833   0.04782588   0.44467298  12.00000000
   C   6.0  -8.13535196   0.00257867   0.55553843  12.00000000
   C   6.0   8.70676925  -0.08530910  -2.19718131  12.00000000
   C   6.0  -8.83399034  -0.06795800  -2.00745157  12.00000000
   C   6.0   0.23954999   0.03280488   8.74444641  12.00000000
   C   6.0  -0.10329032   2.19202800   4.74954401  12.00000000
   C   6.0   0.11575995  -2.12764573   4.93747484  12.00000000
   C   6.0   0.09314339   2.36417036   7.48368244  12.00000000
   C   6.0   0.04539206  -2.19123309   7.60056843  12.00000000
   C   6.0  -0.10629075   4.37815244   3.13127995  12.00000000
   C   6.0  -0.12706830  -4.42949854   3.22724346  12.00000000
   C   6.0  -0.07114488   5.60659489  -1.07854833  12.00000000
   C   6.0  -0.11678699  -5.64981868  -1.07364809  12.00000000
   C   6.0   0.18349879   6.88772786   3.88782871  12.00000000
   C   6.0  -0.20702835  -6.99011585   3.96939192  12.00000000
   C   6.0  -0.11914403   8.15229716  -0.37275175  12.00000000
   C   6.0   0.09648877  -8.17456999  -0.52513617  12.00000000
   C   6.0   0.08718951   8.88116744   2.13725089  12.00000000
   C   6.0  -0.10682451  -8.85355936   2.06561453  12.00000000
   H   1.0   0.65405274   0.75007694 -10.89658590   1.00782500
   H   1.0   4.05532624   0.70552595  -8.23262046   1.00782500
   H   1.0  -4.01772779  -0.12323055  -8.34276286   1.00782500
   H   1.0  10.82473589   0.05134828  -2.41225690   1.00782500
   H   1.0 -10.49783502  -0.11883244  -2.52577078   1.00782500
   H   1.0   7.11091244   0.28737510  -6.20607350   1.00782500
   H   1.0  -7.58411801  -0.19849910  -5.94997537   1.00782500
   H   1.0   9.65166377  -0.35526420   1.86155921   1.00782500
   H   1.0  -9.45176376  -0.10643896   1.83709614   1.00782500
   H   1.0   5.17447265   0.49950675   2.86231784   1.00782500
   H   1.0  -5.06996754   0.17470315   3.02340249   1.00782500
   H   1.0  -0.01242765   0.35304824  10.72197992   1.00782500
   H   1.0   0.29435017   3.96111708   8.52779246   1.00782500
   H   1.0   0.13073532  -4.08996515   8.41685889   1.00782500
   H   1.0   0.21237749  10.94059449   2.78101409   1.00782500
   H   1.0  -0.06652123 -10.51442504   2.44960601   1.00782500
   H   1.0   0.65996864   7.35950088   5.96396652   1.00782500
   H   1.0  -0.49100815  -7.74572070   5.68081662   1.00782500
   H   1.0  -0.29291821   9.34179794  -1.95331712   1.00782500
   H   1.0   0.13174467  -9.77219662  -1.69308048   1.00782500
   H   1.0  -0.11914416   5.23988697  -3.21544297   1.00782500
   H   1.0   0.76468615  -4.93504685  -2.86862977   1.00782500
