# Supplementary material for: Branching mechanism of photoswitching in an Fe(II) polypyridyl complex explained by full singlet-triplet-quintet dynamics
Source: Commun Chem. 2023 Jan 9;6:7. doi: 10.1038/s42004-022-00796-z (PMC9829715; doi:10.1038/s42004-022-00796-z)
Supplement: Supplementary file 5 — Supplementary Data 2 [file 42004_2022_796_MOESM5_ESM.zip › geom_189]

  Fe  26.0  -0.09061898   0.04730823  -0.01057046  55.93494200
   N   7.0  -0.02011997   0.05450625  -3.64270713  14.00307400
   N   7.0   3.82386285  -0.21803877  -0.41864543  14.00307400
   N   7.0  -3.93837157  -0.00905738  -0.65832696  14.00307400
   N   7.0  -0.15501692   0.06441099   3.45836654  14.00307400
   N   7.0  -0.08363445   3.93988639   0.63455785  14.00307400
   N   7.0  -0.02866483  -3.61933482   0.59079582  14.00307400
   C   6.0   0.15653766   0.12861241  -8.76819739  12.00000000
   C   6.0   2.13161186  -0.12696687  -4.70859073  12.00000000
   C   6.0  -2.29669433   0.06843380  -4.97577321  12.00000000
   C   6.0   2.32135667  -0.06955623  -7.33619783  12.00000000
   C   6.0  -2.13945620   0.03772321  -7.56939410  12.00000000
   C   6.0   4.23987683  -0.27756677  -2.95678144  12.00000000
   C   6.0  -4.42001703  -0.20564950  -3.06186917  12.00000000
   C   6.0   5.66445118  -0.16742040   1.13660769  12.00000000
   C   6.0  -5.66753854  -0.10551813   1.13608193  12.00000000
   C   6.0   6.82836669  -0.16169846  -3.99721393  12.00000000
   C   6.0  -7.01821371  -0.18751240  -3.98260293  12.00000000
   C   6.0   8.21620466  -0.12384812   0.45707674  12.00000000
   C   6.0  -8.26061854  -0.25759885   0.41364894  12.00000000
   C   6.0   8.60586384  -0.00146749  -2.06488809  12.00000000
   C   6.0  -8.95121187  -0.18309262  -2.12553200  12.00000000
   C   6.0   0.25043415   0.05149750   8.73806550  12.00000000
   C   6.0  -0.13306050   2.31281046   4.80827368  12.00000000
   C   6.0   0.05578048  -2.09573789   4.80531457  12.00000000
   C   6.0   0.20193310   2.30926469   7.35227772  12.00000000
   C   6.0   0.05001915  -2.32769174   7.48544815  12.00000000
   C   6.0   0.00217617   4.44615720   3.04707291  12.00000000
   C   6.0   0.04726775  -4.27833594   3.01591868  12.00000000
   C   6.0   0.22675824   5.68459537  -0.96014937  12.00000000
   C   6.0  -0.11539231  -5.53125463  -1.23966716  12.00000000
   C   6.0  -0.21116451   7.01032435   3.93632359  12.00000000
   C   6.0   0.24144217  -6.80285606   3.94351140  12.00000000
   C   6.0   0.36928041   8.28068185  -0.33429320  12.00000000
   C   6.0  -0.00293838  -8.07805295  -0.40263049  12.00000000
   C   6.0   0.04687031   8.87609058   2.25332735  12.00000000
   C   6.0   0.25002849  -8.65437650   2.07649322  12.00000000
   H   1.0   0.22821595   0.28072665 -10.65159371   1.00782500
   H   1.0   3.92463377  -0.02843005  -8.33112485   1.00782500
   H   1.0  -3.80314652   0.07599931  -8.82380070   1.00782500
   H   1.0  10.76142720   0.45449794  -2.78170389   1.00782500
   H   1.0 -10.56262689   0.36884903  -2.73853336   1.00782500
   H   1.0   7.54413529  -0.06706146  -6.00231368   1.00782500
   H   1.0  -7.41479787   0.09289706  -6.05960730   1.00782500
   H   1.0   9.66584617  -0.23824740   2.00229613   1.00782500
   H   1.0  -8.93701899  -0.10199616   1.96956697   1.00782500
   H   1.0   5.23369441  -0.34019401   3.18891423   1.00782500
   H   1.0  -5.11919441  -0.23306579   2.93607507   1.00782500
   H   1.0   0.26023049  -0.08200008  10.60882949   1.00782500
   H   1.0   0.26914010   4.19095605   8.64903417   1.00782500
   H   1.0  -0.22163939  -4.43582228   8.33843262   1.00782500
   H   1.0   0.07663312  10.75616887   2.85324998   1.00782500
   H   1.0  -0.08281920 -10.80099949   2.60309731   1.00782500
   H   1.0  -0.25287981   6.93857282   6.05767685   1.00782500
   H   1.0   0.25234464  -7.54449781   5.70840405   1.00782500
   H   1.0   0.61078039   9.72614222  -1.98628177   1.00782500
   H   1.0  -0.32996633  -9.18158235  -1.88868581   1.00782500
   H   1.0   0.28392810   4.77191795  -2.81892409   1.00782500
   H   1.0   0.01203910  -5.05937812  -3.19506298   1.00782500
