# Supplementary material for: Branching mechanism of photoswitching in an Fe(II) polypyridyl complex explained by full singlet-triplet-quintet dynamics
Source: Commun Chem. 2023 Jan 9;6:7. doi: 10.1038/s42004-022-00796-z (PMC9829715; doi:10.1038/s42004-022-00796-z)
Supplement: Supplementary file 5 — Supplementary Data 2 [file 42004_2022_796_MOESM5_ESM.zip › geom_19]

  Fe  26.0  -0.02543601   0.11169163   0.00012991  55.93494200
   N   7.0  -0.09132352   0.03441383  -3.54196895  14.00307400
   N   7.0   3.81853987  -0.06932991  -0.50576021  14.00307400
   N   7.0  -3.79229076   0.21670251  -0.65182725  14.00307400
   N   7.0   0.18029171   0.03048072   3.67545614  14.00307400
   N   7.0  -0.01546126   3.73983439   0.43285816  14.00307400
   N   7.0   0.01176687  -3.71821858   0.65770123  14.00307400
   C   6.0   0.02285799  -0.10523570  -8.71910587  12.00000000
   C   6.0   2.18124383  -0.26156568  -4.83337222  12.00000000
   C   6.0  -2.29898180   0.04313100  -4.85241514  12.00000000
   C   6.0   2.19118766  -0.33781518  -7.34319438  12.00000000
   C   6.0  -2.25610095   0.10065997  -7.45806592  12.00000000
   C   6.0   4.35890584  -0.16685457  -3.03694142  12.00000000
   C   6.0  -4.51452787   0.23865465  -3.16056852  12.00000000
   C   6.0   5.72092432  -0.19219667   1.22250373  12.00000000
   C   6.0  -5.61679695   0.09627201   1.05976534  12.00000000
   C   6.0   6.98166848  -0.55272848  -3.91616588  12.00000000
   C   6.0  -6.95560674  -0.05920934  -3.85731971  12.00000000
   C   6.0   8.20524004  -0.07952758   0.50255675  12.00000000
   C   6.0  -8.17060861   0.33415442   0.40979937  12.00000000
   C   6.0   8.64834794  -0.04815101  -2.05997666  12.00000000
   C   6.0  -8.99038746   0.01440355  -2.12902173  12.00000000
   C   6.0  -0.07177484  -0.07686017   8.86776408  12.00000000
   C   6.0   0.08588421   2.13756223   4.78287027  12.00000000
   C   6.0   0.17871073  -2.20954393   4.82236692  12.00000000
   C   6.0   0.06034027   2.23761239   7.41559996  12.00000000
   C   6.0   0.13314256  -2.35223255   7.47566661  12.00000000
   C   6.0  -0.14985868   4.42602568   3.14727788  12.00000000
   C   6.0   0.17249711  -4.45312826   3.08167013  12.00000000
   C   6.0  -0.15973357   5.79721988  -1.23348371  12.00000000
   C   6.0  -0.07067610  -5.53394299  -1.17830830  12.00000000
   C   6.0  -0.07155701   6.85448848   3.84863740  12.00000000
   C   6.0   0.05028096  -6.88172688   3.74900712  12.00000000
   C   6.0  -0.06256594   8.31548709  -0.28113040  12.00000000
   C   6.0   0.31067485  -8.17557808  -0.58492472  12.00000000
   C   6.0  -0.38485369   8.95171131   2.19361855  12.00000000
   C   6.0   0.32480570  -8.83970163   2.00353738  12.00000000
   H   1.0   0.30803389  -0.40265028 -10.84040032   1.00782500
   H   1.0   4.34867606  -0.55915746  -8.17279156   1.00782500
   H   1.0  -3.88300404   0.25151464  -8.56924434   1.00782500
   H   1.0  10.55132435   0.33430574  -2.81897976   1.00782500
   H   1.0 -10.45022414   0.08499687  -2.79135568   1.00782500
   H   1.0   7.68131844  -0.62685285  -5.69687153   1.00782500
   H   1.0  -7.25817833  -0.00408151  -5.96967592   1.00782500
   H   1.0   9.67706415   0.50582013   1.95711057   1.00782500
   H   1.0  -9.57681363   0.40117074   1.73723610   1.00782500
   H   1.0   5.45919057  -0.43073478   3.31614562   1.00782500
   H   1.0  -5.13472417   0.21842394   2.73672797   1.00782500
   H   1.0  -0.34806012   0.30774806  10.89478130   1.00782500
   H   1.0   0.20794291   3.84253306   8.81358210   1.00782500
   H   1.0  -0.30586042  -4.20858390   8.31623937   1.00782500
   H   1.0  -0.60545042  10.77064777   3.12608306   1.00782500
   H   1.0   0.37906340 -10.83267799   2.35299178   1.00782500
   H   1.0  -0.33927546   7.43746642   5.46636485   1.00782500
   H   1.0   0.41852288  -7.49661999   6.25508417   1.00782500
   H   1.0  -0.13606985   9.61714367  -1.76185094   1.00782500
   H   1.0   0.30699632  -9.43116489  -2.37555194   1.00782500
   H   1.0  -0.08458859   5.14905621  -3.02386409   1.00782500
   H   1.0   0.40032666  -5.10625184  -3.15161308   1.00782500
