# Supplementary material for: Branching mechanism of photoswitching in an Fe(II) polypyridyl complex explained by full singlet-triplet-quintet dynamics
Source: Commun Chem. 2023 Jan 9;6:7. doi: 10.1038/s42004-022-00796-z (PMC9829715; doi:10.1038/s42004-022-00796-z)
Supplement: Supplementary file 5 — Supplementary Data 2 [file 42004_2022_796_MOESM5_ESM.zip › geom_190]

  Fe  26.0  -0.07197484  -0.03175672   0.04797186  55.93494200
   N   7.0  -0.05167248  -0.05413459  -3.61712983  14.00307400
   N   7.0   3.77093011  -0.12574968  -0.67148758  14.00307400
   N   7.0  -3.72251909   0.19412005  -0.72544005  14.00307400
   N   7.0   0.01090508  -0.04448088   3.73237285  14.00307400
   N   7.0   0.10766402   3.79736489   0.57316743  14.00307400
   N   7.0  -0.06286968  -3.74502686   0.66858956  14.00307400
   C   6.0  -0.01974178  -0.38524375  -8.89775527  12.00000000
   C   6.0   2.16053327  -0.23307523  -4.93457765  12.00000000
   C   6.0  -2.08855205   0.04600943  -4.75782016  12.00000000
   C   6.0   2.27033142  -0.24967426  -7.43912626  12.00000000
   C   6.0  -2.21884279  -0.21860590  -7.42098929  12.00000000
   C   6.0   4.44923321  -0.27773493  -3.20866306  12.00000000
   C   6.0  -4.26349425   0.20352664  -3.06364716  12.00000000
   C   6.0   5.60044387   0.12576865   0.97965804  12.00000000
   C   6.0  -5.52856120   0.00160218   1.08077419  12.00000000
   C   6.0   7.01168752  -0.00907569  -4.00657163  12.00000000
   C   6.0  -6.87346171   0.25417139  -3.60390766  12.00000000
   C   6.0   8.14632788   0.08476023   0.22898455  12.00000000
   C   6.0  -8.02116357   0.21965407   0.46521795  12.00000000
   C   6.0   9.01770487   0.28905799  -2.22586696  12.00000000
   C   6.0  -8.82412405   0.16160601  -1.92802016  12.00000000
   C   6.0  -0.13864625   0.01820316   8.81185393  12.00000000
   C   6.0  -0.21599012   2.16935771   4.96697577  12.00000000
   C   6.0  -0.05258455  -2.17772064   4.84737391  12.00000000
   C   6.0  -0.25451710   2.19603687   7.53827679  12.00000000
   C   6.0  -0.03463203  -2.29473279   7.34686710  12.00000000
   C   6.0  -0.13018157   4.38378615   3.12067603  12.00000000
   C   6.0   0.10573800  -4.45708762   2.99945702  12.00000000
   C   6.0   0.00288196   5.58778583  -1.09427081  12.00000000
   C   6.0   0.06355279  -5.48764544  -1.11927732  12.00000000
   C   6.0  -0.29041596   6.96579507   4.00318024  12.00000000
   C   6.0  -0.03743984  -6.92090517   3.89167203  12.00000000
   C   6.0   0.25525871   8.17479387  -0.37005727  12.00000000
   C   6.0   0.28076708  -8.04242414  -0.62197199  12.00000000
   C   6.0  -0.07618523   8.86923709   2.18788562  12.00000000
   C   6.0   0.02841723  -8.89039484   2.05263199  12.00000000
   H   1.0  -0.06366401  -0.68387036 -10.62866252   1.00782500
   H   1.0   3.90711050  -0.45801153  -8.50623183   1.00782500
   H   1.0  -3.95345427  -0.42833274  -8.55410842   1.00782500
   H   1.0  11.06401424   0.36962899  -2.62033033   1.00782500
   H   1.0 -10.74346194   0.27294155  -2.62703211   1.00782500
   H   1.0   7.11015388   0.38524189  -6.14503669   1.00782500
   H   1.0  -7.34987390   0.38372400  -5.73566949   1.00782500
   H   1.0   9.33983993  -0.14654859   1.88412446   1.00782500
   H   1.0  -9.57893930   0.22825176   1.88462336   1.00782500
   H   1.0   5.43939945  -0.05137248   3.01249152   1.00782500
   H   1.0  -4.69152697  -0.01910746   2.96096079   1.00782500
   H   1.0  -0.14765204  -0.04699585  10.98826483   1.00782500
   H   1.0  -0.42912200   4.19439731   8.73461253   1.00782500
   H   1.0   0.03774876  -4.36468944   8.17676678   1.00782500
   H   1.0  -0.66784146  10.63095537   3.21100730   1.00782500
   H   1.0   0.11207860 -10.69815182   2.58410716   1.00782500
   H   1.0  -0.45232605   7.85395752   5.86044909   1.00782500
   H   1.0  -0.33083615  -7.56860498   5.82001082   1.00782500
   H   1.0   0.21466042   9.65441797  -1.91540669   1.00782500
   H   1.0   0.13296893  -9.40610112  -2.25287524   1.00782500
   H   1.0  -0.13001238   5.08859931  -2.94099371   1.00782500
   H   1.0   0.58483538  -5.00699377  -3.26201568   1.00782500
