# Supplementary material for: Branching mechanism of photoswitching in an Fe(II) polypyridyl complex explained by full singlet-triplet-quintet dynamics
Source: Commun Chem. 2023 Jan 9;6:7. doi: 10.1038/s42004-022-00796-z (PMC9829715; doi:10.1038/s42004-022-00796-z)
Supplement: Supplementary file 5 — Supplementary Data 2 [file 42004_2022_796_MOESM5_ESM.zip › geom_191]

  Fe  26.0   0.00829470  -0.03877520  -0.01257554  55.93494200
   N   7.0  -0.07862482  -0.02284403  -3.60335554  14.00307400
   N   7.0   3.80598595  -0.04212912  -0.50120576  14.00307400
   N   7.0  -3.80727644  -0.04331260  -0.48552049  14.00307400
   N   7.0   0.13391767   0.04003527   3.61982680  14.00307400
   N   7.0   0.04381453   3.76662893   0.69122236  14.00307400
   N   7.0  -0.07457383  -3.79125801   0.71661382  14.00307400
   C   6.0  -0.10941604   0.12183323  -8.82695936  12.00000000
   C   6.0   2.21384879   0.03120608  -4.82809613  12.00000000
   C   6.0  -2.24154668   0.09320834  -4.85884010  12.00000000
   C   6.0   2.28570561  -0.09686870  -7.50459172  12.00000000
   C   6.0  -2.34702809   0.19220110  -7.48847162  12.00000000
   C   6.0   4.45215223  -0.07336242  -3.06767634  12.00000000
   C   6.0  -4.45314608   0.08318022  -2.92327133  12.00000000
   C   6.0   5.71977263   0.02826601   1.10082229  12.00000000
   C   6.0  -5.80534003  -0.35024128   1.05384864  12.00000000
   C   6.0   6.98641931  -0.02802484  -4.00485267  12.00000000
   C   6.0  -7.00281628   0.15977195  -3.95182785  12.00000000
   C   6.0   8.31120469   0.08410406   0.50392404  12.00000000
   C   6.0  -8.22537851  -0.34799060   0.42720656  12.00000000
   C   6.0   8.90912060   0.01095772  -2.11637591  12.00000000
   C   6.0  -8.90291115   0.04706933  -2.18018100  12.00000000
   C   6.0  -0.13920803   0.13104583   8.82592682  12.00000000
   C   6.0   0.07191906   2.29804045   4.89237296  12.00000000
   C   6.0  -0.04724162  -2.32873805   4.91817539  12.00000000
   C   6.0  -0.10539333   2.45605052   7.52350414  12.00000000
   C   6.0  -0.24946948  -2.20690017   7.58267107  12.00000000
   C   6.0   0.22872385   4.54658467   3.15723432  12.00000000
   C   6.0   0.04536498  -4.54477487   3.04617571  12.00000000
   C   6.0  -0.20644144   5.52811521  -1.10792349  12.00000000
   C   6.0   0.02584392  -5.48950540  -1.20459953  12.00000000
   C   6.0   0.19938222   6.98517217   3.84078098  12.00000000
   C   6.0  -0.10807540  -6.96384659   3.84371152  12.00000000
   C   6.0  -0.03648364   8.12485824  -0.62135827  12.00000000
   C   6.0   0.15618125  -8.18450976  -0.54897973  12.00000000
   C   6.0   0.15637593   8.75024078   1.99593319  12.00000000
   C   6.0   0.11483551  -8.91814483   2.08197036  12.00000000
   H   1.0  -0.04425591   0.64908621 -10.62553652   1.00782500
   H   1.0   4.03826185   0.06087231  -8.68682152   1.00782500
   H   1.0  -4.02373045   0.41320323  -8.31406507   1.00782500
   H   1.0  10.79334536  -0.13186321  -2.55150976   1.00782500
   H   1.0 -10.96009961   0.65384983  -2.92719326   1.00782500
   H   1.0   7.22577691   0.18038145  -6.11325557   1.00782500
   H   1.0  -7.10619077   0.66571571  -5.95930321   1.00782500
   H   1.0   9.61681257   0.21951200   2.14187752   1.00782500
   H   1.0  -9.46342162   0.08701229   1.94356473   1.00782500
   H   1.0   4.99178875  -0.42201562   2.93387506   1.00782500
   H   1.0  -5.09817159  -0.50058152   3.19851502   1.00782500
   H   1.0  -0.28089236   0.18587550  11.00917671   1.00782500
   H   1.0  -0.10844480   4.49616717   8.53525859   1.00782500
   H   1.0  -0.03119720  -4.26724041   9.07433639   1.00782500
   H   1.0  -0.00300546  10.65891146   2.28411430   1.00782500
   H   1.0   0.65689665 -10.77812242   2.62923665   1.00782500
   H   1.0   0.41268049   7.33894155   5.79169452   1.00782500
   H   1.0  -0.09479501  -7.26199218   5.96919279   1.00782500
   H   1.0   0.38812747   9.34917100  -2.51169230   1.00782500
   H   1.0  -0.32115050  -9.71765058  -1.85942416   1.00782500
   H   1.0  -0.34094051   4.86904313  -3.14392966   1.00782500
   H   1.0   0.19618543  -4.96094342  -2.96383101   1.00782500
