# Supplementary material for: Branching mechanism of photoswitching in an Fe(II) polypyridyl complex explained by full singlet-triplet-quintet dynamics
Source: Commun Chem. 2023 Jan 9;6:7. doi: 10.1038/s42004-022-00796-z (PMC9829715; doi:10.1038/s42004-022-00796-z)
Supplement: Supplementary file 5 — Supplementary Data 2 [file 42004_2022_796_MOESM5_ESM.zip › geom_192]

  Fe  26.0   0.08201828   0.02507424   0.04710081  55.93494200
   N   7.0   0.06471653  -0.05638583  -3.68245769  14.00307400
   N   7.0   3.72624190  -0.10503297  -0.70707789  14.00307400
   N   7.0  -3.86226641  -0.13363518  -0.57825666  14.00307400
   N   7.0  -0.01894209   0.12760038   3.53444536  14.00307400
   N   7.0   0.07944179   3.75748216   0.75358356  14.00307400
   N   7.0   0.19845135  -3.80269745   0.78127908  14.00307400
   C   6.0  -0.05248170   0.14826465  -8.84847507  12.00000000
   C   6.0   2.21800626   0.12232148  -4.86460223  12.00000000
   C   6.0  -2.19822076   0.01098721  -4.87624468  12.00000000
   C   6.0   2.23140939   0.22139396  -7.45556764  12.00000000
   C   6.0  -2.29465043   0.06053562  -7.56081818  12.00000000
   C   6.0   4.33691820  -0.04573370  -3.18819345  12.00000000
   C   6.0  -4.43897487  -0.02401855  -3.16922906  12.00000000
   C   6.0   5.75486079  -0.12802321   0.98580975  12.00000000
   C   6.0  -5.78208746  -0.16556308   1.11657823  12.00000000
   C   6.0   6.82996472   0.08591530  -4.02131552  12.00000000
   C   6.0  -6.90249348  -0.01555698  -3.92751410  12.00000000
   C   6.0   8.16426101  -0.05612299   0.29131649  12.00000000
   C   6.0  -8.30882567  -0.10237446   0.35619982  12.00000000
   C   6.0   8.87961967  -0.07876666  -2.25219473  12.00000000
   C   6.0  -8.80934177  -0.08861345  -2.19088966  12.00000000
   C   6.0  -0.28964185   0.11829740   8.85125091  12.00000000
   C   6.0  -0.07195926   2.04598521   4.94336265  12.00000000
   C   6.0  -0.07076010  -2.26420752   4.92850681  12.00000000
   C   6.0  -0.09834844   2.29509155   7.51357128  12.00000000
   C   6.0  -0.15090758  -2.14386256   7.53768586  12.00000000
   C   6.0   0.04028275   4.52148235   3.18887528  12.00000000
   C   6.0   0.01941030  -4.45085264   3.24652905  12.00000000
   C   6.0  -0.11950976   5.52343599  -1.10831654  12.00000000
   C   6.0   0.26693516  -5.59022851  -1.05624273  12.00000000
   C   6.0   0.25122891   6.97955560   3.94022987  12.00000000
   C   6.0  -0.00193986  -6.84761502   3.97504447  12.00000000
   C   6.0   0.04897493   8.33060084  -0.46849871  12.00000000
   C   6.0  -0.03597790  -8.18676552  -0.41047718  12.00000000
   C   6.0   0.03413820   8.87578673   2.05686232  12.00000000
   C   6.0  -0.08398281  -8.92651228   2.19761018  12.00000000
   H   1.0   0.21990486   0.27867937 -10.90502848   1.00782500
   H   1.0   4.00497275   0.18330403  -8.57015509   1.00782500
   H   1.0  -3.94139844   0.02039892  -8.91202175   1.00782500
   H   1.0  10.91548615  -0.21806101  -2.87063483   1.00782500
   H   1.0 -10.95151648  -0.36471813  -2.56437355   1.00782500
   H   1.0   7.13376225   0.09154489  -5.94968508   1.00782500
   H   1.0  -7.36834590   0.33511258  -5.70915398   1.00782500
   H   1.0   9.49911036  -0.30585922   1.90822900   1.00782500
   H   1.0  -9.48720944  -0.01145501   1.83300951   1.00782500
   H   1.0   5.22047458  -0.45582491   2.87425171   1.00782500
   H   1.0  -5.32084983  -0.29221259   3.14088012   1.00782500
   H   1.0  -0.24614055  -0.18572229  11.07148572   1.00782500
   H   1.0  -0.00703443   3.93290634   8.51810605   1.00782500
   H   1.0  -0.34992708  -3.98157863   8.48142938   1.00782500
   H   1.0   0.31817973  10.80220397   2.43135535   1.00782500
   H   1.0   0.22734364 -10.95440663   2.63002555   1.00782500
   H   1.0   0.32205493   7.43299206   5.84939812   1.00782500
   H   1.0   0.25891423  -7.61837426   5.77685873   1.00782500
   H   1.0   0.60296886   9.89520636  -1.89019643   1.00782500
   H   1.0  -0.00316998  -9.36753173  -2.00539885   1.00782500
   H   1.0  -0.29462337   4.86806113  -2.80652707   1.00782500
   H   1.0  -0.36221460  -5.19868492  -3.15155105   1.00782500
