# Supplementary material for: Branching mechanism of photoswitching in an Fe(II) polypyridyl complex explained by full singlet-triplet-quintet dynamics
Source: Commun Chem. 2023 Jan 9;6:7. doi: 10.1038/s42004-022-00796-z (PMC9829715; doi:10.1038/s42004-022-00796-z)
Supplement: Supplementary file 5 — Supplementary Data 2 [file 42004_2022_796_MOESM5_ESM.zip › geom_193]

  Fe  26.0  -0.07058185   0.17836581  -0.04267889  55.93494200
   N   7.0  -0.07060523   0.23303723  -3.53867559  14.00307400
   N   7.0   3.84460523   0.02818739  -0.70895576  14.00307400
   N   7.0  -3.87741117   0.14494724  -0.61788396  14.00307400
   N   7.0  -0.02714219  -0.04188171   3.42900702  14.00307400
   N   7.0   0.10637776   3.86809092   0.68833349  14.00307400
   N   7.0   0.16789986  -3.82767037   0.52680265  14.00307400
   C   6.0   0.12438546  -0.28805794  -8.81083021  12.00000000
   C   6.0   2.13808226   0.17916600  -4.80799802  12.00000000
   C   6.0  -2.30690827  -0.11436282  -4.79637473  12.00000000
   C   6.0   2.25981616  -0.04863911  -7.47602029  12.00000000
   C   6.0  -2.32815598  -0.22805451  -7.60402652  12.00000000
   C   6.0   4.30484422   0.07923636  -3.06681051  12.00000000
   C   6.0  -4.48485904  -0.07736630  -3.05851871  12.00000000
   C   6.0   5.65302958  -0.14842185   1.12725871  12.00000000
   C   6.0  -5.67443997   0.15051032   1.10972446  12.00000000
   C   6.0   6.90493435   0.04415624  -3.82488866  12.00000000
   C   6.0  -7.08576775  -0.32352996  -3.86894108  12.00000000
   C   6.0   8.23020719  -0.18348828   0.47230902  12.00000000
   C   6.0  -8.08816218  -0.02768468   0.40162054  12.00000000
   C   6.0   9.00472223  -0.15154856  -2.16581540  12.00000000
   C   6.0  -8.99228344  -0.24479785  -2.03724942  12.00000000
   C   6.0  -0.15729534  -0.11324243   8.79356604  12.00000000
   C   6.0   0.10805856   2.23899223   4.81811450  12.00000000
   C   6.0   0.01046131  -2.15963522   4.77296180  12.00000000
   C   6.0   0.09036987   2.14991449   7.60751757  12.00000000
   C   6.0  -0.14463463  -2.19919434   7.39823682  12.00000000
   C   6.0  -0.06587412   4.47553707   3.17724083  12.00000000
   C   6.0   0.05148693  -4.47788712   3.05954601  12.00000000
   C   6.0   0.14884695   5.71639729  -1.13581407  12.00000000
   C   6.0   0.16285942  -5.63681756  -1.08182165  12.00000000
   C   6.0   0.01645514   6.92061369   3.93652833  12.00000000
   C   6.0  -0.25904577  -6.83921812   3.92328824  12.00000000
   C   6.0   0.10797306   8.20555116  -0.35305435  12.00000000
   C   6.0   0.21261585  -8.21852180  -0.48605155  12.00000000
   C   6.0   0.06546900   8.86708794   2.27335433  12.00000000
   C   6.0  -0.02200888  -8.86071574   2.08562006  12.00000000
   H   1.0   0.31122581  -0.65026566 -10.78664096   1.00782500
   H   1.0   4.38807622  -0.10135689  -8.03039786   1.00782500
   H   1.0  -3.87673900  -0.12875891  -8.60514624   1.00782500
   H   1.0  11.11611908   0.19553261  -2.93448310   1.00782500
   H   1.0 -10.94790926  -0.20655807  -2.48792923   1.00782500
   H   1.0   7.60643451   0.41393615  -5.78571894   1.00782500
   H   1.0  -7.69452821  -0.45177308  -5.74276853   1.00782500
   H   1.0   9.36169015   0.21833964   1.95676544   1.00782500
   H   1.0  -9.51837765  -0.00345100   1.97691952   1.00782500
   H   1.0   5.04576378  -0.20906675   2.97145592   1.00782500
   H   1.0  -5.19323978   0.66603293   3.23948732   1.00782500
   H   1.0  -0.29323288  -0.24018975  10.94544260   1.00782500
   H   1.0   0.66759301   4.05161659   8.52087824   1.00782500
   H   1.0  -0.14762291  -3.96576087   8.28706168   1.00782500
   H   1.0   0.34208689  10.77406823   3.15199802   1.00782500
   H   1.0   0.48632167 -10.81706576   2.64420901   1.00782500
   H   1.0   0.42044854   7.59966356   5.88088597   1.00782500
   H   1.0   0.25850798  -7.09712973   5.92584244   1.00782500
   H   1.0  -0.01766237   9.80348316  -1.87747976   1.00782500
   H   1.0  -0.09173878  -9.65521372  -2.20825615   1.00782500
   H   1.0   0.35221612   5.06088901  -3.05280930   1.00782500
   H   1.0  -0.47866943  -5.13394025  -3.10095593   1.00782500
