# Supplementary material for: Branching mechanism of photoswitching in an Fe(II) polypyridyl complex explained by full singlet-triplet-quintet dynamics
Source: Commun Chem. 2023 Jan 9;6:7. doi: 10.1038/s42004-022-00796-z (PMC9829715; doi:10.1038/s42004-022-00796-z)
Supplement: Supplementary file 5 — Supplementary Data 2 [file 42004_2022_796_MOESM5_ESM.zip › geom_194]

  Fe  26.0   0.03691276  -0.08887746   0.12614104  55.93494200
   N   7.0  -0.09654220   0.02374230  -3.48114983  14.00307400
   N   7.0   3.79617216   0.04990115  -0.78256279  14.00307400
   N   7.0  -3.81504176  -0.16652722  -0.61319276  14.00307400
   N   7.0  -0.05095210   0.05285825   3.64354947  14.00307400
   N   7.0   0.02106705   3.61992525   0.54641972  14.00307400
   N   7.0   0.29327036  -3.72643071   0.65310252  14.00307400
   C   6.0  -0.15608554   0.12338636  -8.73334638  12.00000000
   C   6.0   2.12022849   0.12688718  -4.91044904  12.00000000
   C   6.0  -2.19919192   0.02747288  -4.86778949  12.00000000
   C   6.0   2.26988820   0.09436810  -7.53855365  12.00000000
   C   6.0  -2.47461653   0.19475476  -7.43620486  12.00000000
   C   6.0   4.37812595   0.06776841  -3.24540147  12.00000000
   C   6.0  -4.27327871   0.10768096  -3.09437717  12.00000000
   C   6.0   5.74196280  -0.32555935   1.06020234  12.00000000
   C   6.0  -5.59464397  -0.27528435   1.03297692  12.00000000
   C   6.0   6.84734630   0.14590085  -3.88349966  12.00000000
   C   6.0  -6.91679772   0.52410307  -3.71280781  12.00000000
   C   6.0   8.29892267  -0.11924461   0.48842427  12.00000000
   C   6.0  -8.16412905  -0.25827691   0.26164161  12.00000000
   C   6.0   8.92118382  -0.14088109  -2.14343624  12.00000000
   C   6.0  -8.84487907   0.20177739  -2.12211679  12.00000000
   C   6.0  -0.23573650   0.03803337   8.84976381  12.00000000
   C   6.0  -0.33823316   2.26495261   4.82627359  12.00000000
   C   6.0   0.04933143  -2.20725715   4.91306823  12.00000000
   C   6.0   0.03466209   2.42117267   7.55014074  12.00000000
   C   6.0  -0.14543582  -2.22280036   7.54980773  12.00000000
   C   6.0  -0.15029384   4.28827306   2.99026572  12.00000000
   C   6.0   0.17432856  -4.30992709   3.14142795  12.00000000
   C   6.0   0.09156975   5.45845263  -1.17302259  12.00000000
   C   6.0   0.17094751  -5.70865158  -1.10844256  12.00000000
   C   6.0   0.08739459   6.85175112   3.67633169  12.00000000
   C   6.0   0.26799220  -6.79538760   3.90864101  12.00000000
   C   6.0   0.07365040   8.12787072  -0.54975936  12.00000000
   C   6.0   0.10098353  -8.05810255  -0.36062220  12.00000000
   C   6.0  -0.11703704   8.73150079   1.98909829  12.00000000
   C   6.0  -0.21352397  -8.63665938   2.14782165  12.00000000
   H   1.0  -0.00621970   0.40821333 -10.70414527   1.00782500
   H   1.0   4.25746352  -0.11609945  -8.55026285   1.00782500
   H   1.0  -4.07770540   0.34302704  -8.29241723   1.00782500
   H   1.0  11.04221085  -0.42981958  -2.67779188   1.00782500
   H   1.0 -10.84789439  -0.12636317  -2.89968156   1.00782500
   H   1.0   7.58940079   0.41173131  -5.70151859   1.00782500
   H   1.0  -7.55145646   0.76810901  -5.65970472   1.00782500
   H   1.0   9.81512416   0.02537629   1.88999578   1.00782500
   H   1.0  -9.94161268  -0.38245049   1.42949091   1.00782500
   H   1.0   5.23018467  -0.59609242   3.06792017   1.00782500
   H   1.0  -5.19613793  -0.52558528   2.99933329   1.00782500
   H   1.0  -0.21305174  -0.15262131  10.81115671   1.00782500
   H   1.0  -0.11788848   4.22071899   8.95694878   1.00782500
   H   1.0   0.05063761  -4.08790868   8.31522628   1.00782500
   H   1.0  -0.31975689  10.54186268   2.55839897   1.00782500
   H   1.0  -0.34488399 -10.74109450   2.77084493   1.00782500
   H   1.0   0.00870169   7.05758766   5.62860649   1.00782500
   H   1.0  -0.11700704  -7.84228638   5.76358798   1.00782500
   H   1.0  -0.40306513   9.52026878  -2.43327696   1.00782500
   H   1.0  -0.30922267  -9.82439043  -1.82019331   1.00782500
   H   1.0  -0.39116378   4.94771663  -3.26769554   1.00782500
   H   1.0   0.06478417  -5.23950859  -2.83408825   1.00782500
