# Supplementary material for: Branching mechanism of photoswitching in an Fe(II) polypyridyl complex explained by full singlet-triplet-quintet dynamics
Source: Commun Chem. 2023 Jan 9;6:7. doi: 10.1038/s42004-022-00796-z (PMC9829715; doi:10.1038/s42004-022-00796-z)
Supplement: Supplementary file 5 — Supplementary Data 2 [file 42004_2022_796_MOESM5_ESM.zip › geom_195]

  Fe  26.0  -0.06674602  -0.04334188   0.01878821  55.93494200
   N   7.0  -0.00399163   0.01542147  -3.63616767  14.00307400
   N   7.0   3.78259303   0.07206793  -0.63083662  14.00307400
   N   7.0  -3.78820924  -0.07998611  -0.66205414  14.00307400
   N   7.0   0.09533560  -0.01690245   3.66437222  14.00307400
   N   7.0   0.14870463   3.72238036   0.62300720  14.00307400
   N   7.0   0.00090412  -3.80193099   0.68018046  14.00307400
   C   6.0  -0.06443061  -0.12326526  -8.69722969  12.00000000
   C   6.0   2.19687327   0.11643858  -4.87803678  12.00000000
   C   6.0  -2.22372661  -0.08164863  -4.78934882  12.00000000
   C   6.0   2.23273425   0.09122004  -7.46323321  12.00000000
   C   6.0  -2.31063470  -0.07298761  -7.34430652  12.00000000
   C   6.0   4.46423277   0.04553855  -3.08268331  12.00000000
   C   6.0  -4.32376026  -0.15487657  -3.21742247  12.00000000
   C   6.0   5.62353618   0.16086549   1.06428102  12.00000000
   C   6.0  -5.64268090   0.03507426   0.89191981  12.00000000
   C   6.0   6.92051175   0.08956319  -4.01177180  12.00000000
   C   6.0  -6.84444142   0.10395358  -3.97519701  12.00000000
   C   6.0   8.26070474   0.11014478   0.42613764  12.00000000
   C   6.0  -8.21738003  -0.03061108   0.34930611  12.00000000
   C   6.0   8.72427879   0.02886800  -2.06732439  12.00000000
   C   6.0  -8.87289490   0.19910101  -2.14593299  12.00000000
   C   6.0   0.17775212   0.08096203   8.87370784  12.00000000
   C   6.0   0.13216855   2.24768949   4.78881899  12.00000000
   C   6.0  -0.06544091  -2.32549726   4.95366912  12.00000000
   C   6.0  -0.00561288   2.30104857   7.37846549  12.00000000
   C   6.0   0.15570911  -2.23408957   7.56110951  12.00000000
   C   6.0  -0.08078864   4.45796000   3.03768669  12.00000000
   C   6.0   0.09144895  -4.47772676   3.12348047  12.00000000
   C   6.0   0.00730702   5.55985956  -1.17428254  12.00000000
   C   6.0   0.18400448  -5.71190964  -0.96555303  12.00000000
   C   6.0   0.03450969   6.85872337   4.04525351  12.00000000
   C   6.0  -0.24901205  -7.03039595   3.80699412  12.00000000
   C   6.0  -0.13780874   8.21103397  -0.43647868  12.00000000
   C   6.0   0.09185633  -8.16174303  -0.40898943  12.00000000
   C   6.0   0.04787453   8.94993597   2.18775878  12.00000000
   C   6.0  -0.21690136  -8.87871414   2.05223012  12.00000000
   H   1.0   0.05513732  -0.28452646 -10.95578080   1.00782500
   H   1.0   4.09123377   0.42934542  -8.33581437   1.00782500
   H   1.0  -4.10426596  -0.60822461  -8.76380837   1.00782500
   H   1.0  10.55116508  -0.20994430  -2.55809319   1.00782500
   H   1.0 -10.93692004   0.30174985  -2.85012859   1.00782500
   H   1.0   7.27248869  -0.04990028  -5.86670902   1.00782500
   H   1.0  -7.21606441   0.23919628  -6.15460146   1.00782500
   H   1.0   9.71329840  -0.02461766   2.00941974   1.00782500
   H   1.0  -9.66689664   0.51798187   1.70488400   1.00782500
   H   1.0   5.07423877  -0.08408225   3.10766553   1.00782500
   H   1.0  -5.25905436   0.06048585   2.96121026   1.00782500
   H   1.0   0.18085504   0.27707866  11.20105388   1.00782500
   H   1.0  -0.00118891   3.93822595   8.67980652   1.00782500
   H   1.0   0.28810944  -4.25905004   8.49144957   1.00782500
   H   1.0   0.50276712  10.83070566   2.98955323   1.00782500
   H   1.0  -0.49357859 -10.86456218   2.58678022   1.00782500
   H   1.0  -0.04102650   7.09063110   6.11734103   1.00782500
   H   1.0  -0.46458979  -7.79318246   5.79183133   1.00782500
   H   1.0  -0.40995904   9.57111501  -2.18684933   1.00782500
   H   1.0   0.38585328  -9.46905503  -2.00751572   1.00782500
   H   1.0  -0.05769653   4.75646241  -3.19709989   1.00782500
   H   1.0  -0.10083824  -5.06483397  -2.94930294   1.00782500
