# Supplementary material for: Branching mechanism of photoswitching in an Fe(II) polypyridyl complex explained by full singlet-triplet-quintet dynamics
Source: Commun Chem. 2023 Jan 9;6:7. doi: 10.1038/s42004-022-00796-z (PMC9829715; doi:10.1038/s42004-022-00796-z)
Supplement: Supplementary file 5 — Supplementary Data 2 [file 42004_2022_796_MOESM5_ESM.zip › geom_196]

  Fe  26.0  -0.06128261  -0.02589519   0.01651412  55.93494200
   N   7.0  -0.05663819   0.11380271  -3.50803671  14.00307400
   N   7.0   3.85439870  -0.11428484  -0.68148393  14.00307400
   N   7.0  -3.84678178  -0.22644865  -0.67109029  14.00307400
   N   7.0  -0.00268255   0.04809878   3.53125543  14.00307400
   N   7.0  -0.01614120   3.98053162   0.54261050  14.00307400
   N   7.0   0.15676418  -3.70767371   0.58580704  14.00307400
   C   6.0  -0.06934739   0.10012801  -8.84385832  12.00000000
   C   6.0   2.26447623  -0.12617312  -4.79294848  12.00000000
   C   6.0  -2.28367221   0.08392140  -4.85697702  12.00000000
   C   6.0   2.21884794   0.08645281  -7.55186035  12.00000000
   C   6.0  -2.24913566  -0.07361706  -7.56200799  12.00000000
   C   6.0   4.52050111  -0.25228772  -3.09816481  12.00000000
   C   6.0  -4.42814234  -0.16311171  -3.04738818  12.00000000
   C   6.0   5.62860702   0.09034200   1.12851633  12.00000000
   C   6.0  -5.68522498  -0.12781585   1.11530707  12.00000000
   C   6.0   6.92585764   0.04325304  -3.97029460  12.00000000
   C   6.0  -6.85614782   0.08401451  -3.93539211  12.00000000
   C   6.0   8.23351687   0.12074189   0.38337658  12.00000000
   C   6.0  -8.22316823  -0.04132338   0.42734073  12.00000000
   C   6.0   8.84082989   0.15463306  -2.09787756  12.00000000
   C   6.0  -8.84095286  -0.12289164  -2.20488479  12.00000000
   C   6.0  -0.18760684  -0.07350444   8.90399116  12.00000000
   C   6.0   0.03185130   2.14895386   4.88932651  12.00000000
   C   6.0  -0.00283413  -2.14177530   4.71658262  12.00000000
   C   6.0  -0.07038195   2.32113265   7.53070921  12.00000000
   C   6.0   0.07322969  -2.35210611   7.54284260  12.00000000
   C   6.0  -0.01484053   4.37565102   3.21953669  12.00000000
   C   6.0   0.04176379  -4.38156408   3.25209562  12.00000000
   C   6.0  -0.03677425   5.79451489  -1.14827703  12.00000000
   C   6.0   0.03020632  -5.74816640  -1.05464270  12.00000000
   C   6.0   0.10344553   6.77491660   3.96914538  12.00000000
   C   6.0  -0.01336477  -6.87346569   4.05773774  12.00000000
   C   6.0   0.12305989   8.35278585  -0.47003963  12.00000000
   C   6.0  -0.13326535  -8.22016756  -0.46649440  12.00000000
   C   6.0   0.23892238   8.85400593   2.06421413  12.00000000
   C   6.0  -0.08272481  -8.68287749   2.15580570  12.00000000
   H   1.0  -0.40010408   0.12584089 -10.85345362   1.00782500
   H   1.0   3.80587934  -0.08864849  -8.59703292   1.00782500
   H   1.0  -4.17784428   0.32471483  -8.31051418   1.00782500
   H   1.0  10.80009932   0.10754997  -2.58022410   1.00782500
   H   1.0 -10.74491156  -0.09573017  -2.93693415   1.00782500
   H   1.0   7.65017310   0.22194804  -5.83508350   1.00782500
   H   1.0  -7.02736782  -0.02545525  -6.07646320   1.00782500
   H   1.0   9.85961493   0.45729465   1.78105245   1.00782500
   H   1.0  -9.99367495  -0.33902417   1.67569845   1.00782500
   H   1.0   5.37436780   0.19304770   3.06896635   1.00782500
   H   1.0  -5.08979238  -0.13879652   2.87211722   1.00782500
   H   1.0  -0.15408189  -0.24072794  11.18160194   1.00782500
   H   1.0   0.33117948   3.91338808   8.36846981   1.00782500
   H   1.0   0.18358792  -4.21794517   8.36996418   1.00782500
   H   1.0   0.91632199  10.84035843   2.84375893   1.00782500
   H   1.0  -0.22033805 -10.74288247   2.26845480   1.00782500
   H   1.0   0.40604462   6.94831244   5.78915774   1.00782500
   H   1.0  -0.21558271  -7.12033733   6.00623893   1.00782500
   H   1.0   0.30008748   9.81784963  -1.87661979   1.00782500
   H   1.0  -0.13449351  -9.47598667  -1.90394377   1.00782500
   H   1.0  -0.49659923   4.84148359  -3.34932083   1.00782500
   H   1.0   0.03184064  -5.23044097  -3.07153276   1.00782500
