# Supplementary material for: Branching mechanism of photoswitching in an Fe(II) polypyridyl complex explained by full singlet-triplet-quintet dynamics
Source: Commun Chem. 2023 Jan 9;6:7. doi: 10.1038/s42004-022-00796-z (PMC9829715; doi:10.1038/s42004-022-00796-z)
Supplement: Supplementary file 5 — Supplementary Data 2 [file 42004_2022_796_MOESM5_ESM.zip › geom_197]

  Fe  26.0   0.03336308   0.05765938  -0.06887660  55.93494200
   N   7.0  -0.02123028   0.12356505  -3.56332327  14.00307400
   N   7.0   3.65959137  -0.00374643  -0.75071092  14.00307400
   N   7.0  -3.82372503  -0.10061471  -0.57467345  14.00307400
   N   7.0   0.07729822   0.08347630   3.58700673  14.00307400
   N   7.0  -0.26059489   3.69514865   0.53199790  14.00307400
   N   7.0   0.07013148  -3.72853709   0.66048977  14.00307400
   C   6.0  -0.10640120  -0.01137339  -8.73726835  12.00000000
   C   6.0   2.29730888  -0.14606988  -4.83753894  12.00000000
   C   6.0  -2.24378548   0.20928458  -4.95024409  12.00000000
   C   6.0   2.27412138  -0.09266887  -7.54651793  12.00000000
   C   6.0  -2.43062543   0.18209190  -7.57323318  12.00000000
   C   6.0   4.52948145  -0.12416721  -3.06138481  12.00000000
   C   6.0  -4.47499022   0.31334015  -3.10970668  12.00000000
   C   6.0   5.55309912  -0.24305627   1.08404718  12.00000000
   C   6.0  -5.62333302  -0.09671842   1.00054385  12.00000000
   C   6.0   7.02640957  -0.15527988  -3.90326474  12.00000000
   C   6.0  -6.86537442   0.08883773  -3.95717175  12.00000000
   C   6.0   8.10711489  -0.09529663   0.50431610  12.00000000
   C   6.0  -8.16773823  -0.09974415   0.41128977  12.00000000
   C   6.0   8.90052523  -0.11523137  -1.91030208  12.00000000
   C   6.0  -8.67568618  -0.28470289  -2.19202419  12.00000000
   C   6.0   0.23485562   0.03387667   8.87365253  12.00000000
   C   6.0  -0.05731825   2.31973555   5.02578642  12.00000000
   C   6.0   0.05036166  -2.15000995   4.81281694  12.00000000
   C   6.0  -0.04976732   2.31066792   7.48125704  12.00000000
   C   6.0   0.19745048  -2.24988721   7.45550608  12.00000000
   C   6.0  -0.06336822   4.46738638   3.11342577  12.00000000
   C   6.0  -0.21551344  -4.33510709   3.14129099  12.00000000
   C   6.0  -0.08047937   5.72203248  -0.97673644  12.00000000
   C   6.0   0.05899093  -5.62444753  -1.07879151  12.00000000
   C   6.0  -0.07410543   6.93226234   3.91291990  12.00000000
   C   6.0  -0.14713541  -6.92136052   4.07003409  12.00000000
   C   6.0  -0.07557628   8.21245120  -0.31970917  12.00000000
   C   6.0   0.01627637  -8.21884398  -0.55569955  12.00000000
   C   6.0   0.03429017   8.84515983   2.19299794  12.00000000
   C   6.0   0.03116731  -8.88068161   2.08174194  12.00000000
   H   1.0   0.53238284  -0.01164775 -10.73880071   1.00782500
   H   1.0   3.99445185  -0.30406809  -8.61726521   1.00782500
   H   1.0  -4.04312748   0.02052132  -8.97306368   1.00782500
   H   1.0  10.82998163  -0.27129201  -2.92173948   1.00782500
   H   1.0 -10.75185707  -0.76698161  -2.42833440   1.00782500
   H   1.0   7.42981470  -0.19638747  -5.73596479   1.00782500
   H   1.0  -7.36835923   0.14009034  -6.05737874   1.00782500
   H   1.0   9.82925025  -0.16460920   1.76979257   1.00782500
   H   1.0  -9.78112209  -0.74085479   1.78825834   1.00782500
   H   1.0   4.89055676  -0.40801238   3.13723944   1.00782500
   H   1.0  -5.21350229  -0.09427916   3.18940670   1.00782500
   H   1.0   1.00668781   0.22597656  11.00264413   1.00782500
   H   1.0   0.73299420   4.07818383   8.43203375   1.00782500
   H   1.0   0.65726517  -3.95035480   8.72217333   1.00782500
   H   1.0  -0.29119860  10.64571260   2.40258709   1.00782500
   H   1.0   0.23279093 -10.91951386   2.99139718   1.00782500
   H   1.0   0.12194225   7.91130769   5.73133928   1.00782500
   H   1.0  -0.23361787  -7.26213201   6.14109863   1.00782500
   H   1.0  -0.09106624   9.86528699  -1.68817023   1.00782500
   H   1.0   0.11665389  -9.87992820  -1.93044462   1.00782500
   H   1.0  -0.45119755   5.34649025  -3.09304058   1.00782500
   H   1.0   0.61965342  -4.95568560  -3.16566287   1.00782500
