# Supplementary material for: Branching mechanism of photoswitching in an Fe(II) polypyridyl complex explained by full singlet-triplet-quintet dynamics
Source: Commun Chem. 2023 Jan 9;6:7. doi: 10.1038/s42004-022-00796-z (PMC9829715; doi:10.1038/s42004-022-00796-z)
Supplement: Supplementary file 5 — Supplementary Data 2 [file 42004_2022_796_MOESM5_ESM.zip › geom_198]

  Fe  26.0   0.00788076  -0.02114184  -0.03108050  55.93494200
   N   7.0   0.15800737  -0.08364281  -3.73269663  14.00307400
   N   7.0   3.86485627   0.10673104  -0.55167871  14.00307400
   N   7.0  -3.76299305   0.06361061  -0.71670905  14.00307400
   N   7.0  -0.07938155  -0.04038237   3.65182868  14.00307400
   N   7.0  -0.10942567   3.74759003   0.65390455  14.00307400
   N   7.0  -0.03117870  -3.72357106   0.71870329  14.00307400
   C   6.0   0.08745773  -0.00397531  -8.65271019  12.00000000
   C   6.0   2.37618063   0.00148953  -4.95481505  12.00000000
   C   6.0  -2.13892544   0.19177198  -4.82554260  12.00000000
   C   6.0   2.29338418   0.06026714  -7.59004437  12.00000000
   C   6.0  -2.37620055   0.12929778  -7.49900549  12.00000000
   C   6.0   4.50824217  -0.03815443  -3.07346841  12.00000000
   C   6.0  -4.33317151  -0.01032154  -3.23469405  12.00000000
   C   6.0   5.83363307   0.28072848   1.01055046  12.00000000
   C   6.0  -5.63537312   0.00950716   1.03393882  12.00000000
   C   6.0   6.76957270  -0.01045183  -3.96738047  12.00000000
   C   6.0  -6.84661087   0.00315015  -3.99333039  12.00000000
   C   6.0   8.25203646   0.16427695   0.21259556  12.00000000
   C   6.0  -8.30805360   0.09780578   0.33202949  12.00000000
   C   6.0   8.84038108   0.24000150  -2.21427613  12.00000000
   C   6.0  -8.73160141   0.00060989  -2.20845477  12.00000000
   C   6.0   0.28490417   0.00893858   8.72479916  12.00000000
   C   6.0   0.00710925   2.17247801   4.89216131  12.00000000
   C   6.0  -0.21323098  -2.33827401   4.88513536  12.00000000
   C   6.0   0.12406708   2.27339995   7.41527809  12.00000000
   C   6.0  -0.16861902  -2.28723424   7.46105814  12.00000000
   C   6.0   0.02026712   4.33049736   3.08797557  12.00000000
   C   6.0  -0.16591142  -4.38882012   3.20724541  12.00000000
   C   6.0  -0.12906817   5.51469661  -1.01840448  12.00000000
   C   6.0  -0.11720100  -5.83249354  -0.94555609  12.00000000
   C   6.0   0.03648660   6.66710738   3.96176450  12.00000000
   C   6.0  -0.04119294  -6.90005989   4.12969602  12.00000000
   C   6.0  -0.17060870   8.12269228  -0.27678431  12.00000000
   C   6.0  -0.18296628  -8.26423635  -0.27464942  12.00000000
   C   6.0   0.00992688   8.56965640   2.19185983  12.00000000
   C   6.0  -0.02229449  -8.84725050   2.31671654  12.00000000
   H   1.0   0.20040733   0.34753603 -10.82325467   1.00782500
   H   1.0   4.20227663  -0.47756101  -8.40309176   1.00782500
   H   1.0  -4.28145422   0.73524876  -8.59626123   1.00782500
   H   1.0  10.54125814   0.15828692  -2.90421566   1.00782500
   H   1.0 -10.70009120  -0.03497393  -2.73678569   1.00782500
   H   1.0   7.08023031  -0.44277724  -6.03917589   1.00782500
   H   1.0  -7.58510468  -0.03840531  -5.86548241   1.00782500
   H   1.0   9.63587409   0.32444054   1.54441349   1.00782500
   H   1.0  -9.72695245   0.32981761   1.56033796   1.00782500
   H   1.0   5.41799152  -0.00402431   2.95162712   1.00782500
   H   1.0  -4.93963936   0.37728888   2.96349137   1.00782500
   H   1.0   0.60125413   0.23813974  10.62683278   1.00782500
   H   1.0   0.39790743   4.24654999   8.24271485   1.00782500
   H   1.0  -0.15268613  -4.07249531   8.77712014   1.00782500
   H   1.0   0.15763434  10.42056892   2.77924499   1.00782500
   H   1.0  -0.11440671 -10.87748827   2.83431247   1.00782500
   H   1.0   0.30922682   7.11326269   5.94256171   1.00782500
   H   1.0   0.31506239  -7.14671827   6.12508701   1.00782500
   H   1.0  -0.27390338   9.69556559  -1.64957084   1.00782500
   H   1.0  -0.38889683  -9.67407877  -1.64114384   1.00782500
   H   1.0  -0.13508621   5.25498120  -3.14391023   1.00782500
   H   1.0   0.08325044  -5.29016803  -2.73588402   1.00782500
