# Supplementary material for: Branching mechanism of photoswitching in an Fe(II) polypyridyl complex explained by full singlet-triplet-quintet dynamics
Source: Commun Chem. 2023 Jan 9;6:7. doi: 10.1038/s42004-022-00796-z (PMC9829715; doi:10.1038/s42004-022-00796-z)
Supplement: Supplementary file 5 — Supplementary Data 2 [file 42004_2022_796_MOESM5_ESM.zip › geom_199]

  Fe  26.0   0.05617591  -0.05371402  -0.03150843  55.93494200
   N   7.0  -0.01392402   0.05521157  -3.52141972  14.00307400
   N   7.0   3.82327794   0.05610873  -0.69402961  14.00307400
   N   7.0  -3.89352986  -0.14598265  -0.65332692  14.00307400
   N   7.0   0.15590088  -0.02132924   3.63237877  14.00307400
   N   7.0  -0.07021198   3.85877997   0.67235410  14.00307400
   N   7.0  -0.09367174  -3.74203622   0.76828974  14.00307400
   C   6.0   0.16877477  -0.07337209  -8.86739335  12.00000000
   C   6.0   2.16441542  -0.03574514  -4.96400982  12.00000000
   C   6.0  -2.17320980   0.01125696  -4.84314466  12.00000000
   C   6.0   2.50347218   0.08466301  -7.58770110  12.00000000
   C   6.0  -2.10910583  -0.11871516  -7.52853474  12.00000000
   C   6.0   4.38114738   0.07834599  -3.07347294  12.00000000
   C   6.0  -4.43165175  -0.22074559  -3.21925975  12.00000000
   C   6.0   5.68666945   0.14677143   0.99278431  12.00000000
   C   6.0  -5.67345232  -0.21945445   0.98793288  12.00000000
   C   6.0   6.78959435  -0.03477518  -3.89448588  12.00000000
   C   6.0  -6.93975761   0.00676045  -4.01253119  12.00000000
   C   6.0   8.24661773   0.38991979   0.50258524  12.00000000
   C   6.0  -8.28966573   0.10067275   0.33955827  12.00000000
   C   6.0   8.74443595   0.02342629  -2.05609650  12.00000000
   C   6.0  -8.91573716   0.20728479  -2.27744244  12.00000000
   C   6.0   0.34926162  -0.05769804   8.86700181  12.00000000
   C   6.0   0.21878120   2.19215302   4.99484362  12.00000000
   C   6.0   0.03770240  -2.15053709   4.82835853  12.00000000
   C   6.0   0.32692413   2.25142440   7.56426231  12.00000000
   C   6.0   0.19514740  -2.28331995   7.47360520  12.00000000
   C   6.0   0.12838828   4.43217164   3.18069038  12.00000000
   C   6.0  -0.13313683  -4.47279681   3.21421716  12.00000000
   C   6.0  -0.37490974   5.67643457  -1.15624936  12.00000000
   C   6.0  -0.22891674  -5.79893849  -0.99173275  12.00000000
   C   6.0   0.04131167   6.91162153   4.06661510  12.00000000
   C   6.0  -0.12711667  -6.91584662   3.96647500  12.00000000
   C   6.0  -0.15512940   8.21728877  -0.48592729  12.00000000
   C   6.0  -0.17186429  -8.22106631  -0.37027157  12.00000000
   C   6.0   0.01254122   8.85481500   2.20978404  12.00000000
   C   6.0  -0.36210091  -8.84887955   2.08772512  12.00000000
   H   1.0   0.31222656  -0.41600348 -10.94146935   1.00782500
   H   1.0   4.50232667   0.25039793  -8.24454473   1.00782500
   H   1.0  -3.82880423   0.26857460  -8.63901712   1.00782500
   H   1.0  10.75114077   0.17869518  -2.62291911   1.00782500
   H   1.0 -10.78145892   0.33638134  -3.10339969   1.00782500
   H   1.0   7.84112344  -0.13558314  -5.83979385   1.00782500
   H   1.0  -7.38088972   0.08032785  -5.93497004   1.00782500
   H   1.0   9.81438841   0.87418674   1.82198002   1.00782500
   H   1.0  -9.52319746   0.14190843   1.73679175   1.00782500
   H   1.0   4.97548905   0.26136797   2.75800236   1.00782500
   H   1.0  -5.20054585  -0.38314776   2.86316779   1.00782500
   H   1.0   0.58372375  -0.27077523  10.99448625   1.00782500
   H   1.0   0.29065044   3.93670316   8.52997548   1.00782500
   H   1.0  -0.32743215  -4.24578132   8.17233539   1.00782500
   H   1.0  -0.05655451  10.66695002   2.93818751   1.00782500
   H   1.0  -0.73242013 -10.79537041   2.62318504   1.00782500
   H   1.0  -0.13600186   7.43824305   5.88412514   1.00782500
   H   1.0  -0.10003762  -7.47865769   5.87174726   1.00782500
   H   1.0  -0.91982158   9.68735728  -1.78028072   1.00782500
   H   1.0  -0.26845340  -9.83823977  -1.53900440   1.00782500
   H   1.0  -0.71455079   5.15940873  -3.07626204   1.00782500
   H   1.0   0.14012943  -5.16511488  -2.94426724   1.00782500
