# Supplementary material for: Branching mechanism of photoswitching in an Fe(II) polypyridyl complex explained by full singlet-triplet-quintet dynamics
Source: Commun Chem. 2023 Jan 9;6:7. doi: 10.1038/s42004-022-00796-z (PMC9829715; doi:10.1038/s42004-022-00796-z)
Supplement: Supplementary file 5 — Supplementary Data 2 [file 42004_2022_796_MOESM5_ESM.zip › geom_2]

  Fe  26.0   0.00503346  -0.04655620   0.03805669  55.93494200
   N   7.0   0.00675857   0.02194357  -3.60680630  14.00307400
   N   7.0   3.78425698   0.00629728  -0.65188814  14.00307400
   N   7.0  -3.80160910  -0.00837629  -0.53327255  14.00307400
   N   7.0   0.04966859  -0.01731125   3.75063398  14.00307400
   N   7.0   0.02387775   3.78727000   0.67714145  14.00307400
   N   7.0  -0.08760988  -3.66781701   0.62816772  14.00307400
   C   6.0  -0.10134612  -0.19357298  -8.72596405  12.00000000
   C   6.0   2.19718615  -0.18985877  -4.88985407  12.00000000
   C   6.0  -2.17389187   0.13919227  -4.99664041  12.00000000
   C   6.0   2.27405932   0.03770015  -7.53706098  12.00000000
   C   6.0  -2.35642907  -0.00511354  -7.57581297  12.00000000
   C   6.0   4.45337956  -0.04377554  -3.18183152  12.00000000
   C   6.0  -4.42272236  -0.01529670  -3.24088665  12.00000000
   C   6.0   5.62780591   0.10163268   1.20692970  12.00000000
   C   6.0  -5.81040856  -0.06086575   0.97794623  12.00000000
   C   6.0   6.95722595   0.01896715  -3.97296212  12.00000000
   C   6.0  -6.90924256  -0.06073603  -3.98656914  12.00000000
   C   6.0   8.22345259  -0.00942773   0.41084179  12.00000000
   C   6.0  -8.28570891   0.06936865   0.25612326  12.00000000
   C   6.0   8.79141837  -0.24110432  -2.11453243  12.00000000
   C   6.0  -8.91098259   0.15609454  -2.24908713  12.00000000
   C   6.0   0.03386560   0.00171051   8.79918646  12.00000000
   C   6.0   0.11326197   2.19134610   4.94535916  12.00000000
   C   6.0   0.00039853  -2.10395355   4.87934873  12.00000000
   C   6.0   0.04064974   2.41932894   7.59566116  12.00000000
   C   6.0   0.15498682  -2.23508693   7.44219993  12.00000000
   C   6.0   0.00001275   4.57070163   3.19484455  12.00000000
   C   6.0   0.07888495  -4.42051538   3.22055644  12.00000000
   C   6.0  -0.06700856   5.67886481  -1.12508428  12.00000000
   C   6.0   0.06489922  -5.56759667  -1.14325717  12.00000000
   C   6.0   0.05381615   7.08913831   4.07126704  12.00000000
   C   6.0   0.18449290  -6.92338817   3.92809290  12.00000000
   C   6.0  -0.24171012   8.04996299  -0.34932471  12.00000000
   C   6.0   0.16825800  -8.18638045  -0.49973312  12.00000000
   C   6.0   0.11045748   8.81019181   2.25402442  12.00000000
   C   6.0  -0.11772223  -8.81540312   1.94787214  12.00000000
   H   1.0   0.20824176  -0.26661640 -10.83151957   1.00782500
   H   1.0   3.72242597  -0.48207032  -8.64921928   1.00782500
   H   1.0  -4.14740725  -0.35262604  -8.80794816   1.00782500
   H   1.0  10.55654850  -0.63761350  -2.66229211   1.00782500
   H   1.0 -11.00335975   0.16914597  -2.80345158   1.00782500
   H   1.0   7.43981718  -0.03005758  -6.02222215   1.00782500
   H   1.0  -7.35620284  -0.09460856  -6.11918891   1.00782500
   H   1.0   9.58715825  -0.03581827   1.69419600   1.00782500
   H   1.0  -9.85895176  -0.18535481   1.40561224   1.00782500
   H   1.0   5.13129540   0.09057782   3.07745167   1.00782500
   H   1.0  -5.26847353   0.14933662   2.93127270   1.00782500
   H   1.0  -0.11064496   0.02383934  10.88914259   1.00782500
   H   1.0   0.11556816   4.02060272   8.68718490   1.00782500
   H   1.0  -0.41670311  -4.10608893   8.60243780   1.00782500
   H   1.0  -0.35610244  10.76560587   2.84578139   1.00782500
   H   1.0  -0.08656999 -10.84423499   2.76068131   1.00782500
   H   1.0   0.04747053   6.95291110   6.22195920   1.00782500
   H   1.0   0.01985651  -7.25105468   5.87176625   1.00782500
   H   1.0  -0.68342326   9.40189432  -1.79354592   1.00782500
   H   1.0   0.62513024  -9.65591283  -1.75105884   1.00782500
   H   1.0   0.08299245   4.94354965  -2.91642615   1.00782500
   H   1.0   0.25068283  -4.80796832  -2.95286121   1.00782500
