# Supplementary material for: Branching mechanism of photoswitching in an Fe(II) polypyridyl complex explained by full singlet-triplet-quintet dynamics
Source: Commun Chem. 2023 Jan 9;6:7. doi: 10.1038/s42004-022-00796-z (PMC9829715; doi:10.1038/s42004-022-00796-z)
Supplement: Supplementary file 5 — Supplementary Data 2 [file 42004_2022_796_MOESM5_ESM.zip › geom_20]

  Fe  26.0  -0.05833706   0.01943060  -0.06164412  55.93494200
   N   7.0   0.08491757  -0.07532394  -3.67074761  14.00307400
   N   7.0   3.78867011  -0.12204954  -0.60981857  14.00307400
   N   7.0  -3.65466569  -0.21600626  -0.56623181  14.00307400
   N   7.0  -0.11951449   0.03772135   3.74993161  14.00307400
   N   7.0  -0.08036397   3.76209002   0.63306854  14.00307400
   N   7.0  -0.16447583  -3.64339011   0.55011295  14.00307400
   C   6.0   0.11530144   0.23780485  -8.83249713  12.00000000
   C   6.0   2.25520199  -0.13210385  -4.85259404  12.00000000
   C   6.0  -2.15271700   0.09889964  -4.91011755  12.00000000
   C   6.0   2.39797573   0.19161921  -7.52518990  12.00000000
   C   6.0  -2.27711118   0.31587413  -7.43546578  12.00000000
   C   6.0   4.41172279  -0.16762482  -3.06264563  12.00000000
   C   6.0  -4.45427025  -0.14103259  -3.15297630  12.00000000
   C   6.0   5.73603980  -0.19288741   1.09896775  12.00000000
   C   6.0  -5.65821734  -0.16222136   1.09722277  12.00000000
   C   6.0   6.85091013  -0.12214147  -3.76967194  12.00000000
   C   6.0  -6.98413507   0.10320609  -3.90960881  12.00000000
   C   6.0   8.26170803  -0.29568778   0.48890084  12.00000000
   C   6.0  -8.13002605   0.08496905   0.38645372  12.00000000
   C   6.0   8.79656107  -0.14629066  -2.05700426  12.00000000
   C   6.0  -8.74802688   0.23337573  -2.19462129  12.00000000
   C   6.0   0.24907859  -0.08337689   8.89057035  12.00000000
   C   6.0   0.01965012   2.30575992   4.83277189  12.00000000
   C   6.0  -0.00612289  -2.15473036   4.88149319  12.00000000
   C   6.0   0.40419989   2.21778402   7.46232065  12.00000000
   C   6.0   0.09698150  -2.16255425   7.41987848  12.00000000
   C   6.0  -0.01575571   4.37145333   3.07253281  12.00000000
   C   6.0  -0.17736972  -4.37612105   3.12903827  12.00000000
   C   6.0  -0.24875151   5.63756677  -1.17722883  12.00000000
   C   6.0   0.05805640  -5.54601174  -1.03344465  12.00000000
   C   6.0  -0.01630890   7.00336999   3.87329437  12.00000000
   C   6.0   0.06840909  -7.00563398   4.04620164  12.00000000
   C   6.0  -0.50828993   8.18780431  -0.55721351  12.00000000
   C   6.0   0.11346848  -8.21104763  -0.31725175  12.00000000
   C   6.0  -0.17552425   8.90276324   2.05586469  12.00000000
   C   6.0   0.06537314  -8.76961275   2.16177935  12.00000000
   H   1.0   0.02946495   0.33005802 -10.77427286   1.00782500
   H   1.0   4.33761183   0.06530833  -8.38963518   1.00782500
   H   1.0  -3.98114574   0.05656872  -8.40791889   1.00782500
   H   1.0  10.69880852   0.07635799  -2.50518094   1.00782500
   H   1.0 -10.79694273   0.25665427  -2.56912899   1.00782500
   H   1.0   7.44272669  -0.08335303  -5.71119314   1.00782500
   H   1.0  -7.23354177   0.09160986  -5.85014638   1.00782500
   H   1.0  10.09471706  -0.29282555   1.97081503   1.00782500
   H   1.0  -9.60768351   0.07494378   1.83373172   1.00782500
   H   1.0   4.80010310   0.05026826   3.20861257   1.00782500
   H   1.0  -5.41150867  -0.48445335   3.21085328   1.00782500
   H   1.0   0.65992922  -0.24176190  10.78766705   1.00782500
   H   1.0   0.20845207   4.11203011   8.38967223   1.00782500
   H   1.0   0.47795349  -4.13247010   8.01445653   1.00782500
   H   1.0  -0.22619212  11.04520894   2.89736061   1.00782500
   H   1.0   0.02940673 -10.67441838   2.90460973   1.00782500
   H   1.0  -0.11334917   7.46691954   6.07298946   1.00782500
   H   1.0  -0.14927391  -7.54095276   5.95037366   1.00782500
   H   1.0  -0.27367173   9.85162385  -2.09495901   1.00782500
   H   1.0   0.48114539  -9.77843053  -1.85608378   1.00782500
   H   1.0  -0.70083690   4.73817408  -2.92742736   1.00782500
   H   1.0   0.34849191  -5.15265359  -3.23984244   1.00782500
