# Supplementary material for: Branching mechanism of photoswitching in an Fe(II) polypyridyl complex explained by full singlet-triplet-quintet dynamics
Source: Commun Chem. 2023 Jan 9;6:7. doi: 10.1038/s42004-022-00796-z (PMC9829715; doi:10.1038/s42004-022-00796-z)
Supplement: Supplementary file 5 — Supplementary Data 2 [file 42004_2022_796_MOESM5_ESM.zip › geom_200]

  Fe  26.0   0.07711443   0.09693290  -0.02137879  55.93494200
   N   7.0   0.05661610   0.21063555  -3.59813592  14.00307400
   N   7.0   3.85661460   0.08933550  -0.67123955  14.00307400
   N   7.0  -3.72352767  -0.08537405  -0.55400933  14.00307400
   N   7.0  -0.10656228  -0.14567281   3.68282773  14.00307400
   N   7.0   0.09115920   3.68565399   0.65659103  14.00307400
   N   7.0  -0.16412934  -3.78638826   0.48784975  14.00307400
   C   6.0  -0.04099436  -0.01199106  -8.65245054  12.00000000
   C   6.0   2.24282814   0.18855959  -4.79812738  12.00000000
   C   6.0  -2.13835555   0.19827554  -4.64403504  12.00000000
   C   6.0   2.25958548  -0.07940486  -7.55153601  12.00000000
   C   6.0  -2.39070761   0.16685622  -7.42979203  12.00000000
   C   6.0   4.42159309  -0.05886342  -3.11704579  12.00000000
   C   6.0  -4.40609311   0.06092323  -3.16628379  12.00000000
   C   6.0   5.76674079   0.13643985   1.05251029  12.00000000
   C   6.0  -5.65645486   0.00944242   1.16026662  12.00000000
   C   6.0   6.84224279  -0.30326552  -3.95605849  12.00000000
   C   6.0  -6.90318145   0.17731792  -3.85581457  12.00000000
   C   6.0   8.26137202   0.12202513   0.36736444  12.00000000
   C   6.0  -8.14239827  -0.15091028   0.53627966  12.00000000
   C   6.0   8.76515766   0.05793066  -2.08388836  12.00000000
   C   6.0  -8.75451023  -0.01837782  -2.00500022  12.00000000
   C   6.0  -0.18368301   0.04258756   8.73177523  12.00000000
   C   6.0  -0.08566567   2.30250471   4.84554873  12.00000000
   C   6.0  -0.08879911  -2.23833754   4.94140869  12.00000000
   C   6.0  -0.26509726   2.19597929   7.45528009  12.00000000
   C   6.0   0.01086501  -2.35309664   7.52894058  12.00000000
   C   6.0   0.06030458   4.41078445   3.02038410  12.00000000
   C   6.0  -0.07713877  -4.49340275   3.17904297  12.00000000
   C   6.0   0.12667992   5.55745283  -1.15106539  12.00000000
   C   6.0  -0.12334482  -5.67180157  -1.09435999  12.00000000
   C   6.0  -0.11620538   6.80364958   3.81008224  12.00000000
   C   6.0   0.14435156  -7.00767295   4.00315148  12.00000000
   C   6.0   0.07691915   8.00966184  -0.64396441  12.00000000
   C   6.0   0.01520228  -8.10059507  -0.34879413  12.00000000
   C   6.0  -0.01851738   8.66950379   1.98532868  12.00000000
   C   6.0   0.10266051  -8.96169913   2.09679191  12.00000000
   H   1.0  -0.49819428  -0.23460841 -10.65461371   1.00782500
   H   1.0   4.04389367  -0.64787910  -8.50365507   1.00782500
   H   1.0  -4.03616059  -0.15245692  -8.83696362   1.00782500
   H   1.0  10.61505252   0.32641045  -2.64172549   1.00782500
   H   1.0 -10.83053943   0.08045889  -2.78821485   1.00782500
   H   1.0   7.50169801  -0.47886466  -5.93835126   1.00782500
   H   1.0  -7.23230824   0.41671039  -5.96120154   1.00782500
   H   1.0   9.78625666   0.16126590   1.79185455   1.00782500
   H   1.0  -9.79568458   0.06953832   1.99910999   1.00782500
   H   1.0   5.20197258   0.45559385   3.10584897   1.00782500
   H   1.0  -5.19143416  -0.36086706   3.12197503   1.00782500
   H   1.0  -0.57259010   0.17228872  10.56565948   1.00782500
   H   1.0  -0.59249438   3.96815229   8.85052304   1.00782500
   H   1.0   0.26736055  -4.00717461   8.46758247   1.00782500
   H   1.0  -0.23744925  10.52332672   2.49292277   1.00782500
   H   1.0   0.08916951 -11.03700309   2.18711266   1.00782500
   H   1.0  -0.18189059   7.15727145   5.98126240   1.00782500
   H   1.0   0.38361816  -7.41581976   5.82745822   1.00782500
   H   1.0   0.53974947   9.39654372  -2.17086349   1.00782500
   H   1.0   0.00787539  -9.17557914  -2.18110123   1.00782500
   H   1.0   0.18671834   4.85451709  -2.98118447   1.00782500
   H   1.0  -0.36761391  -4.96721586  -3.17177229   1.00782500
