# Supplementary material for: Branching mechanism of photoswitching in an Fe(II) polypyridyl complex explained by full singlet-triplet-quintet dynamics
Source: Commun Chem. 2023 Jan 9;6:7. doi: 10.1038/s42004-022-00796-z (PMC9829715; doi:10.1038/s42004-022-00796-z)
Supplement: Supplementary file 5 — Supplementary Data 2 [file 42004_2022_796_MOESM5_ESM.zip › geom_201]

  Fe  26.0  -0.05565560   0.01595326  -0.02385775  55.93494200
   N   7.0   0.03942321  -0.00436847  -3.56878548  14.00307400
   N   7.0   3.83291847   0.12713607  -0.62069098  14.00307400
   N   7.0  -3.82248033  -0.00469500  -0.65950944  14.00307400
   N   7.0   0.07903611  -0.09610259   3.58115899  14.00307400
   N   7.0  -0.07264524   3.62824795   0.54580378  14.00307400
   N   7.0   0.02277915  -3.66837846   0.70629631  14.00307400
   C   6.0   0.03452434  -0.15213547  -8.68833788  12.00000000
   C   6.0   2.27994888  -0.19156293  -4.78578397  12.00000000
   C   6.0  -2.19574910   0.04660056  -4.77507666  12.00000000
   C   6.0   2.37608865  -0.44874601  -7.41019737  12.00000000
   C   6.0  -2.18242060  -0.01924411  -7.39493533  12.00000000
   C   6.0   4.48411308  -0.13573996  -3.08889946  12.00000000
   C   6.0  -4.34062635   0.04927680  -3.03111699  12.00000000
   C   6.0   5.66855188   0.25074120   0.98438715  12.00000000
   C   6.0  -5.67876332   0.18129327   1.10379861  12.00000000
   C   6.0   6.94043755  -0.09762992  -3.90292875  12.00000000
   C   6.0  -7.00852125   0.16423924  -3.84441752  12.00000000
   C   6.0   8.25058761   0.19135761   0.47092052  12.00000000
   C   6.0  -8.29314077   0.23807942   0.64760056  12.00000000
   C   6.0   9.03901689   0.01942854  -2.13123117  12.00000000
   C   6.0  -8.82581317   0.40869538  -2.00083023  12.00000000
   C   6.0  -0.07202038  -0.05649621   8.83530072  12.00000000
   C   6.0   0.02124121   2.16646760   4.90973741  12.00000000
   C   6.0  -0.09972071  -2.32724145   4.92591676  12.00000000
   C   6.0  -0.08589076   2.20774335   7.54485954  12.00000000
   C   6.0   0.13985939  -2.38791573   7.42381609  12.00000000
   C   6.0  -0.05360887   4.37920154   2.96999481  12.00000000
   C   6.0  -0.07662454  -4.48573842   3.12842811  12.00000000
   C   6.0  -0.22900550   5.56456931  -1.18127280  12.00000000
   C   6.0   0.35420168  -5.51503267  -1.14550661  12.00000000
   C   6.0   0.12921215   6.78661710   3.79150398  12.00000000
   C   6.0   0.01923977  -6.97874276   3.78329602  12.00000000
   C   6.0  -0.36300418   8.08422296  -0.45850586  12.00000000
   C   6.0   0.08073103  -8.14887790  -0.55364111  12.00000000
   C   6.0  -0.11865969   8.81650423   2.01032502  12.00000000
   C   6.0  -0.07554601  -8.95684228   1.96629824  12.00000000
   H   1.0   0.10845932   0.00415069 -10.57557679   1.00782500
   H   1.0   4.19329005  -0.58319487  -8.13808715   1.00782500
   H   1.0  -3.78208633   0.07120751  -8.59354036   1.00782500
   H   1.0  10.98368360   0.49890859  -2.71117161   1.00782500
   H   1.0 -10.87509371   1.00371896  -2.41692688   1.00782500
   H   1.0   7.44135623   0.02184924  -5.74196076   1.00782500
   H   1.0  -7.34057437   0.75346952  -5.82272889   1.00782500
   H   1.0   9.80826293   0.85114601   1.90371467   1.00782500
   H   1.0  -9.69859115   0.43498135   2.33370255   1.00782500
   H   1.0   5.22839401   0.61828121   3.20507047   1.00782500
   H   1.0  -5.08741288   0.09335800   3.15451520   1.00782500
   H   1.0  -0.49799466  -0.27656156  10.82926260   1.00782500
   H   1.0  -0.17630135   3.95333872   8.62384268   1.00782500
   H   1.0   0.05464136  -4.29167477   8.33323822   1.00782500
   H   1.0  -0.47722065  10.77186629   2.62779945   1.00782500
   H   1.0  -0.09922283 -10.83060817   2.39708720   1.00782500
   H   1.0   0.65619985   7.46585696   5.86829905   1.00782500
   H   1.0   0.28115389  -7.38608739   5.78082967   1.00782500
   H   1.0  -0.31350653   9.43157768  -2.07070080   1.00782500
   H   1.0  -0.23759554  -9.62060136  -2.14288196   1.00782500
   H   1.0  -0.05398763   5.43873615  -3.32590940   1.00782500
   H   1.0   0.46231200  -4.92642195  -3.20737829   1.00782500
