# Supplementary material for: Branching mechanism of photoswitching in an Fe(II) polypyridyl complex explained by full singlet-triplet-quintet dynamics
Source: Commun Chem. 2023 Jan 9;6:7. doi: 10.1038/s42004-022-00796-z (PMC9829715; doi:10.1038/s42004-022-00796-z)
Supplement: Supplementary file 5 — Supplementary Data 2 [file 42004_2022_796_MOESM5_ESM.zip › geom_202]

  Fe  26.0   0.00775578  -0.03612501  -0.01872710  55.93494200
   N   7.0   0.02665976  -0.17721491  -3.54405832  14.00307400
   N   7.0   3.80454884   0.00146864  -0.58820899  14.00307400
   N   7.0  -3.89595402  -0.08487219  -0.78054781  14.00307400
   N   7.0  -0.11354186  -0.08490090   3.60998809  14.00307400
   N   7.0  -0.08153070   3.71809591   0.70084347  14.00307400
   N   7.0   0.14852630  -3.71571679   0.65507179  14.00307400
   C   6.0  -0.04077567   0.06238258  -8.72861132  12.00000000
   C   6.0   2.23526669  -0.15861997  -4.91709940  12.00000000
   C   6.0  -2.27752980  -0.21593493  -4.81115584  12.00000000
   C   6.0   2.36245201  -0.13328042  -7.43896081  12.00000000
   C   6.0  -2.29958819  -0.18943568  -7.39403982  12.00000000
   C   6.0   4.55351261   0.12073178  -3.18372297  12.00000000
   C   6.0  -4.50983333  -0.06261594  -3.15674583  12.00000000
   C   6.0   5.59539147   0.14209976   1.17043960  12.00000000
   C   6.0  -5.72539359  -0.07148857   1.02189515  12.00000000
   C   6.0   6.84460542   0.29428850  -3.89580097  12.00000000
   C   6.0  -7.04678400  -0.17534968  -4.01276050  12.00000000
   C   6.0   8.17934641   0.24153045   0.35293659  12.00000000
   C   6.0  -8.12276138   0.20039537   0.35782023  12.00000000
   C   6.0   8.79303817   0.42988613  -2.18657129  12.00000000
   C   6.0  -8.76452771   0.14561975  -2.09859016  12.00000000
   C   6.0  -0.02068567  -0.05441168   8.77917313  12.00000000
   C   6.0   0.01659102   2.21294075   4.98909210  12.00000000
   C   6.0   0.11301902  -2.17941777   4.85833429  12.00000000
   C   6.0   0.06601796   2.10980728   7.40419964  12.00000000
   C   6.0   0.00468409  -2.35101444   7.50861751  12.00000000
   C   6.0   0.07608338   4.44905702   3.33076605  12.00000000
   C   6.0  -0.09729308  -4.32478089   3.04950079  12.00000000
   C   6.0   0.04704258   5.42420748  -1.04949481  12.00000000
   C   6.0   0.04920676  -5.63759277  -1.08701037  12.00000000
   C   6.0   0.12636106   6.94437996   3.94446670  12.00000000
   C   6.0  -0.24575869  -6.89905503   3.84676170  12.00000000
   C   6.0   0.16976399   8.14988523  -0.41138980  12.00000000
   C   6.0  -0.03315065  -8.14204668  -0.32448544  12.00000000
   C   6.0   0.27090165   9.04248457   1.99648164  12.00000000
   C   6.0  -0.17215900  -8.90670670   2.08756327  12.00000000
   H   1.0  -0.15709076   0.59133129 -10.69155173   1.00782500
   H   1.0   3.89285004   0.04591078  -8.53537769   1.00782500
   H   1.0  -3.98838091   0.36984259  -8.55109297   1.00782500
   H   1.0  10.87183999   0.27529593  -2.96660578   1.00782500
   H   1.0 -10.88449658   0.18201823  -2.33940953   1.00782500
   H   1.0   7.06364212   0.03080957  -5.86229230   1.00782500
   H   1.0  -7.34082440  -0.13344135  -6.16487667   1.00782500
   H   1.0  10.03874460   0.18187461   1.71727639   1.00782500
   H   1.0  -9.73114011   0.36698622   1.83471657   1.00782500
   H   1.0   5.07670594   0.04429827   2.92351400   1.00782500
   H   1.0  -4.87096687  -0.53015325   2.93125336   1.00782500
   H   1.0  -0.07883575  -0.18273198  10.83315727   1.00782500
   H   1.0   0.16740449   4.09890866   8.37423944   1.00782500
   H   1.0  -0.27294063  -4.25505975   8.61874310   1.00782500
   H   1.0   0.14358940  10.83547168   2.66776228   1.00782500
   H   1.0  -0.13716547 -10.86687057   2.95696225   1.00782500
   H   1.0  -0.03362102   7.43359853   6.16655895   1.00782500
   H   1.0  -0.25985620  -7.41519751   5.83670197   1.00782500
   H   1.0   0.12628002   9.76488783  -2.06298596   1.00782500
   H   1.0  -0.51496044  -9.71201171  -1.53413475   1.00782500
   H   1.0   0.17598712   4.98779954  -2.96044576   1.00782500
   H   1.0   0.07823409  -4.91282830  -2.90928843   1.00782500
