# Supplementary material for: Branching mechanism of photoswitching in an Fe(II) polypyridyl complex explained by full singlet-triplet-quintet dynamics
Source: Commun Chem. 2023 Jan 9;6:7. doi: 10.1038/s42004-022-00796-z (PMC9829715; doi:10.1038/s42004-022-00796-z)
Supplement: Supplementary file 5 — Supplementary Data 2 [file 42004_2022_796_MOESM5_ESM.zip › geom_203]

  Fe  26.0  -0.17451178  -0.14118222  -0.03725236  55.93494200
   N   7.0  -0.06397531  -0.08211917  -3.56839261  14.00307400
   N   7.0   3.79075670   0.02153047  -0.69685488  14.00307400
   N   7.0  -3.84291410  -0.01594961  -0.76283276  14.00307400
   N   7.0   0.03900036  -0.04287566   3.60546899  14.00307400
   N   7.0  -0.11493050   3.78126081   0.67813841  14.00307400
   N   7.0   0.11224840  -3.84429677   0.59888596  14.00307400
   C   6.0  -0.01156337   0.07945116  -8.79029675  12.00000000
   C   6.0   2.21903948  -0.10678594  -4.85054957  12.00000000
   C   6.0  -2.19738866  -0.15014900  -5.02034920  12.00000000
   C   6.0   2.21812790   0.03497244  -7.47819932  12.00000000
   C   6.0  -2.41731649  -0.09589904  -7.60201906  12.00000000
   C   6.0   4.42723254   0.03724524  -3.13040008  12.00000000
   C   6.0  -4.43180752  -0.09243825  -3.17619350  12.00000000
   C   6.0   5.62278942   0.06565127   1.08624381  12.00000000
   C   6.0  -5.62478363   0.05708919   1.04666172  12.00000000
   C   6.0   7.00714203   0.18334610  -3.88057851  12.00000000
   C   6.0  -6.93255543  -0.09488388  -3.90378646  12.00000000
   C   6.0   8.21061606   0.31609745   0.53322396  12.00000000
   C   6.0  -8.21539062   0.07923373   0.38011923  12.00000000
   C   6.0   8.83034599   0.33163264  -1.98109962  12.00000000
   C   6.0  -8.77632569  -0.03062665  -2.20760369  12.00000000
   C   6.0  -0.25013291   0.03935325   8.74228541  12.00000000
   C   6.0  -0.01948541   2.21260925   4.86139955  12.00000000
   C   6.0  -0.06816261  -2.15158534   4.78962221  12.00000000
   C   6.0   0.22084617   2.24764612   7.49767673  12.00000000
   C   6.0   0.01118924  -2.28944894   7.53472996  12.00000000
   C   6.0   0.15682911   4.44680848   3.14766420  12.00000000
   C   6.0   0.12208672  -4.49044885   3.10810330  12.00000000
   C   6.0  -0.12450742   5.66886020  -1.01090308  12.00000000
   C   6.0  -0.04457766  -5.66360153  -1.02181452  12.00000000
   C   6.0   0.36627999   6.88843618   3.96733418  12.00000000
   C   6.0   0.04731535  -6.87430686   3.94221324  12.00000000
   C   6.0   0.09993795   8.18311124  -0.35287994  12.00000000
   C   6.0  -0.09704591  -8.23464133  -0.38584243  12.00000000
   C   6.0   0.53135126   8.87519445   2.27050184  12.00000000
   C   6.0  -0.09843595  -8.76726601   2.24438613  12.00000000
   H   1.0   0.31294538   0.18259102 -10.74434849   1.00782500
   H   1.0   4.06434369  -0.01820008  -8.57221978   1.00782500
   H   1.0  -4.23763417  -0.25192354  -8.74545092   1.00782500
   H   1.0  10.82874756   0.31998198  -2.84368688   1.00782500
   H   1.0 -10.60780997  -0.18071990  -2.96370806   1.00782500
   H   1.0   7.31321127   0.26716231  -5.82264057   1.00782500
   H   1.0  -7.45618580   0.43424880  -6.18996643   1.00782500
   H   1.0  10.30218802   0.74229484   1.63577351   1.00782500
   H   1.0  -9.43279709   0.03331576   2.08138573   1.00782500
   H   1.0   5.20406005   0.12297617   3.25708033   1.00782500
   H   1.0  -4.93187134  -0.11305333   3.03564201   1.00782500
   H   1.0   0.02020923   0.14402758  10.62498353   1.00782500
   H   1.0   0.21105439   3.98364182   8.14726288   1.00782500
   H   1.0  -0.39281601  -3.97149591   8.48681630   1.00782500
   H   1.0   0.81463484  10.85206456   2.61270633   1.00782500
   H   1.0  -0.11203019 -10.49637119   3.27833041   1.00782500
   H   1.0   0.25849764   7.33669262   6.03844549   1.00782500
   H   1.0   0.35884781  -7.01899772   5.84729120   1.00782500
   H   1.0  -0.14770332   9.51073879  -1.56678992   1.00782500
   H   1.0  -0.15083340  -9.44730814  -2.18396791   1.00782500
   H   1.0  -0.73541989   4.55097121  -2.64248126   1.00782500
   H   1.0   0.00382254  -5.00232353  -2.96213712   1.00782500
