# Supplementary material for: Branching mechanism of photoswitching in an Fe(II) polypyridyl complex explained by full singlet-triplet-quintet dynamics
Source: Commun Chem. 2023 Jan 9;6:7. doi: 10.1038/s42004-022-00796-z (PMC9829715; doi:10.1038/s42004-022-00796-z)
Supplement: Supplementary file 5 — Supplementary Data 2 [file 42004_2022_796_MOESM5_ESM.zip › geom_204]

  Fe  26.0  -0.01365194  -0.02018790   0.11159882  55.93494200
   N   7.0   0.05086695   0.09493471  -3.61627622  14.00307400
   N   7.0   3.79031940   0.05583250  -0.48020261  14.00307400
   N   7.0  -3.86458801   0.05756761  -0.62236419  14.00307400
   N   7.0   0.06761529   0.00816733   3.68758904  14.00307400
   N   7.0   0.08879168   3.78924168   0.53990719  14.00307400
   N   7.0   0.08564276  -3.73182763   0.57830271  14.00307400
   C   6.0  -0.22308491  -0.20556467  -8.89293359  12.00000000
   C   6.0   2.24977712   0.00785090  -4.90933082  12.00000000
   C   6.0  -2.17002173   0.03990312  -4.73082577  12.00000000
   C   6.0   2.27835800  -0.13523082  -7.57970694  12.00000000
   C   6.0  -2.42145592  -0.34454962  -7.41491601  12.00000000
   C   6.0   4.30457893   0.22678782  -3.10862831  12.00000000
   C   6.0  -4.40830913  -0.08161040  -3.17836476  12.00000000
   C   6.0   5.69373296  -0.25157506   1.15077479  12.00000000
   C   6.0  -5.74735833  -0.04925618   1.02908990  12.00000000
   C   6.0   6.89366208   0.01829120  -3.74057061  12.00000000
   C   6.0  -6.80201982   0.09018655  -4.07759500  12.00000000
   C   6.0   8.22331987  -0.18338769   0.43325033  12.00000000
   C   6.0  -8.33466491  -0.06926087   0.16136237  12.00000000
   C   6.0   8.82024738  -0.03064644  -2.01109869  12.00000000
   C   6.0  -8.77813239   0.02637589  -2.20707389  12.00000000
   C   6.0   0.07094750   0.03518047   8.88952654  12.00000000
   C   6.0   0.07379626   2.21725170   4.86974390  12.00000000
   C   6.0   0.22419724  -2.17744314   4.85988188  12.00000000
   C   6.0   0.03557395   2.33529214   7.59717530  12.00000000
   C   6.0   0.06035771  -2.18951125   7.47462559  12.00000000
   C   6.0   0.12180342   4.35137819   3.11224501  12.00000000
   C   6.0   0.11766614  -4.27259607   3.07059205  12.00000000
   C   6.0  -0.09719313   5.65812027  -1.03888406  12.00000000
   C   6.0  -0.17858433  -5.59702616  -1.11613660  12.00000000
   C   6.0   0.00410365   6.83055446   3.90008985  12.00000000
   C   6.0   0.22943060  -6.91428320   3.74830783  12.00000000
   C   6.0  -0.14160708   8.25283087  -0.33348446  12.00000000
   C   6.0  -0.13742077  -8.11528596  -0.57773477  12.00000000
   C   6.0  -0.07287930   9.05177143   2.14476189  12.00000000
   C   6.0   0.05479959  -8.73006068   1.95009503  12.00000000
   H   1.0   0.01769563  -0.18460333 -10.79879330   1.00782500
   H   1.0   3.80977150   0.34332521  -8.88072452   1.00782500
   H   1.0  -4.29142033  -0.54391813  -8.27899953   1.00782500
   H   1.0  10.90223279  -0.17093500  -2.63384052   1.00782500
   H   1.0 -10.66926352  -0.11799893  -2.98024631   1.00782500
   H   1.0   7.36126717  -0.15347252  -5.94011176   1.00782500
   H   1.0  -7.01188523   0.18323046  -6.03105781   1.00782500
   H   1.0   9.77523634  -0.64182603   1.73886538   1.00782500
   H   1.0  -9.96248504   0.11753994   1.69450259   1.00782500
   H   1.0   5.11136068  -0.21572940   3.04027863   1.00782500
   H   1.0  -5.27886981  -0.15699401   2.95908498   1.00782500
   H   1.0  -0.00240928   0.13697944  10.79078963   1.00782500
   H   1.0  -0.17511260   4.03919783   8.56173188   1.00782500
   H   1.0   0.19650302  -3.98289168   8.03484287   1.00782500
   H   1.0   0.01861188  11.01149452   3.04586314   1.00782500
   H   1.0  -0.52319447 -10.67469310   2.63847126   1.00782500
   H   1.0  -0.12361791   7.44003306   6.07923492   1.00782500
   H   1.0  -0.23537171  -7.30495256   5.87388564   1.00782500
   H   1.0  -0.22983289   9.71085906  -2.24864498   1.00782500
   H   1.0  -0.12400983  -9.40996891  -1.74114961   1.00782500
   H   1.0   0.34568896   5.15637031  -2.91548435   1.00782500
   H   1.0  -0.51993103  -4.81966854  -3.15009949   1.00782500
