# Supplementary material for: Branching mechanism of photoswitching in an Fe(II) polypyridyl complex explained by full singlet-triplet-quintet dynamics
Source: Commun Chem. 2023 Jan 9;6:7. doi: 10.1038/s42004-022-00796-z (PMC9829715; doi:10.1038/s42004-022-00796-z)
Supplement: Supplementary file 5 — Supplementary Data 2 [file 42004_2022_796_MOESM5_ESM.zip › geom_205]

  Fe  26.0   0.12195775  -0.14033742   0.11756783  55.93494200
   N   7.0   0.04786380  -0.21333934  -3.66600521  14.00307400
   N   7.0   3.73489255  -0.13051331  -0.55643428  14.00307400
   N   7.0  -3.72777839  -0.02140413  -0.62325980  14.00307400
   N   7.0   0.11523651   0.00324431   3.59033442  14.00307400
   N   7.0  -0.04981830   3.63367432   0.59896538  14.00307400
   N   7.0  -0.02170673  -3.70284305   0.61319422  14.00307400
   C   6.0   0.00837923   0.25972336  -8.69716322  12.00000000
   C   6.0   2.25445048  -0.06949223  -4.86643067  12.00000000
   C   6.0  -2.19241811  -0.17219284  -4.89812041  12.00000000
   C   6.0   2.38520894  -0.00729410  -7.43314233  12.00000000
   C   6.0  -2.17460746   0.21707624  -7.48286911  12.00000000
   C   6.0   4.38221740   0.03092677  -3.17494363  12.00000000
   C   6.0  -4.36202121   0.06031972  -3.23486310  12.00000000
   C   6.0   5.65206652  -0.19236712   1.10615928  12.00000000
   C   6.0  -5.65377611  -0.01441812   1.10744750  12.00000000
   C   6.0   6.85121016   0.04417840  -3.92331890  12.00000000
   C   6.0  -6.98334051   0.26710170  -3.88014002  12.00000000
   C   6.0   8.27297728  -0.01312749   0.22264097  12.00000000
   C   6.0  -8.20835682  -0.05638823   0.42549508  12.00000000
   C   6.0   8.94641975   0.05228626  -2.20954538  12.00000000
   C   6.0  -8.89109789   0.31268551  -2.15684819  12.00000000
   C   6.0   0.01476289   0.06162794   8.85507306  12.00000000
   C   6.0  -0.07211785   2.26726639   4.75811912  12.00000000
   C   6.0  -0.05642534  -2.20746993   5.00000290  12.00000000
   C   6.0  -0.14109234   2.38590738   7.46892105  12.00000000
   C   6.0  -0.06211000  -2.18674255   7.66623878  12.00000000
   C   6.0   0.03042587   4.34801699   3.02080527  12.00000000
   C   6.0   0.23279498  -4.39175396   3.19072867  12.00000000
   C   6.0  -0.22977511   5.55253631  -1.16253341  12.00000000
   C   6.0  -0.00342849  -5.65900736  -1.01887443  12.00000000
   C   6.0  -0.01481499   6.93708714   3.92364441  12.00000000
   C   6.0   0.02745231  -6.88847278   3.84177985  12.00000000
   C   6.0  -0.21275112   8.22623117  -0.45698672  12.00000000
   C   6.0  -0.12235755  -8.12843155  -0.45189392  12.00000000
   C   6.0  -0.17078620   8.75062098   1.99318051  12.00000000
   C   6.0  -0.06837347  -8.76811019   2.08564491  12.00000000
   H   1.0  -0.22456760   0.39387749 -10.57329306   1.00782500
   H   1.0   3.87433390   0.30676903  -8.85209162   1.00782500
   H   1.0  -3.90545765   0.36407084  -8.63367951   1.00782500
   H   1.0  10.61578102   0.66431971  -3.39766748   1.00782500
   H   1.0 -11.06447068   0.73986830  -2.46082068   1.00782500
   H   1.0   7.13140089   0.35057092  -5.96470987   1.00782500
   H   1.0  -7.21513095   1.10154668  -6.04140185   1.00782500
   H   1.0   9.65747648  -0.14087335   2.14567650   1.00782500
   H   1.0 -10.02927208  -0.47516946   2.21912988   1.00782500
   H   1.0   5.20913461  -0.35650862   3.32536904   1.00782500
   H   1.0  -4.53387577  -0.61502484   2.76601006   1.00782500
   H   1.0   0.01918106  -0.00867023  10.78208984   1.00782500
   H   1.0  -0.37433544   4.24590508   8.13455114   1.00782500
   H   1.0  -0.02180720  -3.90106091   8.60521922   1.00782500
   H   1.0  -0.43872716  10.59998418   2.25085466   1.00782500
   H   1.0  -0.04411739 -11.18614204   2.43696359   1.00782500
   H   1.0  -0.31793754   7.24211543   5.94715756   1.00782500
   H   1.0   0.42824634  -7.17343454   6.05623566   1.00782500
   H   1.0   0.03797350   9.28114901  -2.24024227   1.00782500
   H   1.0   0.05703145  -9.58129949  -1.69780139   1.00782500
   H   1.0  -0.34883808   4.97730340  -3.17375167   1.00782500
   H   1.0   0.03108638  -5.17469027  -3.01240307   1.00782500
