# Supplementary material for: Branching mechanism of photoswitching in an Fe(II) polypyridyl complex explained by full singlet-triplet-quintet dynamics
Source: Commun Chem. 2023 Jan 9;6:7. doi: 10.1038/s42004-022-00796-z (PMC9829715; doi:10.1038/s42004-022-00796-z)
Supplement: Supplementary file 5 — Supplementary Data 2 [file 42004_2022_796_MOESM5_ESM.zip › geom_206]

  Fe  26.0  -0.13597073   0.02307322   0.01393410  55.93494200
   N   7.0  -0.03639674  -0.16111345  -3.57652383  14.00307400
   N   7.0   3.61043111   0.02059254  -0.63126108  14.00307400
   N   7.0  -3.91511193  -0.09822733  -0.54165141  14.00307400
   N   7.0  -0.06866946   0.04288569   3.64269037  14.00307400
   N   7.0  -0.18650248   3.75699060   0.65379055  14.00307400
   N   7.0   0.00020225  -3.67693102   0.71174086  14.00307400
   C   6.0   0.14071539   0.08372189  -8.84575901  12.00000000
   C   6.0   2.21844237  -0.08637201  -4.79834034  12.00000000
   C   6.0  -2.20585608  -0.12278656  -4.88238218  12.00000000
   C   6.0   2.34548393   0.05353501  -7.40829727  12.00000000
   C   6.0  -2.06266195   0.12296798  -7.58864184  12.00000000
   C   6.0   4.30771398  -0.02598697  -3.12149500  12.00000000
   C   6.0  -4.43704924   0.09060785  -3.11669727  12.00000000
   C   6.0   5.54983465   0.11942822   1.08838024  12.00000000
   C   6.0  -5.92651238  -0.05056399   1.18773066  12.00000000
   C   6.0   6.91975302  -0.00711580  -3.86751366  12.00000000
   C   6.0  -6.83407786   0.11637364  -4.02403474  12.00000000
   C   6.0   8.00504215  -0.25811273   0.23318132  12.00000000
   C   6.0  -8.38763211  -0.08811838   0.46503017  12.00000000
   C   6.0   8.79786938  -0.19222997  -2.10826162  12.00000000
   C   6.0  -8.82956351  -0.02297560  -2.18582672  12.00000000
   C   6.0   0.06394511   0.01909585   8.81642589  12.00000000
   C   6.0   0.11481591   2.39037617   4.79793131  12.00000000
   C   6.0   0.02362390  -2.22817413   4.91749013  12.00000000
   C   6.0   0.20966987   2.34171055   7.42109488  12.00000000
   C   6.0   0.04860704  -2.20377222   7.51699205  12.00000000
   C   6.0  -0.01782314   4.41756587   2.99409114  12.00000000
   C   6.0  -0.08948710  -4.33248977   3.15981521  12.00000000
   C   6.0   0.10244158   5.66036086  -1.17830867  12.00000000
   C   6.0   0.11054304  -5.47973305  -1.07716840  12.00000000
   C   6.0   0.14671636   6.82119370   3.98215821  12.00000000
   C   6.0  -0.07765770  -6.92091385   3.93956499  12.00000000
   C   6.0   0.19551830   8.15039301  -0.27423157  12.00000000
   C   6.0   0.29202547  -8.05973098  -0.48968751  12.00000000
   C   6.0   0.07143836   8.75065040   2.19430095  12.00000000
   C   6.0   0.41098178  -8.86830026   2.01525893  12.00000000
   H   1.0   0.17797901   0.11124908 -10.78410016   1.00782500
   H   1.0   4.25332872  -0.22358984  -8.28349589   1.00782500
   H   1.0  -3.66111438  -0.29619584  -8.71541503   1.00782500
   H   1.0  10.78201663  -0.28059148  -2.80417229   1.00782500
   H   1.0 -10.58087255  -0.14022905  -2.71254062   1.00782500
   H   1.0   7.24269644  -0.16093671  -6.04341173   1.00782500
   H   1.0  -7.61848158  -0.15253027  -6.23013415   1.00782500
   H   1.0   9.13183152  -0.33580402   1.68554681   1.00782500
   H   1.0 -10.00144009  -0.40033618   1.68785492   1.00782500
   H   1.0   5.23441212  -0.16033196   2.68378330   1.00782500
   H   1.0  -5.18837207   0.02808652   2.90042700   1.00782500
   H   1.0  -0.42912157   0.26019895  10.95383194   1.00782500
   H   1.0   0.62574108   3.96665355   8.47225815   1.00782500
   H   1.0   0.08652870  -3.68724385   8.50137924   1.00782500
   H   1.0   0.04512910  10.65559456   2.97282090   1.00782500
   H   1.0   0.64038523 -10.97576256   2.70282696   1.00782500
   H   1.0   0.14420421   7.11225340   5.79090114   1.00782500
   H   1.0   0.16524499  -7.59474149   5.90216422   1.00782500
   H   1.0   0.18683999   9.45249330  -2.03022889   1.00782500
   H   1.0   0.41165596  -9.20227660  -1.84996258   1.00782500
   H   1.0  -0.35580649   5.29769463  -3.31022025   1.00782500
   H   1.0   0.16543290  -5.21490976  -3.03458119   1.00782500
