# Supplementary material for: Branching mechanism of photoswitching in an Fe(II) polypyridyl complex explained by full singlet-triplet-quintet dynamics
Source: Commun Chem. 2023 Jan 9;6:7. doi: 10.1038/s42004-022-00796-z (PMC9829715; doi:10.1038/s42004-022-00796-z)
Supplement: Supplementary file 5 — Supplementary Data 2 [file 42004_2022_796_MOESM5_ESM.zip › geom_207]

  Fe  26.0  -0.10558672   0.01104479  -0.00890115  55.93494200
   N   7.0   0.08503660   0.13547314  -3.64261211  14.00307400
   N   7.0   3.62850370   0.00838805  -0.70587168  14.00307400
   N   7.0  -3.78859829   0.13582096  -0.69365479  14.00307400
   N   7.0   0.03086823   0.00556313   3.62543018  14.00307400
   N   7.0   0.23726054   3.75102050   0.67798045  14.00307400
   N   7.0  -0.16133200  -3.74957729   0.65597841  14.00307400
   C   6.0  -0.08028321   0.17946771  -8.88022438  12.00000000
   C   6.0   2.23100504   0.16734289  -4.98449067  12.00000000
   C   6.0  -2.12321668  -0.10133605  -4.92990137  12.00000000
   C   6.0   2.12185603   0.11495836  -7.58396163  12.00000000
   C   6.0  -2.24883277  -0.25320135  -7.44175079  12.00000000
   C   6.0   4.30320517  -0.00109066  -3.24133500  12.00000000
   C   6.0  -4.43416024  -0.01634300  -3.24974773  12.00000000
   C   6.0   5.58798350   0.02443760   1.02367201  12.00000000
   C   6.0  -5.60664403   0.03448872   1.04206233  12.00000000
   C   6.0   6.99350571  -0.14101986  -3.89967761  12.00000000
   C   6.0  -6.97365730   0.10189220  -4.02429571  12.00000000
   C   6.0   8.08344260  -0.03501232   0.47282845  12.00000000
   C   6.0  -8.11793384   0.04903157   0.35047187  12.00000000
   C   6.0   8.88582191  -0.12749068  -2.02233899  12.00000000
   C   6.0  -8.92369623  -0.12411651  -1.91349837  12.00000000
   C   6.0  -0.22752551   0.02043900   8.83139194  12.00000000
   C   6.0  -0.04835896   2.25809305   4.90152076  12.00000000
   C   6.0   0.03046867  -2.15650224   5.02351526  12.00000000
   C   6.0  -0.09399864   2.39493940   7.61513632  12.00000000
   C   6.0  -0.03362540  -2.32849787   7.46780487  12.00000000
   C   6.0   0.14958896   4.35277373   3.24231622  12.00000000
   C   6.0  -0.06042420  -4.50072360   3.20125916  12.00000000
   C   6.0   0.08099444   5.53600957  -1.17163426  12.00000000
   C   6.0   0.07735755  -5.58241481  -1.02565952  12.00000000
   C   6.0   0.05541099   6.78613111   4.01007652  12.00000000
   C   6.0   0.06715546  -6.82065803   3.89857683  12.00000000
   C   6.0  -0.06271221   8.05761937  -0.34636277  12.00000000
   C   6.0   0.10053724  -8.25015929  -0.41794980  12.00000000
   C   6.0   0.23789540   8.90167200   2.06733466  12.00000000
   C   6.0   0.43522167  -8.87559260   2.21016434  12.00000000
   H   1.0  -0.18981515   0.40108012 -11.16934839   1.00782500
   H   1.0   3.90502807   0.13016217  -8.75662112   1.00782500
   H   1.0  -4.13672978  -0.32639728  -8.23122660   1.00782500
   H   1.0  10.66869590  -0.15467077  -2.47144139   1.00782500
   H   1.0 -10.45986799   0.19297638  -2.72759913   1.00782500
   H   1.0   7.51599151   0.09408021  -6.08796641   1.00782500
   H   1.0  -7.52801030  -0.22137649  -5.91522518   1.00782500
   H   1.0   9.46129263  -0.25199955   1.80581000   1.00782500
   H   1.0  -9.51629305   0.00918204   1.42776128   1.00782500
   H   1.0   5.46188785  -0.18440989   2.97517686   1.00782500
   H   1.0  -4.57524863  -0.07607081   2.90333304   1.00782500
   H   1.0  -0.60760416  -0.01404233  10.72967741   1.00782500
   H   1.0  -0.13689927   4.12821814   8.84906287   1.00782500
   H   1.0   0.01167848  -4.21196676   8.59213578   1.00782500
   H   1.0   0.37360066  10.94893160   2.37377039   1.00782500
   H   1.0   0.49450061 -11.03740592   2.63494822   1.00782500
   H   1.0  -0.07620766   7.47337093   5.97532596   1.00782500
   H   1.0   0.21381832  -7.74528744   5.94649292   1.00782500
   H   1.0  -0.43740300   9.77812388  -1.65071666   1.00782500
   H   1.0   0.45100130  -9.53290366  -1.73749625   1.00782500
   H   1.0  -0.04186755   5.25946519  -3.30408964   1.00782500
   H   1.0  -0.27117067  -5.26843800  -3.20039398   1.00782500
