# Supplementary material for: Branching mechanism of photoswitching in an Fe(II) polypyridyl complex explained by full singlet-triplet-quintet dynamics
Source: Commun Chem. 2023 Jan 9;6:7. doi: 10.1038/s42004-022-00796-z (PMC9829715; doi:10.1038/s42004-022-00796-z)
Supplement: Supplementary file 5 — Supplementary Data 2 [file 42004_2022_796_MOESM5_ESM.zip › geom_208]

  Fe  26.0  -0.08604441   0.00075508   0.03274100  55.93494200
   N   7.0  -0.03536894  -0.06038238  -3.53258980  14.00307400
   N   7.0   3.79093837   0.15102031  -0.71377958  14.00307400
   N   7.0  -3.83637967   0.10107719  -0.56763359  14.00307400
   N   7.0   0.05757888   0.06041565   3.66878800  14.00307400
   N   7.0   0.00596825   3.72493871   0.68369656  14.00307400
   N   7.0   0.02825693  -3.76675570   0.79929817  14.00307400
   C   6.0   0.07761885  -0.06098467  -8.76473610  12.00000000
   C   6.0   2.21324384   0.06704619  -4.84547364  12.00000000
   C   6.0  -2.16587070  -0.27809227  -4.85440381  12.00000000
   C   6.0   2.32342496  -0.32051413  -7.48171744  12.00000000
   C   6.0  -2.31141008  -0.09111246  -7.47829014  12.00000000
   C   6.0   4.30959580   0.29084393  -3.17503484  12.00000000
   C   6.0  -4.52941562   0.09630124  -3.07147731  12.00000000
   C   6.0   5.45958452   0.18235179   1.19030555  12.00000000
   C   6.0  -5.69516452   0.25787523   1.06453534  12.00000000
   C   6.0   6.95106050   0.17931018  -3.99818500  12.00000000
   C   6.0  -6.84892304  -0.07404130  -3.84805573  12.00000000
   C   6.0   8.22070903  -0.05599479   0.46695861  12.00000000
   C   6.0  -8.09939829   0.07520038   0.34331725  12.00000000
   C   6.0   8.81885736   0.16262305  -2.11540225  12.00000000
   C   6.0  -8.86906215   0.02520812  -2.05478944  12.00000000
   C   6.0  -0.03266474  -0.15607982   8.78800442  12.00000000
   C   6.0   0.09546620   2.25284230   4.83424048  12.00000000
   C   6.0   0.17297150  -2.24967685   4.78615063  12.00000000
   C   6.0  -0.02149298   2.15315862   7.47318466  12.00000000
   C   6.0  -0.06291430  -2.32918498   7.43552968  12.00000000
   C   6.0   0.16037414   4.32715139   3.02828820  12.00000000
   C   6.0   0.10261379  -4.51985961   3.21033569  12.00000000
   C   6.0   0.11486407   5.45368939  -1.13626265  12.00000000
   C   6.0   0.10340062  -5.55325601  -1.18903414  12.00000000
   C   6.0  -0.14785878   6.84257268   3.82095303  12.00000000
   C   6.0  -0.06283653  -6.97402024   3.88847856  12.00000000
   C   6.0   0.05672200   8.12708776  -0.50615351  12.00000000
   C   6.0   0.03838828  -8.05722085  -0.48503219  12.00000000
   C   6.0   0.03883527   8.81984123   2.15508903  12.00000000
   C   6.0  -0.12667283  -8.86215523   1.99089762  12.00000000
   H   1.0   0.28154384   0.00371540 -10.76717885   1.00782500
   H   1.0   4.07364446  -0.59103069  -8.45295076   1.00782500
   H   1.0  -4.12580343  -0.21793799  -8.44505740   1.00782500
   H   1.0  10.85924839  -0.18055929  -2.01985399   1.00782500
   H   1.0 -10.66619355   0.54091651  -2.83062683   1.00782500
   H   1.0   7.22782499   0.23013664  -6.04225377   1.00782500
   H   1.0  -7.02568778   0.00316098  -5.82736615   1.00782500
   H   1.0   9.79374926  -0.04984490   1.54912659   1.00782500
   H   1.0  -9.98898973   0.27690839   1.69850050   1.00782500
   H   1.0   5.04960264   0.27175259   3.27557428   1.00782500
   H   1.0  -5.24854272   0.54510773   2.84816671   1.00782500
   H   1.0   0.69378586   0.01570638  10.92668681   1.00782500
   H   1.0   0.11665835   3.98953745   8.37492890   1.00782500
   H   1.0  -0.10300990  -4.11462638   8.21323389   1.00782500
   H   1.0  -0.17633769  10.85492050   2.91739250   1.00782500
   H   1.0  -0.15951223 -10.74076249   2.77448647   1.00782500
   H   1.0   0.26627602   7.36323792   5.83835587   1.00782500
   H   1.0   0.00959969  -7.70462655   5.85440760   1.00782500
   H   1.0   0.21131656   9.14796360  -2.14935804   1.00782500
   H   1.0  -0.31811453  -9.46495073  -2.01572727   1.00782500
   H   1.0   0.19078882   4.83517740  -2.99771873   1.00782500
   H   1.0   0.27877838  -4.77416450  -2.94872306   1.00782500
