# Supplementary material for: Branching mechanism of photoswitching in an Fe(II) polypyridyl complex explained by full singlet-triplet-quintet dynamics
Source: Commun Chem. 2023 Jan 9;6:7. doi: 10.1038/s42004-022-00796-z (PMC9829715; doi:10.1038/s42004-022-00796-z)
Supplement: Supplementary file 5 — Supplementary Data 2 [file 42004_2022_796_MOESM5_ESM.zip › geom_209]

  Fe  26.0   0.18382984   0.04231526  -0.03918667  55.93494200
   N   7.0  -0.09765310   0.12746686  -3.73200289  14.00307400
   N   7.0   3.72059656   0.13985782  -0.51717213  14.00307400
   N   7.0  -3.57120873  -0.15288864  -0.49026389  14.00307400
   N   7.0  -0.10722652   0.09590159   3.59476649  14.00307400
   N   7.0   0.03668165   3.73099899   0.60570515  14.00307400
   N   7.0  -0.14947609  -3.86940822   0.62963788  14.00307400
   C   6.0  -0.05990617   0.13980694  -8.69589177  12.00000000
   C   6.0   2.27285796   0.13604627  -4.87663690  12.00000000
   C   6.0  -2.25071615   0.11773045  -4.84143606  12.00000000
   C   6.0   2.28044976   0.26548643  -7.57845271  12.00000000
   C   6.0  -2.40440542   0.06598750  -7.47742854  12.00000000
   C   6.0   4.37510407   0.16671901  -3.05994715  12.00000000
   C   6.0  -4.35118867   0.11411479  -3.07422169  12.00000000
   C   6.0   5.56227995  -0.02202589   1.12494917  12.00000000
   C   6.0  -5.44655600  -0.38672998   1.21584729  12.00000000
   C   6.0   6.77141774  -0.09315312  -3.89652554  12.00000000
   C   6.0  -6.89729166   0.00922488  -3.85175940  12.00000000
   C   6.0   8.14489000  -0.00802569   0.39932803  12.00000000
   C   6.0  -8.07006986  -0.33045064   0.53593683  12.00000000
   C   6.0   8.75574187  -0.14845690  -2.17332528  12.00000000
   C   6.0  -8.77723635  -0.15364063  -1.93982205  12.00000000
   C   6.0  -0.20976427  -0.01738300   8.76658163  12.00000000
   C   6.0  -0.10282241   2.23163445   4.77231100  12.00000000
   C   6.0  -0.27357898  -2.11614290   4.82906057  12.00000000
   C   6.0  -0.16235713   2.25904660   7.40435928  12.00000000
   C   6.0  -0.49179775  -2.30459870   7.31469244  12.00000000
   C   6.0   0.19121689   4.46775731   3.09208230  12.00000000
   C   6.0  -0.00131138  -4.35202616   3.10536473  12.00000000
   C   6.0   0.13911315   5.63047958  -1.09680073  12.00000000
   C   6.0   0.05666135  -5.81858120  -1.05673197  12.00000000
   C   6.0   0.17475986   7.05439038   3.69265741  12.00000000
   C   6.0   0.10292168  -6.89133301   3.95039940  12.00000000
   C   6.0   0.16938218   8.20251562  -0.51259705  12.00000000
   C   6.0   0.04395057  -8.32346228  -0.32722893  12.00000000
   C   6.0   0.08638358   8.84714421   2.07314669  12.00000000
   C   6.0  -0.07361228  -8.78594213   2.13560327  12.00000000
   H   1.0  -0.28516833   0.25858083 -10.90191222   1.00782500
   H   1.0   3.83619984  -0.22399946  -8.53980837   1.00782500
   H   1.0  -4.40647381  -0.39712653  -8.38517791   1.00782500
   H   1.0  10.63237321  -0.20386902  -2.81327235   1.00782500
   H   1.0 -10.83038372  -0.52264370  -1.95279337   1.00782500
   H   1.0   6.78625398  -0.08274222  -6.06032474   1.00782500
   H   1.0  -7.56455349   0.36753366  -5.68176096   1.00782500
   H   1.0   9.46394012   0.01620413   2.01267780   1.00782500
   H   1.0  -9.53175776  -0.45028364   2.13433372   1.00782500
   H   1.0   5.10261810  -0.06928034   3.42782593   1.00782500
   H   1.0  -5.16672298  -0.95926626   3.39170665   1.00782500
   H   1.0  -0.53337871  -0.28514161  10.88447110   1.00782500
   H   1.0  -0.14083317   4.03415563   8.23627313   1.00782500
   H   1.0  -0.92076782  -4.07945785   8.33420262   1.00782500
   H   1.0   0.09367161  10.78481785   2.44216499   1.00782500
   H   1.0  -0.17627822 -11.04543100   2.45429612   1.00782500
   H   1.0   0.37463275   7.53782814   5.77287788   1.00782500
   H   1.0   0.11467123  -7.41022176   5.99854107   1.00782500
   H   1.0   0.22417411   9.99068844  -1.60052813   1.00782500
   H   1.0   0.06751981  -9.69860800  -1.65887672   1.00782500
   H   1.0  -0.00683099   4.93902780  -3.32405146   1.00782500
   H   1.0   0.30689314  -5.32654753  -2.70204752   1.00782500
