# Supplementary material for: Branching mechanism of photoswitching in an Fe(II) polypyridyl complex explained by full singlet-triplet-quintet dynamics
Source: Commun Chem. 2023 Jan 9;6:7. doi: 10.1038/s42004-022-00796-z (PMC9829715; doi:10.1038/s42004-022-00796-z)
Supplement: Supplementary file 5 — Supplementary Data 2 [file 42004_2022_796_MOESM5_ESM.zip › geom_21]

  Fe  26.0 -0.00000000 -0.00000100  0.00000100 55.93494200
   N   7.0 -0.00000000 -0.00000200 -3.62148400 14.00307400
   N   7.0  3.77320200 -0.00000000 -0.63708900 14.00307400
   N   7.0 -3.77320200 -0.00000100 -0.63708900 14.00307400
   N   7.0 -0.00000100 -0.00000100  3.62148500 14.00307400
   N   7.0 -0.00000000  3.77320100  0.63709000 14.00307400
   N   7.0  0.00000000 -3.77320300  0.63709000 14.00307400
   C   6.0 -0.00000100  0.00000000 -8.80816100 12.00000000
   C   6.0  2.22893400 -0.00000100 -4.86205800 12.00000000
   C   6.0 -2.22893500 -0.00000100 -4.86205700 12.00000000
   C   6.0  2.28128300 -0.00000100 -7.49625900 12.00000000
   C   6.0 -2.28128500 -0.00000200 -7.49625900 12.00000000
   C   6.0  4.41029400 -0.00000200 -3.13521400 12.00000000
   C   6.0 -4.41029500 -0.00000100 -3.13521400 12.00000000
   C   6.0  5.63298300  0.00000100  1.08446000 12.00000000
   C   6.0 -5.63298300  0.00000000  1.08446100 12.00000000
   C   6.0  6.92389300 -0.00000000 -3.91294500 12.00000000
   C   6.0 -6.92389400  0.00000300 -3.91294400 12.00000000
   C   6.0  8.17634300  0.00000100  0.43340700 12.00000000
   C   6.0 -8.17634300  0.00000200  0.43340800 12.00000000
   C   6.0  8.83380000  0.00000100 -2.10998200 12.00000000
   C   6.0 -8.83380100  0.00000400 -2.10998000 12.00000000
   C   6.0 -0.00000300 -0.00000000  8.80816200 12.00000000
   C   6.0 -0.00000100  2.22893400  4.86205800 12.00000000
   C   6.0 -0.00000100 -2.22893500  4.86205900 12.00000000
   C   6.0 -0.00000200  2.28128400  7.49626000 12.00000000
   C   6.0 -0.00000300 -2.28128500  7.49626000 12.00000000
   C   6.0 -0.00000000  4.41029400  3.13521500 12.00000000
   C   6.0 -0.00000100 -4.41029500  3.13521500 12.00000000
   C   6.0  0.00000000  5.63298200 -1.08446000 12.00000000
   C   6.0  0.00000200 -5.63298400 -1.08445900 12.00000000
   C   6.0  0.00000100  6.92389300  3.91294500 12.00000000
   C   6.0  0.00000200 -6.92389500  3.91294600 12.00000000
   C   6.0  0.00000000  8.17634200 -0.43340700 12.00000000
   C   6.0  0.00000300 -8.17634300 -0.43340700 12.00000000
   C   6.0  0.00000200  8.83380000  2.10998100 12.00000000
   C   6.0  0.00000400 -8.83380100  2.10998100 12.00000000
   H   1.0 -0.00000100  0.00000100 -10.8570980  1.00782500
   H   1.0  4.05521300  0.00000100 -8.51665100  1.00782500
   H   1.0 -4.05521500 -0.00000100 -8.51665000  1.00782500
   H   1.0  10.8004860  0.00000100 -2.68505400  1.00782500
   H   1.0 -10.8004860  0.00000600 -2.68505200  1.00782500
   H   1.0  7.39191000 -0.00000100 -5.90597600  1.00782500
   H   1.0 -7.39191200  0.00000300 -5.90597400  1.00782500
   H   1.0  9.60154600  0.00000200  1.90365800  1.00782500
   H   1.0 -9.60154500  0.00000300  1.90366000  1.00782500
   H   1.0  5.05576300  0.00000200  3.04866000  1.00782500
   H   1.0 -5.05576200 -0.00000000  3.04866000  1.00782500
   H   1.0 -0.00000500 -0.00000000  10.8570980  1.00782500
   H   1.0 -0.00000200  4.05521400  8.51665100  1.00782500
   H   1.0 -0.00000400 -4.05521500  8.51665200  1.00782500
   H   1.0  0.00000300  10.8004860  2.68505200  1.00782500
   H   1.0  0.00000600 -10.8004870  2.68505300  1.00782500
   H   1.0  0.00000200  7.39191200  5.90597500  1.00782500
   H   1.0  0.00000100 -7.39191300  5.90597600  1.00782500
   H   1.0  0.00000100  9.60154400 -1.90366000  1.00782500
   H   1.0  0.00000500 -9.60154500 -1.90365900  1.00782500
   H   1.0  0.00000100  5.05576100 -3.04865900  1.00782500
   H   1.0  0.00000300 -5.05576200 -3.04865900  1.00782500
