# Supplementary material for: Branching mechanism of photoswitching in an Fe(II) polypyridyl complex explained by full singlet-triplet-quintet dynamics
Source: Commun Chem. 2023 Jan 9;6:7. doi: 10.1038/s42004-022-00796-z (PMC9829715; doi:10.1038/s42004-022-00796-z)
Supplement: Supplementary file 5 — Supplementary Data 2 [file 42004_2022_796_MOESM5_ESM.zip › geom_210]

  Fe  26.0   0.02270299  -0.02137305  -0.02495539  55.93494200
   N   7.0   0.06086408  -0.12767886  -3.59047158  14.00307400
   N   7.0   3.85145682  -0.02755557  -0.55001842  14.00307400
   N   7.0  -3.80265260   0.00522862  -0.62207882  14.00307400
   N   7.0  -0.07220138  -0.11750018   3.63210204  14.00307400
   N   7.0   0.22838010   3.85213343   0.54200159  14.00307400
   N   7.0   0.03549961  -3.84100695   0.62175021  14.00307400
   C   6.0   0.05004991  -0.08621020  -8.73651457  12.00000000
   C   6.0   2.22931324  -0.03857452  -4.72843338  12.00000000
   C   6.0  -2.15444992   0.14224877  -4.87898237  12.00000000
   C   6.0   2.34545133  -0.17954102  -7.49792519  12.00000000
   C   6.0  -2.26402665  -0.15944635  -7.53898709  12.00000000
   C   6.0   4.42853623   0.02681644  -3.13271599  12.00000000
   C   6.0  -4.42117668  -0.05942690  -3.14708958  12.00000000
   C   6.0   5.69126932  -0.05576508   1.03586780  12.00000000
   C   6.0  -5.67425498  -0.17792705   1.03627353  12.00000000
   C   6.0   7.01858090   0.14727972  -3.87748199  12.00000000
   C   6.0  -7.03502527  -0.08002490  -3.87880920  12.00000000
   C   6.0   8.24794784   0.09125547   0.47604139  12.00000000
   C   6.0  -8.22464687  -0.09293926   0.41997878  12.00000000
   C   6.0   8.88698315   0.19782191  -2.09059144  12.00000000
   C   6.0  -8.92380597  -0.03473596  -2.08931277  12.00000000
   C   6.0   0.23181436   0.10212922   8.90836996  12.00000000
   C   6.0   0.13704457   2.28215625   4.84851694  12.00000000
   C   6.0  -0.04284627  -2.20832708   4.88137492  12.00000000
   C   6.0   0.15860499   2.31926498   7.51772521  12.00000000
   C   6.0  -0.09530309  -2.18515230   7.41802770  12.00000000
   C   6.0   0.06347102   4.42890371   2.92381641  12.00000000
   C   6.0   0.05441415  -4.55771336   3.10023985  12.00000000
   C   6.0   0.02588044   5.85633993  -1.04675175  12.00000000
   C   6.0  -0.15743406  -5.72509212  -1.10357112  12.00000000
   C   6.0   0.13404900   6.89687565   3.96798889  12.00000000
   C   6.0  -0.08482877  -6.94804642   3.95338651  12.00000000
   C   6.0  -0.06670159   8.30841476  -0.30799911  12.00000000
   C   6.0  -0.42081616  -8.16254452  -0.51480348  12.00000000
   C   6.0  -0.30613231   8.98751077   2.23867762  12.00000000
   C   6.0  -0.21643370  -8.85399230   1.99756232  12.00000000
   H   1.0   0.10234355   0.27172314 -11.17016323   1.00782500
   H   1.0   4.11078472  -0.30213323  -8.71931764   1.00782500
   H   1.0  -3.86146964   0.36449747  -8.38392765   1.00782500
   H   1.0  10.58022338   0.47681399  -2.74106810   1.00782500
   H   1.0 -10.81941336  -0.17925532  -2.96914942   1.00782500
   H   1.0   7.11199502   0.54392395  -6.00274398   1.00782500
   H   1.0  -7.34752633   0.17397517  -5.80459934   1.00782500
   H   1.0   9.87210445  -0.01401476   2.00789352   1.00782500
   H   1.0  -9.51006909  -0.50219910   1.70035741   1.00782500
   H   1.0   5.07292798  -0.02720995   3.03902233   1.00782500
   H   1.0  -5.14483429  -0.31376926   2.96603591   1.00782500
   H   1.0   0.22935824   0.22658605  10.70122030   1.00782500
   H   1.0   0.23948965   4.33244127   8.64476321   1.00782500
   H   1.0   0.10200913  -3.85465390   8.62201816   1.00782500
   H   1.0  -0.19235058  10.95700658   2.99696337   1.00782500
   H   1.0  -0.24293156 -10.67592109   2.66373766   1.00782500
   H   1.0  -0.05272307   7.70713327   5.69926225   1.00782500
   H   1.0  -0.10218296  -7.55699560   6.06294820   1.00782500
   H   1.0  -0.40476675   9.70568034  -2.00209789   1.00782500
   H   1.0  -0.45798022  -9.29040036  -2.08961957   1.00782500
   H   1.0  -0.03503823   5.37924805  -3.04811451   1.00782500
   H   1.0  -0.11920987  -4.83600108  -3.08281982   1.00782500
