# Supplementary material for: Branching mechanism of photoswitching in an Fe(II) polypyridyl complex explained by full singlet-triplet-quintet dynamics
Source: Commun Chem. 2023 Jan 9;6:7. doi: 10.1038/s42004-022-00796-z (PMC9829715; doi:10.1038/s42004-022-00796-z)
Supplement: Supplementary file 5 — Supplementary Data 2 [file 42004_2022_796_MOESM5_ESM.zip › geom_211]

  Fe  26.0  -0.13397067  -0.05206506   0.00269837  55.93494200
   N   7.0   0.06714575   0.07830636  -3.50136316  14.00307400
   N   7.0   3.77321252   0.18823343  -0.74399508  14.00307400
   N   7.0  -3.66189580  -0.02460459  -0.74430279  14.00307400
   N   7.0  -0.13672836  -0.04694929   3.53033615  14.00307400
   N   7.0   0.11885168   3.78140850   0.54551592  14.00307400
   N   7.0   0.05259541  -3.92102596   0.58379145  14.00307400
   C   6.0   0.05844367   0.08020565  -8.74476779  12.00000000
   C   6.0   2.29742920  -0.07126358  -4.84121221  12.00000000
   C   6.0  -2.18247240   0.00195342  -4.90299978  12.00000000
   C   6.0   2.19501694  -0.17929244  -7.41882336  12.00000000
   C   6.0  -2.25267273   0.15535454  -7.46414593  12.00000000
   C   6.0   4.44534450   0.00947674  -3.15662735  12.00000000
   C   6.0  -4.38689355   0.13187316  -3.02053266  12.00000000
   C   6.0   5.62119471   0.21158204   1.08542399  12.00000000
   C   6.0  -5.47524689   0.08054145   1.12516247  12.00000000
   C   6.0   6.90878646  -0.00158058  -3.96959418  12.00000000
   C   6.0  -6.90058273   0.15029824  -3.86072051  12.00000000
   C   6.0   8.17925139   0.10877590   0.40826451  12.00000000
   C   6.0  -8.03131824  -0.07234797   0.48059040  12.00000000
   C   6.0   8.81270146  -0.20298985  -2.20250416  12.00000000
   C   6.0  -8.79136127   0.14202322  -1.96281843  12.00000000
   C   6.0  -0.30041920  -0.08465067   8.62875770  12.00000000
   C   6.0   0.20407657   2.27806722   4.80086079  12.00000000
   C   6.0   0.16538599  -2.23603231   4.71599226  12.00000000
   C   6.0   0.09447885   2.23820085   7.48052436  12.00000000
   C   6.0  -0.26119895  -2.35601202   7.49163166  12.00000000
   C   6.0  -0.13781637   4.47227698   3.14573221  12.00000000
   C   6.0   0.00134044  -4.47870781   3.07490415  12.00000000
   C   6.0  -0.05799293   5.71583279  -1.02398488  12.00000000
   C   6.0   0.16541263  -5.77608442  -1.00443654  12.00000000
   C   6.0   0.13974143   6.91883038   3.98495033  12.00000000
   C   6.0  -0.03920136  -7.03456267   4.01317777  12.00000000
   C   6.0  -0.16031698   8.18594668  -0.59626236  12.00000000
   C   6.0   0.08690223  -8.25906502  -0.31334254  12.00000000
   C   6.0  -0.06836632   8.79518487   2.17564081  12.00000000
   C   6.0   0.03697079  -8.79499615   2.26540999  12.00000000
   H   1.0   0.15097724   0.03222034 -10.87186715   1.00782500
   H   1.0   4.03676907  -0.54194216  -8.36042945   1.00782500
   H   1.0  -3.98891380   0.12773312  -8.48326095   1.00782500
   H   1.0  10.56137376  -0.16176475  -2.89145471   1.00782500
   H   1.0 -10.40005556   0.54250499  -2.23442741   1.00782500
   H   1.0   7.63102703  -0.17383047  -5.92139768   1.00782500
   H   1.0  -7.18423752   0.13862473  -5.88417344   1.00782500
   H   1.0   9.43581937   0.34528109   2.07079649   1.00782500
   H   1.0  -9.75700326   0.31214875   1.95809574   1.00782500
   H   1.0   5.42261279   0.81960076   3.08570952   1.00782500
   H   1.0  -4.69351110   0.44660127   3.24989265   1.00782500
   H   1.0  -0.16947340  -0.09031051  10.66905934   1.00782500
   H   1.0  -0.12748546   4.14551365   8.40230695   1.00782500
   H   1.0  -0.19333568  -4.34337092   7.90753170   1.00782500
   H   1.0   0.08474085  10.53346061   2.66952981   1.00782500
   H   1.0   0.35678038 -10.95760519   2.51157051   1.00782500
   H   1.0  -0.47665324   7.59794268   6.07436856   1.00782500
   H   1.0  -0.13480143  -7.72451870   6.14220403   1.00782500
   H   1.0  -0.42910401   9.82710580  -1.98243104   1.00782500
   H   1.0  -0.10757071  -9.75987121  -1.82100771   1.00782500
   H   1.0  -0.18364263   4.96202795  -3.24330464   1.00782500
   H   1.0   0.27382901  -5.49146197  -3.30572658   1.00782500
