# Supplementary material for: Branching mechanism of photoswitching in an Fe(II) polypyridyl complex explained by full singlet-triplet-quintet dynamics
Source: Commun Chem. 2023 Jan 9;6:7. doi: 10.1038/s42004-022-00796-z (PMC9829715; doi:10.1038/s42004-022-00796-z)
Supplement: Supplementary file 5 — Supplementary Data 2 [file 42004_2022_796_MOESM5_ESM.zip › geom_212]

  Fe  26.0   0.05335627  -0.04600347   0.06546426  55.93494200
   N   7.0   0.05084177  -0.00184409  -3.53694904  14.00307400
   N   7.0   3.71602685   0.01843119  -0.62220570  14.00307400
   N   7.0  -3.70633968   0.11622182  -0.67278398  14.00307400
   N   7.0  -0.04326101   0.11346454   3.56377209  14.00307400
   N   7.0   0.07832408   3.62402495   0.73784964  14.00307400
   N   7.0  -0.11876294  -3.68185020   0.46403656  14.00307400
   C   6.0  -0.13233175  -0.18823526  -8.79566951  12.00000000
   C   6.0   2.17736143   0.03222607  -4.72277798  12.00000000
   C   6.0  -2.25378352  -0.00107249  -4.89415759  12.00000000
   C   6.0   2.11944072  -0.07167988  -7.43941556  12.00000000
   C   6.0  -2.42059717  -0.25198921  -7.49550522  12.00000000
   C   6.0   4.41326518   0.16530518  -3.10560146  12.00000000
   C   6.0  -4.44789938  -0.19180558  -3.18189898  12.00000000
   C   6.0   5.59473957   0.16684836   1.15419545  12.00000000
   C   6.0  -5.56360635   0.19401964   1.15826976  12.00000000
   C   6.0   6.99136864   0.25382388  -3.86054356  12.00000000
   C   6.0  -6.86214839  -0.23988412  -3.74207277  12.00000000
   C   6.0   8.13367531   0.16678317   0.49314205  12.00000000
   C   6.0  -8.13455021   0.24607668   0.46460840  12.00000000
   C   6.0   8.95367696   0.25808410  -1.99190158  12.00000000
   C   6.0  -8.74486580   0.01017882  -2.02818294  12.00000000
   C   6.0   0.05899643  -0.14027326   8.69486118  12.00000000
   C   6.0  -0.08010376   2.23563137   4.87475041  12.00000000
   C   6.0  -0.00897692  -2.29079768   4.76499160  12.00000000
   C   6.0   0.01795561   2.27708529   7.47712281  12.00000000
   C   6.0   0.02099235  -2.45003273   7.38236672  12.00000000
   C   6.0  -0.02442286   4.42005484   3.20809091  12.00000000
   C   6.0  -0.08469795  -4.42321789   3.06861533  12.00000000
   C   6.0   0.18388256   5.55699851  -1.04903694  12.00000000
   C   6.0  -0.03939253  -5.73797305  -1.11153214  12.00000000
   C   6.0   0.21682370   7.02808363   3.85082137  12.00000000
   C   6.0  -0.13946461  -6.87362116   3.73855240  12.00000000
   C   6.0   0.00893908   8.04672095  -0.48672764  12.00000000
   C   6.0  -0.05907200  -8.23980433  -0.47404284  12.00000000
   C   6.0   0.01349403   8.83776050   1.99549586  12.00000000
   C   6.0  -0.14922680  -8.81368073   1.99460898  12.00000000
   H   1.0  -0.00936359  -0.01193778 -10.78826457   1.00782500
   H   1.0   4.05181470   0.11109214  -8.46640474   1.00782500
   H   1.0  -4.16527471  -0.67696769  -8.69280893   1.00782500
   H   1.0  11.09631294  -0.01448204  -2.39676629   1.00782500
   H   1.0 -10.73614039  -0.16731562  -2.91660835   1.00782500
   H   1.0   7.47655042   0.24730044  -5.84176364   1.00782500
   H   1.0  -7.31765240  -0.41460309  -5.85693838   1.00782500
   H   1.0   9.77184222   0.49054311   1.93439532   1.00782500
   H   1.0  -9.51401045   0.50796732   1.66075767   1.00782500
   H   1.0   4.88456060   0.63741859   2.90109274   1.00782500
   H   1.0  -5.20984580   0.24329045   3.17878962   1.00782500
   H   1.0  -0.06651920  -0.18689087  10.82623867   1.00782500
   H   1.0  -0.16550148   4.02918970   8.51371017   1.00782500
   H   1.0  -0.20051817  -4.14341304   8.53576670   1.00782500
   H   1.0   0.13031989  10.75751477   2.06795903   1.00782500
   H   1.0  -0.01368461 -10.51423797   2.27356675   1.00782500
   H   1.0  -0.11125022   7.75934848   5.91365518   1.00782500
   H   1.0  -0.67870694  -7.66257399   5.49383340   1.00782500
   H   1.0   0.29460982   9.15495319  -2.06348075   1.00782500
   H   1.0  -0.06113495  -9.73056314  -2.08725260   1.00782500
   H   1.0   0.31427889   5.01958375  -3.13917460   1.00782500
   H   1.0   0.45382781  -5.28162258  -3.06502064   1.00782500
