# Supplementary material for: Branching mechanism of photoswitching in an Fe(II) polypyridyl complex explained by full singlet-triplet-quintet dynamics
Source: Commun Chem. 2023 Jan 9;6:7. doi: 10.1038/s42004-022-00796-z (PMC9829715; doi:10.1038/s42004-022-00796-z)
Supplement: Supplementary file 5 — Supplementary Data 2 [file 42004_2022_796_MOESM5_ESM.zip › geom_213]

  Fe  26.0   0.10311259  -0.09329893   0.02370650  55.93494200
   N   7.0   0.10125972  -0.11853871  -3.59634262  14.00307400
   N   7.0   3.85729098  -0.03902932  -0.70176141  14.00307400
   N   7.0  -3.69234924  -0.06844365  -0.64063577  14.00307400
   N   7.0   0.05123033   0.00403016   3.60280147  14.00307400
   N   7.0  -0.00576736   3.82391783   0.62465760  14.00307400
   N   7.0   0.04147217  -3.86179987   0.57618097  14.00307400
   C   6.0  -0.10270106   0.15558074  -8.84175291  12.00000000
   C   6.0   2.29753560  -0.04939898  -4.91885796  12.00000000
   C   6.0  -2.21636323   0.12996219  -4.80795983  12.00000000
   C   6.0   2.20877211  -0.37201335  -7.37983195  12.00000000
   C   6.0  -2.35292827   0.02232834  -7.32662711  12.00000000
   C   6.0   4.50440532   0.02585604  -3.08596738  12.00000000
   C   6.0  -4.43635475   0.01879261  -3.09485459  12.00000000
   C   6.0   5.77277653  -0.13689278   1.12356982  12.00000000
   C   6.0  -5.53051830  -0.11365902   1.22314911  12.00000000
   C   6.0   6.93106092   0.20575719  -3.91922045  12.00000000
   C   6.0  -6.83070440  -0.02565252  -3.87139135  12.00000000
   C   6.0   8.31468471   0.14980035   0.47051064  12.00000000
   C   6.0  -8.11472568   0.00083816   0.47161595  12.00000000
   C   6.0   8.83501586   0.17936925  -2.18696542  12.00000000
   C   6.0  -8.88580241   0.09437205  -2.07738388  12.00000000
   C   6.0   0.04229933  -0.00677758   8.68023300  12.00000000
   C   6.0   0.11916211   2.24570986   4.93466939  12.00000000
   C   6.0  -0.04589442  -2.22160213   4.92091155  12.00000000
   C   6.0  -0.03174817   2.34192261   7.54566862  12.00000000
   C   6.0   0.00935867  -2.46075933   7.47838488  12.00000000
   C   6.0  -0.00216646   4.45981971   3.05238883  12.00000000
   C   6.0  -0.19056917  -4.47575462   3.09178992  12.00000000
   C   6.0   0.13655175   5.56443829  -1.17188639  12.00000000
   C   6.0  -0.12619644  -5.63012866  -1.13185735  12.00000000
   C   6.0  -0.40193089   7.06481166   3.92997864  12.00000000
   C   6.0  -0.17555084  -6.85595150   3.84651758  12.00000000
   C   6.0   0.15611252   8.23678675  -0.57945282  12.00000000
   C   6.0  -0.19383840  -8.10855727  -0.46778895  12.00000000
   C   6.0  -0.31789885   8.92655527   2.09282749  12.00000000
   C   6.0  -0.08536232  -8.78443096   1.99174264  12.00000000
   H   1.0  -0.16515045  -0.06004029 -10.95799664   1.00782500
   H   1.0   3.72889546  -0.60743198  -8.42589273   1.00782500
   H   1.0  -4.03867595   0.35815616  -8.46902081   1.00782500
   H   1.0  10.94498791   0.42317256  -2.54653799   1.00782500
   H   1.0 -10.88184803   0.17660861  -2.34478156   1.00782500
   H   1.0   7.30625047   0.05652376  -5.62169433   1.00782500
   H   1.0  -7.38384399   0.02303518  -5.77617886   1.00782500
   H   1.0   9.77889759  -0.22712801   1.94607607   1.00782500
   H   1.0  -9.69743490   0.26660470   1.84361585   1.00782500
   H   1.0   5.12596104  -0.04192445   3.10994323   1.00782500
   H   1.0  -4.65237935   0.24635747   3.30339863   1.00782500
   H   1.0  -0.19715707  -0.05879882  11.03914994   1.00782500
   H   1.0   0.06918854   3.84953120   8.34635298   1.00782500
   H   1.0  -0.32452164  -4.08734066   8.55326408   1.00782500
   H   1.0  -0.48107105  10.93934377   2.31748458   1.00782500
   H   1.0  -0.23066307 -10.54306785   2.53188921   1.00782500
   H   1.0  -0.59457548   7.83236884   5.68730773   1.00782500
   H   1.0  -0.50157958  -7.21572648   6.01099201   1.00782500
   H   1.0   0.01109710   9.98131787  -1.90235016   1.00782500
   H   1.0   0.26624348  -9.49790420  -1.84730105   1.00782500
   H   1.0   0.40580387   5.20235922  -2.83562244   1.00782500
   H   1.0  -0.62215334  -5.14674124  -3.30710443   1.00782500
