# Supplementary material for: Branching mechanism of photoswitching in an Fe(II) polypyridyl complex explained by full singlet-triplet-quintet dynamics
Source: Commun Chem. 2023 Jan 9;6:7. doi: 10.1038/s42004-022-00796-z (PMC9829715; doi:10.1038/s42004-022-00796-z)
Supplement: Supplementary file 5 — Supplementary Data 2 [file 42004_2022_796_MOESM5_ESM.zip › geom_214]

  Fe  26.0   0.00375933   0.03707409  -0.03158773  55.93494200
   N   7.0  -0.13771712   0.07589859  -3.52578606  14.00307400
   N   7.0   3.74101118   0.05173262  -0.67204883  14.00307400
   N   7.0  -3.80229038  -0.00036709  -0.55796705  14.00307400
   N   7.0  -0.21200437   0.04431700   3.73406794  14.00307400
   N   7.0   0.02572339   3.78220169   0.57290239  14.00307400
   N   7.0   0.16803932  -3.75093400   0.51395985  14.00307400
   C   6.0  -0.08428452   0.05888702  -8.74628165  12.00000000
   C   6.0   2.13314463   0.06864005  -4.83488387  12.00000000
   C   6.0  -2.29065224  -0.09278830  -4.80215457  12.00000000
   C   6.0   2.14340958  -0.02307515  -7.37570168  12.00000000
   C   6.0  -2.37801771   0.03692031  -7.40771756  12.00000000
   C   6.0   4.35744129   0.11663186  -3.24247068  12.00000000
   C   6.0  -4.51930566   0.08367732  -2.92948806  12.00000000
   C   6.0   5.57876482   0.18618210   0.94767392  12.00000000
   C   6.0  -5.60434200  -0.15976777   1.10937356  12.00000000
   C   6.0   6.86983459   0.10900128  -3.95216217  12.00000000
   C   6.0  -6.90545862  -0.22059610  -3.90300846  12.00000000
   C   6.0   8.13093015   0.18239766   0.46050305  12.00000000
   C   6.0  -8.28526955  -0.07746376   0.47091878  12.00000000
   C   6.0   8.98497948   0.25479924  -2.07942448  12.00000000
   C   6.0  -8.86835470  -0.15297719  -2.18070093  12.00000000
   C   6.0  -0.16016383   0.09559953   8.94133009  12.00000000
   C   6.0  -0.32938311   2.18707289   4.80266804  12.00000000
   C   6.0  -0.24292828  -2.40706807   4.80755651  12.00000000
   C   6.0  -0.22726076   2.39177797   7.60929260  12.00000000
   C   6.0  -0.03394370  -2.32456494   7.46516652  12.00000000
   C   6.0  -0.01152354   4.48168954   3.11256338  12.00000000
   C   6.0  -0.11233959  -4.42761195   3.03558390  12.00000000
   C   6.0   0.19934198   5.53195825  -1.08561481  12.00000000
   C   6.0   0.13583068  -5.75348264  -1.15112211  12.00000000
   C   6.0   0.25159572   6.90035171   3.91198868  12.00000000
   C   6.0  -0.18346972  -6.87788557   3.87405045  12.00000000
   C   6.0   0.74714120   7.96279376  -0.56787755  12.00000000
   C   6.0   0.22083353  -8.24884511  -0.45791231  12.00000000
   C   6.0   0.55057449   8.77631416   2.07038666  12.00000000
   C   6.0   0.03406945  -8.81253115   2.07985426  12.00000000
   H   1.0   0.12719018  -0.33483662 -10.74153022   1.00782500
   H   1.0   4.06596896   0.29295836  -8.31093724   1.00782500
   H   1.0  -4.04932299  -0.33118018  -8.18091053   1.00782500
   H   1.0  10.84270865   0.61960452  -2.94814753   1.00782500
   H   1.0 -11.17563068  -0.65425954  -2.66016775   1.00782500
   H   1.0   7.20877998  -0.16791405  -5.77172692   1.00782500
   H   1.0  -7.32287076  -0.88898719  -5.95810540   1.00782500
   H   1.0   9.36638542   0.22864131   2.03316825   1.00782500
   H   1.0  -9.76387929  -0.15099946   1.78058521   1.00782500
   H   1.0   4.86364684  -0.08032160   3.15312141   1.00782500
   H   1.0  -5.31076351  -0.26381109   3.22299206   1.00782500
   H   1.0   0.19029013   0.21517118  10.98661698   1.00782500
   H   1.0   0.00185822   4.03329275   8.74748715   1.00782500
   H   1.0   0.10547903  -4.23705641   8.78914560   1.00782500
   H   1.0   1.04743380  10.47030069   2.56831758   1.00782500
   H   1.0   0.45286090 -10.81716580   2.59087776   1.00782500
   H   1.0   0.45121846   7.40062920   5.94537558   1.00782500
   H   1.0  -0.76663060  -7.57839917   5.53263052   1.00782500
   H   1.0   0.74157079   9.38818010  -1.79171144   1.00782500
   H   1.0   0.31291520  -9.99235725  -1.80420687   1.00782500
   H   1.0  -0.21265830   5.08010393  -3.22996574   1.00782500
   H   1.0   0.42823097  -5.27465721  -2.89475536   1.00782500
