# Supplementary material for: Branching mechanism of photoswitching in an Fe(II) polypyridyl complex explained by full singlet-triplet-quintet dynamics
Source: Commun Chem. 2023 Jan 9;6:7. doi: 10.1038/s42004-022-00796-z (PMC9829715; doi:10.1038/s42004-022-00796-z)
Supplement: Supplementary file 5 — Supplementary Data 2 [file 42004_2022_796_MOESM5_ESM.zip › geom_215]

  Fe  26.0  -0.00329710  -0.05605715   0.00945790  55.93494200
   N   7.0  -0.09417996   0.09307671  -3.39006059  14.00307400
   N   7.0   3.77038455  -0.08553812  -0.61291994  14.00307400
   N   7.0  -3.92173526   0.12693594  -0.72625036  14.00307400
   N   7.0   0.14824219  -0.00271342   3.54532043  14.00307400
   N   7.0  -0.14204595   3.83791361   0.59200779  14.00307400
   N   7.0   0.18857297  -3.77871889   0.60357821  14.00307400
   C   6.0  -0.05490790   0.18857182  -8.73728385  12.00000000
   C   6.0   2.12982780   0.20418499  -4.73544213  12.00000000
   C   6.0  -2.22049089   0.11080758  -4.88628963  12.00000000
   C   6.0   2.14792459   0.34194379  -7.43504598  12.00000000
   C   6.0  -2.37732170   0.17107858  -7.59745688  12.00000000
   C   6.0   4.31911416  -0.07334809  -3.07046364  12.00000000
   C   6.0  -4.52327355   0.02629428  -3.25972161  12.00000000
   C   6.0   5.59242489  -0.02660048   1.24966980  12.00000000
   C   6.0  -5.68941904  -0.17655595   1.05269271  12.00000000
   C   6.0   6.77259901  -0.04447905  -3.84964737  12.00000000
   C   6.0  -7.14261403  -0.04453814  -3.96831460  12.00000000
   C   6.0   8.17410860   0.08428489   0.59931136  12.00000000
   C   6.0  -8.17904828  -0.31090041   0.32016738  12.00000000
   C   6.0   8.86059128  -0.06274485  -2.05201016  12.00000000
   C   6.0  -8.82041846  -0.10483328  -2.06284663  12.00000000
   C   6.0  -0.02685652  -0.03892800   8.77795440  12.00000000
   C   6.0  -0.10896592   2.26955024   4.73296863  12.00000000
   C   6.0  -0.02456752  -2.10703256   4.95929746  12.00000000
   C   6.0  -0.12453262   2.15669569   7.53339297  12.00000000
   C   6.0   0.06971526  -2.33724616   7.41498621  12.00000000
   C   6.0  -0.12855332   4.52285410   3.09429314  12.00000000
   C   6.0   0.33904968  -4.34516876   3.17029379  12.00000000
   C   6.0   0.00285804   5.66718619  -1.14083382  12.00000000
   C   6.0   0.04954916  -5.76630718  -1.03946411  12.00000000
   C   6.0   0.08875807   7.14731458   3.75897833  12.00000000
   C   6.0   0.10583434  -6.99229324   3.99255295  12.00000000
   C   6.0   0.42994390   8.18291173  -0.58918065  12.00000000
   C   6.0  -0.15150759  -8.25506484  -0.33669075  12.00000000
   C   6.0   0.41133810   8.84201503   1.90677743  12.00000000
   C   6.0   0.18378195  -9.05857563   2.17305046  12.00000000
   H   1.0   0.01022907   0.30267561 -10.94163746   1.00782500
   H   1.0   4.01753917   0.39605377  -8.34455720   1.00782500
   H   1.0  -4.07508798   0.31006209  -8.59182389   1.00782500
   H   1.0  10.85705640  -0.24805113  -2.67406320   1.00782500
   H   1.0 -10.76561814  -0.11454739  -2.59637019   1.00782500
   H   1.0   7.09101946  -0.74181550  -5.87310299   1.00782500
   H   1.0  -7.80988829  -0.57142724  -6.05105349   1.00782500
   H   1.0   9.27688551   0.07914504   2.26940222   1.00782500
   H   1.0  -9.90426254  -0.27694144   1.71829485   1.00782500
   H   1.0   5.20611638  -0.24000137   3.32530282   1.00782500
   H   1.0  -5.07203069  -0.15294694   2.90724322   1.00782500
   H   1.0   0.06034699  -0.41039503  10.78541067   1.00782500
   H   1.0  -0.38674187   4.13737616   8.50489038   1.00782500
   H   1.0  -0.17092527  -4.21651398   8.19882212   1.00782500
   H   1.0   0.33966438  10.75850482   2.59662285   1.00782500
   H   1.0   0.26347137 -10.86877630   2.40705934   1.00782500
   H   1.0   0.28602193   7.73109686   5.70739173   1.00782500
   H   1.0   0.05290713  -7.03990438   6.18654122   1.00782500
   H   1.0   0.72025413   9.61685029  -1.93083814   1.00782500
   H   1.0  -0.59363916  -9.64914560  -1.86308365   1.00782500
   H   1.0   0.46000189   4.94522199  -2.89035843   1.00782500
   H   1.0  -0.22460519  -5.32568855  -3.24760025   1.00782500
