# Supplementary material for: Branching mechanism of photoswitching in an Fe(II) polypyridyl complex explained by full singlet-triplet-quintet dynamics
Source: Commun Chem. 2023 Jan 9;6:7. doi: 10.1038/s42004-022-00796-z (PMC9829715; doi:10.1038/s42004-022-00796-z)
Supplement: Supplementary file 5 — Supplementary Data 2 [file 42004_2022_796_MOESM5_ESM.zip › geom_216]

  Fe  26.0   0.01478947   0.01416709  -0.00589059  55.93494200
   N   7.0  -0.00971441   0.00467830  -3.66764283  14.00307400
   N   7.0   3.81196665  -0.02951374  -0.69601162  14.00307400
   N   7.0  -3.78662799   0.00784236  -0.73542586  14.00307400
   N   7.0  -0.02908546  -0.04271671   3.60785548  14.00307400
   N   7.0   0.26710943   3.76069152   0.64405042  14.00307400
   N   7.0  -0.07777054  -3.93223838   0.72360176  14.00307400
   C   6.0  -0.06978874  -0.09578714  -8.80551463  12.00000000
   C   6.0   2.21034366   0.04637261  -4.97489503  12.00000000
   C   6.0  -2.18079622   0.17872975  -4.87085727  12.00000000
   C   6.0   2.31849587  -0.15332465  -7.58800397  12.00000000
   C   6.0  -2.13575484   0.15579358  -7.61587821  12.00000000
   C   6.0   4.25917406   0.20147489  -3.27762944  12.00000000
   C   6.0  -4.36361671   0.03337844  -3.28013353  12.00000000
   C   6.0   5.59297414  -0.16430206   0.92055342  12.00000000
   C   6.0  -5.50454023   0.18418246   0.92908966  12.00000000
   C   6.0   6.84077342   0.07729781  -4.02716153  12.00000000
   C   6.0  -6.84993463   0.04036958  -3.94152401  12.00000000
   C   6.0   8.29399466  -0.17212871   0.21860470  12.00000000
   C   6.0  -8.04811033   0.16471763   0.58155503  12.00000000
   C   6.0   8.78621124  -0.12317992  -2.35864420  12.00000000
   C   6.0  -8.72516557   0.03327973  -1.92039923  12.00000000
   C   6.0  -0.08087175   0.04790027   8.95952064  12.00000000
   C   6.0  -0.23220644   2.23512843   4.92510076  12.00000000
   C   6.0  -0.09756335  -2.22785697   4.97590201  12.00000000
   C   6.0  -0.13027567   2.20857003   7.46482704  12.00000000
   C   6.0  -0.19386281  -2.29271748   7.63265587  12.00000000
   C   6.0  -0.13661066   4.40306736   3.20203696  12.00000000
   C   6.0  -0.03101351  -4.42491014   3.15086929  12.00000000
   C   6.0   0.07658719   5.71887170  -0.94457242  12.00000000
   C   6.0   0.00617754  -5.68731350  -1.04914250  12.00000000
   C   6.0  -0.26626790   6.92321189   3.89784344  12.00000000
   C   6.0   0.04588042  -6.98929884   3.98487209  12.00000000
   C   6.0   0.26062120   8.25391232  -0.28230791  12.00000000
   C   6.0   0.14616895  -8.23122697  -0.32406570  12.00000000
   C   6.0  -0.29473169   8.78012193   2.19935981  12.00000000
   C   6.0   0.23443562  -8.87051340   2.31150075  12.00000000
   H   1.0  -0.27040392  -0.15924464 -10.91605353   1.00782500
   H   1.0   4.20418757  -0.43896298  -8.60318590   1.00782500
   H   1.0  -3.98898822  -0.33868984  -8.95766127   1.00782500
   H   1.0  10.76986684  -0.38761318  -2.56041437   1.00782500
   H   1.0 -10.55284781  -0.74258304  -2.36546341   1.00782500
   H   1.0   7.53626274   0.27880998  -6.18930078   1.00782500
   H   1.0  -7.09066234   0.05345484  -5.79513694   1.00782500
   H   1.0   9.36135818   0.05936587   2.20655346   1.00782500
   H   1.0  -9.34922101   0.10736494   2.40310970   1.00782500
   H   1.0   4.96698144  -0.05144525   2.73241726   1.00782500
   H   1.0  -4.72638881  -0.00684801   2.81779520   1.00782500
   H   1.0  -0.16261371   0.21617331  11.14786416   1.00782500
   H   1.0  -0.30534895   4.17898081   8.26825233   1.00782500
   H   1.0  -0.42823641  -3.74721338   8.41866816   1.00782500
   H   1.0  -0.54388793  10.74356827   2.96489640   1.00782500
   H   1.0   0.29585662 -10.79605471   3.00737650   1.00782500
   H   1.0  -0.67604541   7.27890899   6.31113448   1.00782500
   H   1.0   0.49563987  -7.32672304   6.00190963   1.00782500
   H   1.0   0.24960754   9.88868814  -2.02924757   1.00782500
   H   1.0   0.00986636  -9.65712289  -1.92218003   1.00782500
   H   1.0   0.02925674   5.30272412  -2.84796527   1.00782500
   H   1.0   0.11736414  -5.05104513  -3.16325761   1.00782500
