# Supplementary material for: Branching mechanism of photoswitching in an Fe(II) polypyridyl complex explained by full singlet-triplet-quintet dynamics
Source: Commun Chem. 2023 Jan 9;6:7. doi: 10.1038/s42004-022-00796-z (PMC9829715; doi:10.1038/s42004-022-00796-z)
Supplement: Supplementary file 5 — Supplementary Data 2 [file 42004_2022_796_MOESM5_ESM.zip › geom_217]

  Fe  26.0   0.02317733   0.26969283  -0.02286567  55.93494200
   N   7.0   0.07443280  -0.00375429  -3.64778258  14.00307400
   N   7.0   3.91392353   0.13494098  -0.61739370  14.00307400
   N   7.0  -3.66463915   0.18913248  -0.59887394  14.00307400
   N   7.0  -0.01200424  -0.06537839   3.64948591  14.00307400
   N   7.0  -0.12366019   3.90500064   0.65278123  14.00307400
   N   7.0   0.18992021  -3.65714018   0.55229789  14.00307400
   C   6.0   0.05967513  -0.59125934  -8.68343218  12.00000000
   C   6.0   2.31179316  -0.16301881  -4.84495250  12.00000000
   C   6.0  -2.19623844   0.07598671  -4.71455341  12.00000000
   C   6.0   2.17827786  -0.55639206  -7.46623211  12.00000000
   C   6.0  -2.40543266  -0.47332948  -7.35979904  12.00000000
   C   6.0   4.51172589  -0.04393028  -3.20764669  12.00000000
   C   6.0  -4.44156627  -0.08249351  -3.02978622  12.00000000
   C   6.0   5.81059999   0.27730373   0.94489238  12.00000000
   C   6.0  -5.52052283   0.28266436   1.04099590  12.00000000
   C   6.0   6.92836672  -0.42789327  -3.87228427  12.00000000
   C   6.0  -6.85357681  -0.22630240  -3.80787517  12.00000000
   C   6.0   8.32060723  -0.02945535   0.30017222  12.00000000
   C   6.0  -8.04317580   0.23708550   0.57544539  12.00000000
   C   6.0   8.95613007  -0.11472150  -2.16556307  12.00000000
   C   6.0  -8.73938720  -0.29801326  -2.03732426  12.00000000
   C   6.0  -0.35600208  -0.15622805   8.84319205  12.00000000
   C   6.0  -0.07020830   2.14893371   4.97963284  12.00000000
   C   6.0   0.07837828  -2.33998282   4.81186702  12.00000000
   C   6.0  -0.15563058   2.31595937   7.52677248  12.00000000
   C   6.0  -0.13711791  -2.36976399   7.47764674  12.00000000
   C   6.0  -0.10986958   4.42714619   3.24287007  12.00000000
   C   6.0   0.07301930  -4.36902312   2.97302192  12.00000000
   C   6.0  -0.31594254   5.84057119  -0.97151051  12.00000000
   C   6.0  -0.05273439  -5.41030072  -1.27279045  12.00000000
   C   6.0   0.01529765   6.93216314   4.01018907  12.00000000
   C   6.0  -0.08832550  -6.82184252   3.65997521  12.00000000
   C   6.0  -0.04820350   8.28184579  -0.21817046  12.00000000
   C   6.0  -0.00203293  -8.15960409  -0.79337529  12.00000000
   C   6.0   0.06984761   8.83081362   2.25339509  12.00000000
   C   6.0  -0.13905258  -8.78444414   1.75527749  12.00000000
   H   1.0  -0.04372788  -0.36902911 -10.33161211   1.00782500
   H   1.0   3.96565787  -0.52410018  -8.37132888   1.00782500
   H   1.0  -3.88418973  -0.36155437  -8.51083120   1.00782500
   H   1.0  11.10518487   0.24443862  -2.50902803   1.00782500
   H   1.0 -10.77923196  -0.35584622  -2.54995649   1.00782500
   H   1.0   7.12710063  -0.73069014  -5.76098101   1.00782500
   H   1.0  -7.45365650  -0.36962073  -5.52027260   1.00782500
   H   1.0   9.51205273   0.44041463   1.95850006   1.00782500
   H   1.0  -9.43386432   0.14623358   2.25972197   1.00782500
   H   1.0   5.38289246   0.74047930   2.86266837   1.00782500
   H   1.0  -5.23277677   0.81392017   3.26111026   1.00782500
   H   1.0  -0.43841614  -0.55440391  10.97149158   1.00782500
   H   1.0  -0.30969654   3.86215958   8.93555880   1.00782500
   H   1.0   0.21917155  -4.08069284   8.67742008   1.00782500
   H   1.0   0.10259803  10.74738678   2.75180976   1.00782500
   H   1.0  -0.01580913 -10.85521893   2.67617594   1.00782500
   H   1.0  -0.42375393   7.32404448   6.07312282   1.00782500
   H   1.0  -0.33878692  -7.54363797   5.57990465   1.00782500
   H   1.0  -0.27376934   9.46981986  -2.02861691   1.00782500
   H   1.0  -0.14100086  -9.37095575  -2.29630675   1.00782500
   H   1.0  -0.69632513   5.31664082  -2.90881918   1.00782500
   H   1.0  -0.18580232  -4.89857563  -3.22389506   1.00782500
