# Supplementary material for: Branching mechanism of photoswitching in an Fe(II) polypyridyl complex explained by full singlet-triplet-quintet dynamics
Source: Commun Chem. 2023 Jan 9;6:7. doi: 10.1038/s42004-022-00796-z (PMC9829715; doi:10.1038/s42004-022-00796-z)
Supplement: Supplementary file 5 — Supplementary Data 2 [file 42004_2022_796_MOESM5_ESM.zip › geom_218]

  Fe  26.0  -0.11224052  -0.15052110   0.01130522  55.93494200
   N   7.0  -0.02142126  -0.07672622  -3.61520079  14.00307400
   N   7.0   3.74349474   0.05163178  -0.77821128  14.00307400
   N   7.0  -3.61244275  -0.30743057  -0.60399323  14.00307400
   N   7.0  -0.11639421   0.05912404   3.58640515  14.00307400
   N   7.0  -0.07728157   3.67190899   0.54284492  14.00307400
   N   7.0  -0.06416131  -3.91247597   0.79841706  14.00307400
   C   6.0  -0.10789701   0.00825433  -8.76098312  12.00000000
   C   6.0   2.14404335   0.04612915  -4.91861276  12.00000000
   C   6.0  -2.28283041   0.00897611  -4.84777241  12.00000000
   C   6.0   2.32312721  -0.13659776  -7.55903695  12.00000000
   C   6.0  -2.21775245  -0.18894449  -7.55174544  12.00000000
   C   6.0   4.42016765   0.03507693  -3.16083150  12.00000000
   C   6.0  -4.37658311   0.05292966  -3.20635247  12.00000000
   C   6.0   5.52801032   0.14227535   1.06231045  12.00000000
   C   6.0  -5.69676719  -0.12156164   1.07590706  12.00000000
   C   6.0   6.99398166   0.00757890  -4.10558687  12.00000000
   C   6.0  -6.88751442   0.49422559  -3.83954122  12.00000000
   C   6.0   8.02575455   0.09150102   0.49854195  12.00000000
   C   6.0  -8.05590319   0.30749000   0.47516223  12.00000000
   C   6.0   8.84822053   0.44394768  -2.13915650  12.00000000
   C   6.0  -8.73966889   0.25430295  -2.01038786  12.00000000
   C   6.0  -0.29600864   0.00527983   8.83073362  12.00000000
   C   6.0  -0.00603361   2.23095004   4.81941896  12.00000000
   C   6.0  -0.13497700  -2.22481962   4.89900969  12.00000000
   C   6.0  -0.06182459   2.25887116   7.56174422  12.00000000
   C   6.0  -0.17324070  -2.26085034   7.36031386  12.00000000
   C   6.0   0.03130356   4.42303463   3.05667833  12.00000000
   C   6.0  -0.09698281  -4.51307867   3.32558480  12.00000000
   C   6.0   0.03947601   5.63901037  -1.04094660  12.00000000
   C   6.0  -0.15376564  -5.76391278  -0.94907269  12.00000000
   C   6.0   0.09986529   6.86602117   3.98889587  12.00000000
   C   6.0   0.16771188  -7.02741190   3.97243799  12.00000000
   C   6.0   0.30205579   8.15916041  -0.39629205  12.00000000
   C   6.0   0.26855870  -8.15358613  -0.45618181  12.00000000
   C   6.0   0.23160180   8.84409163   2.02564153  12.00000000
   C   6.0   0.43155614  -8.87698353   2.11255074  12.00000000
   H   1.0   0.01300504   0.19386244 -10.97711736   1.00782500
   H   1.0   3.88081607  -0.05146139  -8.80228048   1.00782500
   H   1.0  -3.85410540   0.29259542  -8.85894456   1.00782500
   H   1.0  10.90889295   0.52054764  -2.97575105   1.00782500
   H   1.0 -10.87308717   0.38179549  -2.60925506   1.00782500
   H   1.0   7.39373950  -0.20552760  -6.07775277   1.00782500
   H   1.0  -7.60625639   0.77805055  -5.99823166   1.00782500
   H   1.0   9.42825440   0.50925125   2.11251363   1.00782500
   H   1.0  -9.31945391   0.36924304   1.69346985   1.00782500
   H   1.0   4.65339105   0.47200081   3.09888084   1.00782500
   H   1.0  -4.77451496  -0.22432885   3.22442897   1.00782500
   H   1.0  -0.49846333  -0.08508415  10.75675108   1.00782500
   H   1.0   0.27548069   4.10307112   8.72182203   1.00782500
   H   1.0  -0.50505905  -4.13355653   8.23851950   1.00782500
   H   1.0   0.35649016  10.75170775   2.95659503   1.00782500
   H   1.0   1.07650665 -10.68519192   2.82755152   1.00782500
   H   1.0   0.03525058   7.63474067   5.92525719   1.00782500
   H   1.0   0.45401738  -7.69128310   5.71987391   1.00782500
   H   1.0   0.68855260   9.65448066  -2.03967255   1.00782500
   H   1.0   0.61807875  -9.73478409  -1.98532618   1.00782500
   H   1.0  -0.46975342   5.06952825  -3.08147773   1.00782500
   H   1.0  -0.35250858  -4.94293845  -2.98585759   1.00782500
