# Supplementary material for: Branching mechanism of photoswitching in an Fe(II) polypyridyl complex explained by full singlet-triplet-quintet dynamics
Source: Commun Chem. 2023 Jan 9;6:7. doi: 10.1038/s42004-022-00796-z (PMC9829715; doi:10.1038/s42004-022-00796-z)
Supplement: Supplementary file 5 — Supplementary Data 2 [file 42004_2022_796_MOESM5_ESM.zip › geom_219]

  Fe  26.0  -0.02350877  -0.06112083   0.02469190  55.93494200
   N   7.0  -0.02352715   0.12219423  -3.66637921  14.00307400
   N   7.0   3.74741378  -0.04084528  -0.54318589  14.00307400
   N   7.0  -3.83192683   0.05814751  -0.80339972  14.00307400
   N   7.0   0.10236697   0.04051837   3.61950640  14.00307400
   N   7.0  -0.25822085   3.78019431   0.67282025  14.00307400
   N   7.0  -0.14087701  -3.69960559   0.57727184  14.00307400
   C   6.0   0.04014027   0.10929604  -8.83374530  12.00000000
   C   6.0   2.21852647  -0.17625333  -4.78908335  12.00000000
   C   6.0  -2.23572013   0.19035223  -4.78986266  12.00000000
   C   6.0   2.39645456  -0.04454989  -7.39215887  12.00000000
   C   6.0  -2.24498645   0.17014724  -7.55301803  12.00000000
   C   6.0   4.38498880  -0.13935921  -3.07276114  12.00000000
   C   6.0  -4.32471712   0.12312841  -3.17500214  12.00000000
   C   6.0   5.52229846   0.06408925   1.19054200  12.00000000
   C   6.0  -5.74490691  -0.05710877   0.96946666  12.00000000
   C   6.0   7.00275101  -0.31855963  -3.76653965  12.00000000
   C   6.0  -6.84134457   0.14864121  -3.99833442  12.00000000
   C   6.0   8.17070274  -0.09470193   0.61554518  12.00000000
   C   6.0  -8.41849964   0.04476969   0.35876043  12.00000000
   C   6.0   8.79092301  -0.21033604  -1.91624727  12.00000000
   C   6.0  -8.77282497   0.05302268  -2.28717963  12.00000000
   C   6.0   0.52517193  -0.01155675   8.68308759  12.00000000
   C   6.0  -0.09719836   2.22073656   4.77931186  12.00000000
   C   6.0   0.14322154  -2.31510270   4.81562069  12.00000000
   C   6.0   0.21768415   2.22978405   7.50715611  12.00000000
   C   6.0   0.41040650  -2.15068342   7.45791899  12.00000000
   C   6.0  -0.06658703   4.51311915   3.19685091  12.00000000
   C   6.0   0.27230570  -4.30420269   3.00822616  12.00000000
   C   6.0  -0.24456515   5.50262599  -1.02746622  12.00000000
   C   6.0  -0.28269814  -5.66143815  -1.25899439  12.00000000
   C   6.0  -0.14851115   7.02098310   3.97630435  12.00000000
   C   6.0   0.34939624  -6.87511366   3.89437295  12.00000000
   C   6.0  -0.31205740   8.15589017  -0.41735013  12.00000000
   C   6.0  -0.19490969  -8.19269923  -0.33429458  12.00000000
   C   6.0  -0.10907727   8.87077764   2.09053033  12.00000000
   C   6.0   0.17945288  -8.84308742   2.18396831  12.00000000
   H   1.0   0.34244192  -0.45375138 -10.98270468   1.00782500
   H   1.0   4.28661455  -0.27147379  -8.10370512   1.00782500
   H   1.0  -3.91443181   0.52095558  -8.45715511   1.00782500
   H   1.0  10.72909139  -0.49063040  -2.64421558   1.00782500
   H   1.0 -10.62845413  -0.00334498  -2.90346595   1.00782500
   H   1.0   7.06471921  -0.50213669  -5.72692097   1.00782500
   H   1.0  -7.46489237   0.31054539  -6.02593066   1.00782500
   H   1.0   9.68793011   0.25006212   2.33697133   1.00782500
   H   1.0  -9.63819203  -0.30111536   1.71107911   1.00782500
   H   1.0   4.78646853   0.39700167   3.18228961   1.00782500
   H   1.0  -5.15373876   0.01859564   2.97692085   1.00782500
   H   1.0   0.64498825   0.25048660  10.55653698   1.00782500
   H   1.0   0.42492191   4.15430371   8.62560042   1.00782500
   H   1.0   0.92337955  -3.93509887   8.22116326   1.00782500
   H   1.0  -0.21648649  11.03158224   2.40477972   1.00782500
   H   1.0   0.17382129 -10.84340575   2.54578374   1.00782500
   H   1.0   0.02079933   7.49799115   5.98090712   1.00782500
   H   1.0   0.28191645  -7.22635146   5.90485700   1.00782500
   H   1.0  -0.24319192   9.29668843  -2.11699775   1.00782500
   H   1.0  -0.87314677  -9.70811875  -1.82224235   1.00782500
   H   1.0  -0.20021683   5.02948131  -3.10282285   1.00782500
   H   1.0  -1.08087353  -5.52034474  -3.31564377   1.00782500
