# Supplementary material for: Branching mechanism of photoswitching in an Fe(II) polypyridyl complex explained by full singlet-triplet-quintet dynamics
Source: Commun Chem. 2023 Jan 9;6:7. doi: 10.1038/s42004-022-00796-z (PMC9829715; doi:10.1038/s42004-022-00796-z)
Supplement: Supplementary file 5 — Supplementary Data 2 [file 42004_2022_796_MOESM5_ESM.zip › geom_22]

  Fe  26.0  -0.07477738  -0.01557574   0.01781437  55.93494200
   N   7.0  -0.06247198   0.28382873  -3.46619135  14.00307400
   N   7.0   3.85856567  -0.03323397  -0.59925237  14.00307400
   N   7.0  -3.81384237  -0.00023801  -0.64230254  14.00307400
   N   7.0  -0.17188305  -0.01193366   3.56848280  14.00307400
   N   7.0  -0.26106861   3.71906484   0.61258024  14.00307400
   N   7.0   0.03190994  -3.83007981   0.61893119  14.00307400
   C   6.0  -0.02619993  -0.18101921  -8.78648787  12.00000000
   C   6.0   2.20097132   0.10446492  -4.74826960  12.00000000
   C   6.0  -2.31097828   0.35367089  -4.85622306  12.00000000
   C   6.0   2.16056908   0.24531716  -7.39290624  12.00000000
   C   6.0  -2.22206123  -0.17708133  -7.54559189  12.00000000
   C   6.0   4.50760962  -0.05549905  -3.11976715  12.00000000
   C   6.0  -4.42283053   0.27165447  -3.12408598  12.00000000
   C   6.0   5.74775115   0.06957192   1.10214509  12.00000000
   C   6.0  -5.56020106  -0.26556853   1.18543533  12.00000000
   C   6.0   6.95150775  -0.32773874  -4.07260839  12.00000000
   C   6.0  -6.79662040   0.33508178  -3.87719660  12.00000000
   C   6.0   8.18718917   0.09102173   0.22843372  12.00000000
   C   6.0  -7.99889929  -0.11554734   0.52578165  12.00000000
   C   6.0   9.05240882  -0.30138585  -2.31460557  12.00000000
   C   6.0  -8.67223581   0.15541523  -2.05860709  12.00000000
   C   6.0  -0.43600432   0.11062491   8.92213541  12.00000000
   C   6.0  -0.16799951   2.20434996   4.61576568  12.00000000
   C   6.0   0.01546896  -2.13090257   4.86417481  12.00000000
   C   6.0  -0.16141877   2.26989623   7.50877443  12.00000000
   C   6.0  -0.27613623  -2.27970564   7.59410535  12.00000000
   C   6.0   0.00413284   4.35901860   3.06732615  12.00000000
   C   6.0   0.20645817  -4.46266011   3.08945806  12.00000000
   C   6.0  -0.07146586   5.67453744  -1.04164348  12.00000000
   C   6.0   0.25536501  -5.79646665  -1.04727345  12.00000000
   C   6.0   0.10739286   6.83949923   3.84928933  12.00000000
   C   6.0   0.19175771  -6.92675956   3.83226308  12.00000000
   C   6.0   0.09178266   8.15420925  -0.41747616  12.00000000
   C   6.0   0.10529841  -8.18368322  -0.44159028  12.00000000
   C   6.0   0.00193785   8.89039820   2.08964448  12.00000000
   C   6.0   0.15451220  -8.89364344   2.14770008  12.00000000
   H   1.0  -0.39138702  -0.09929601 -10.83273219   1.00782500
   H   1.0   3.99281095  -0.12371259  -8.53614171   1.00782500
   H   1.0  -4.25778025  -0.39146799  -8.61459284   1.00782500
   H   1.0  10.82569004  -0.66088017  -3.25905461   1.00782500
   H   1.0 -10.63271027   0.04035788  -2.22351781   1.00782500
   H   1.0   7.58023780  -0.76411003  -6.11287305   1.00782500
   H   1.0  -7.36191806   0.83829008  -5.76390886   1.00782500
   H   1.0   9.80252076  -0.17026843   1.61776826   1.00782500
   H   1.0  -9.42216324   0.03327309   1.96889957   1.00782500
   H   1.0   5.32220300   0.03467050   3.35503851   1.00782500
   H   1.0  -4.90849305  -0.59607154   3.11767026   1.00782500
   H   1.0  -0.90604496   0.20056801  10.83367694   1.00782500
   H   1.0  -0.05907984   4.05322486   8.41567423   1.00782500
   H   1.0   0.25537624  -3.81593814   8.43908478   1.00782500
   H   1.0  -0.28251824  10.80155929   2.47947061   1.00782500
   H   1.0   0.21004451 -10.80150584   2.75476329   1.00782500
   H   1.0  -0.34429064   7.59461178   5.72812686   1.00782500
   H   1.0   0.35309160  -7.09799842   6.11739180   1.00782500
   H   1.0  -0.07211096   9.65720379  -1.74372574   1.00782500
   H   1.0   0.43736614  -9.67759394  -1.95422621   1.00782500
   H   1.0  -0.02546733   5.04706008  -2.57917455   1.00782500
   H   1.0   0.10114759  -5.37790485  -2.83568212   1.00782500
