# Supplementary material for: Branching mechanism of photoswitching in an Fe(II) polypyridyl complex explained by full singlet-triplet-quintet dynamics
Source: Commun Chem. 2023 Jan 9;6:7. doi: 10.1038/s42004-022-00796-z (PMC9829715; doi:10.1038/s42004-022-00796-z)
Supplement: Supplementary file 5 — Supplementary Data 2 [file 42004_2022_796_MOESM5_ESM.zip › geom_220]

  Fe  26.0   0.02374500  -0.05985811   0.01887181  55.93494200
   N   7.0   0.09828369   0.01177402  -3.62586284  14.00307400
   N   7.0   3.77626968  -0.08010099  -0.55788128  14.00307400
   N   7.0  -3.78246194   0.12442726  -0.73958109  14.00307400
   N   7.0   0.11653701   0.03949672   3.66806602  14.00307400
   N   7.0   0.12805591   3.68397765   0.60421995  14.00307400
   N   7.0  -0.25950980  -3.86470714   0.62293372  14.00307400
   C   6.0   0.09088326   0.34068766  -8.74864905  12.00000000
   C   6.0   2.29421495   0.16463406  -4.82105825  12.00000000
   C   6.0  -2.12223821   0.10344509  -4.93976144  12.00000000
   C   6.0   2.42817387   0.41843852  -7.50707576  12.00000000
   C   6.0  -2.25350828   0.30005923  -7.53437216  12.00000000
   C   6.0   4.44754164   0.35956658  -3.04272818  12.00000000
   C   6.0  -4.35498517  -0.17553764  -3.31080154  12.00000000
   C   6.0   5.55385318  -0.24547504   1.17788766  12.00000000
   C   6.0  -5.54041429   0.14065115   0.99645772  12.00000000
   C   6.0   6.89525130   0.23985327  -3.98463975  12.00000000
   C   6.0  -7.02147831  -0.47778442  -4.03996591  12.00000000
   C   6.0   8.01464496  -0.37112445   0.45069816  12.00000000
   C   6.0  -8.23126993  -0.30369535   0.49381352  12.00000000
   C   6.0   8.78081424  -0.11126291  -2.14923527  12.00000000
   C   6.0  -8.90739403  -0.53524602  -2.08508877  12.00000000
   C   6.0   0.32114833   0.21153259   8.77321173  12.00000000
   C   6.0   0.22052991   2.37238419   4.84988509  12.00000000
   C   6.0  -0.09598229  -2.11191978   4.87996802  12.00000000
   C   6.0   0.34666260   2.39773994   7.36789015  12.00000000
   C   6.0  -0.02694593  -2.11025428   7.46986529  12.00000000
   C   6.0   0.17479465   4.44911827   3.06209475  12.00000000
   C   6.0  -0.14133971  -4.34384617   3.19227181  12.00000000
   C   6.0   0.14599390   5.56182712  -1.00819066  12.00000000
   C   6.0  -0.33730792  -5.70424316  -1.04778878  12.00000000
   C   6.0   0.00273673   6.87128320   3.81336136  12.00000000
   C   6.0  -0.01722024  -6.79951069   3.97985015  12.00000000
   C   6.0  -0.09379399   8.05576782  -0.44023075  12.00000000
   C   6.0  -0.20622365  -8.34708559  -0.34659154  12.00000000
   C   6.0  -0.18996307   8.89629660   2.13104451  12.00000000
   C   6.0  -0.22614704  -8.83676467   2.26282283  12.00000000
   H   1.0   0.10225025   1.32858486 -10.92601031   1.00782500
   H   1.0   3.99324138   1.11627460  -8.68885563   1.00782500
   H   1.0  -3.99431890   0.15530926  -8.60146242   1.00782500
   H   1.0  10.71349384  -0.05509874  -2.54087676   1.00782500
   H   1.0 -10.95252380  -0.67885526  -2.67011801   1.00782500
   H   1.0   7.59579434   0.83974639  -5.76684955   1.00782500
   H   1.0  -7.44320895  -1.02501575  -6.04831247   1.00782500
   H   1.0   9.28765118  -0.68760364   1.87855274   1.00782500
   H   1.0  -9.36677064  -0.43128088   2.43058728   1.00782500
   H   1.0   4.79788945  -0.60334394   3.31105000   1.00782500
   H   1.0  -5.14244216   0.32090832   2.84065221   1.00782500
   H   1.0   0.48513466   0.22020314  10.70265265   1.00782500
   H   1.0  -0.05129401   4.13485622   8.35713174   1.00782500
   H   1.0  -0.35102061  -4.09701331   8.51202703   1.00782500
   H   1.0  -0.65653929  10.87041828   2.69813195   1.00782500
   H   1.0  -0.80084222 -10.79613156   2.91749660   1.00782500
   H   1.0   0.26397654   7.04444206   5.78108137   1.00782500
   H   1.0   0.37191706  -7.78569998   6.14197389   1.00782500
   H   1.0  -0.11275870   9.39022046  -2.02847729   1.00782500
   H   1.0  -0.42787372  -9.75410539  -1.90391266   1.00782500
   H   1.0   0.09158117   5.21587334  -2.83555592   1.00782500
   H   1.0  -0.21048358  -5.09411456  -2.96668047   1.00782500
