# Supplementary material for: Branching mechanism of photoswitching in an Fe(II) polypyridyl complex explained by full singlet-triplet-quintet dynamics
Source: Commun Chem. 2023 Jan 9;6:7. doi: 10.1038/s42004-022-00796-z (PMC9829715; doi:10.1038/s42004-022-00796-z)
Supplement: Supplementary file 5 — Supplementary Data 2 [file 42004_2022_796_MOESM5_ESM.zip › geom_221]

  Fe  26.0  -0.04085740   0.10377260  -0.02101626  55.93494200
   N   7.0  -0.02136038   0.04943606  -3.59980137  14.00307400
   N   7.0   3.70243730   0.23422943  -0.70090490  14.00307400
   N   7.0  -3.85270042   0.02189185  -0.67815670  14.00307400
   N   7.0  -0.19651859  -0.03410321   3.73629675  14.00307400
   N   7.0   0.15141778   3.77219798   0.57281211  14.00307400
   N   7.0  -0.16755741  -3.80797727   0.64429505  14.00307400
   C   6.0   0.02754545  -0.30384972  -8.78525419  12.00000000
   C   6.0   2.15720303   0.02068025  -4.95889294  12.00000000
   C   6.0  -2.26348586  -0.21717822  -4.93209481  12.00000000
   C   6.0   2.28218021  -0.04055887  -7.57174565  12.00000000
   C   6.0  -2.33622381  -0.29811098  -7.47167163  12.00000000
   C   6.0   4.40095357   0.01288748  -3.03004146  12.00000000
   C   6.0  -4.41683906  -0.06086250  -3.24075868  12.00000000
   C   6.0   5.64603306   0.53602078   1.14744094  12.00000000
   C   6.0  -5.65701198  -0.01044104   0.96175857  12.00000000
   C   6.0   6.87643938  -0.04427290  -3.71521275  12.00000000
   C   6.0  -6.94783746  -0.09871529  -3.95047564  12.00000000
   C   6.0   8.08080563   0.48388241   0.43943364  12.00000000
   C   6.0  -8.18827594   0.08543235   0.33684637  12.00000000
   C   6.0   8.69927367   0.14537275  -2.17736371  12.00000000
   C   6.0  -8.98261108  -0.12244089  -2.16538496  12.00000000
   C   6.0   0.07616193  -0.14118726   8.77708808  12.00000000
   C   6.0  -0.12039801   2.16423927   4.95190180  12.00000000
   C   6.0  -0.16293605  -2.23854717   4.86414571  12.00000000
   C   6.0  -0.02763122   2.18398572   7.42707355  12.00000000
   C   6.0   0.24511804  -2.31410635   7.63614454  12.00000000
   C   6.0   0.17083958   4.33097000   3.26319073  12.00000000
   C   6.0  -0.09364959  -4.37878081   3.08073451  12.00000000
   C   6.0   0.17806367   5.66754688  -1.00777175  12.00000000
   C   6.0  -0.00093539  -5.75117553  -0.99020070  12.00000000
   C   6.0   0.08184197   6.84820145   3.94618846  12.00000000
   C   6.0  -0.02407548  -6.87048814   3.70783460  12.00000000
   C   6.0   0.43825196   8.20782358  -0.23486776  12.00000000
   C   6.0  -0.03751985  -8.32239236  -0.44319241  12.00000000
   C   6.0   0.38048368   8.75491442   2.20912833  12.00000000
   C   6.0  -0.04550760  -8.88588780   2.11656296  12.00000000
   H   1.0  -0.32703537  -0.37729032 -11.10909643   1.00782500
   H   1.0   3.93358595  -0.10574594  -9.18684445   1.00782500
   H   1.0  -3.80756259  -0.07903862  -8.63056640   1.00782500
   H   1.0  10.43250782   0.06215312  -2.74198995   1.00782500
   H   1.0 -10.84232805  -0.08330903  -2.83664459   1.00782500
   H   1.0   7.63739112  -0.31976553  -5.59080437   1.00782500
   H   1.0  -7.85798689  -0.19643057  -5.76960671   1.00782500
   H   1.0   9.87363210   0.82108854   1.73509859   1.00782500
   H   1.0  -9.53409277   0.08354616   1.69832890   1.00782500
   H   1.0   4.82102049   0.58432093   3.22099444   1.00782500
   H   1.0  -4.81489792  -0.27441153   3.12599311   1.00782500
   H   1.0   0.08834697  -0.34494557  10.79382710   1.00782500
   H   1.0   0.27097812   3.57155378   8.35660228   1.00782500
   H   1.0   0.09474943  -3.89432352   9.01345498   1.00782500
   H   1.0   0.59110317  10.61746131   2.75161181   1.00782500
   H   1.0   0.55831172 -10.81364846   2.44695545   1.00782500
   H   1.0   0.35217059   7.24152886   5.76104328   1.00782500
   H   1.0   0.44846027  -7.21729163   5.79035788   1.00782500
   H   1.0   0.71039334   9.64853538  -1.96566582   1.00782500
   H   1.0  -0.19685843 -10.10225696  -1.97676832   1.00782500
   H   1.0   0.29968647   5.17979949  -2.50506399   1.00782500
   H   1.0  -0.31910300  -5.21246728  -3.12959190   1.00782500
