# Supplementary material for: Branching mechanism of photoswitching in an Fe(II) polypyridyl complex explained by full singlet-triplet-quintet dynamics
Source: Commun Chem. 2023 Jan 9;6:7. doi: 10.1038/s42004-022-00796-z (PMC9829715; doi:10.1038/s42004-022-00796-z)
Supplement: Supplementary file 5 — Supplementary Data 2 [file 42004_2022_796_MOESM5_ESM.zip › geom_222]

  Fe  26.0   0.02663967   0.05070707  -0.04376081  55.93494200
   N   7.0  -0.08096411  -0.08361651  -3.64648630  14.00307400
   N   7.0   3.84390803  -0.03022776  -0.57587617  14.00307400
   N   7.0  -3.81677612   0.00349892  -0.63862650  14.00307400
   N   7.0  -0.04971203   0.07936619   3.56586671  14.00307400
   N   7.0   0.34427005   3.92514221   0.72770665  14.00307400
   N   7.0  -0.24345980  -3.74006504   0.68837559  14.00307400
   C   6.0  -0.02664099   0.04684953  -8.79196932  12.00000000
   C   6.0   2.28850071   0.12304860  -4.87098526  12.00000000
   C   6.0  -2.16666209   0.02410274  -4.85653269  12.00000000
   C   6.0   2.16649687   0.15751431  -7.53066373  12.00000000
   C   6.0  -2.29600242   0.09481686  -7.51929370  12.00000000
   C   6.0   4.40770841   0.01144241  -3.02912730  12.00000000
   C   6.0  -4.44629619  -0.10490145  -3.15956507  12.00000000
   C   6.0   5.63465209  -0.28604944   1.16156819  12.00000000
   C   6.0  -5.75736866  -0.09821624   0.93764962  12.00000000
   C   6.0   6.93893132   0.04482659  -3.81775896  12.00000000
   C   6.0  -7.02206313  -0.23079276  -3.99688686  12.00000000
   C   6.0   8.25681503   0.07676081   0.60159224  12.00000000
   C   6.0  -8.30334524  -0.25014909   0.46459236  12.00000000
   C   6.0   8.90422280   0.29490546  -1.96324815  12.00000000
   C   6.0  -8.84316807  -0.43105217  -2.10739850  12.00000000
   C   6.0   0.33464171   0.04698529   8.63610156  12.00000000
   C   6.0   0.09819308   2.25949014   4.83985481  12.00000000
   C   6.0   0.09130204  -2.26675687   4.71854671  12.00000000
   C   6.0  -0.12852480   2.20804034   7.48242193  12.00000000
   C   6.0   0.38906861  -2.33672824   7.48612749  12.00000000
   C   6.0  -0.01452450   4.47506653   3.19507582  12.00000000
   C   6.0   0.08433483  -4.35058972   3.11973038  12.00000000
   C   6.0   0.33125663   5.62495044  -1.06700999  12.00000000
   C   6.0  -0.23624829  -5.63155952  -1.09537500  12.00000000
   C   6.0   0.07245034   7.08898328   3.96875100  12.00000000
   C   6.0   0.04974058  -6.92042858   3.89579421  12.00000000
   C   6.0   0.11302257   8.25704741  -0.43487389  12.00000000
   C   6.0  -0.49925180  -8.24171062  -0.33246944  12.00000000
   C   6.0  -0.11997497   8.94429248   1.98512731  12.00000000
   C   6.0  -0.35183972  -8.87456808   2.12472491  12.00000000
   H   1.0   0.14593247  -0.15445509 -10.78913146   1.00782500
   H   1.0   3.86449151  -0.02209166  -8.30526232   1.00782500
   H   1.0  -3.98828126   0.10985007  -8.80274213   1.00782500
   H   1.0  11.14309818   0.30681830  -2.68510811   1.00782500
   H   1.0 -10.71727526  -1.12716746  -2.78157878   1.00782500
   H   1.0   7.64915384   0.65328006  -5.61907326   1.00782500
   H   1.0  -7.28264162  -0.80984022  -6.06342874   1.00782500
   H   1.0   9.37625490  -0.17996152   2.01573381   1.00782500
   H   1.0  -9.53825919  -0.53427242   1.99636400   1.00782500
   H   1.0   5.05992016  -0.11056140   3.18812959   1.00782500
   H   1.0  -4.88128262  -0.00093091   3.05441966   1.00782500
   H   1.0   0.40813074   0.04242227  10.81677695   1.00782500
   H   1.0  -0.05328894   3.91789836   8.38796888   1.00782500
   H   1.0   0.28687610  -3.95997490   8.51869822   1.00782500
   H   1.0  -0.16888308  10.81688024   2.82078614   1.00782500
   H   1.0  -0.94740877 -10.86828365   2.48650583   1.00782500
   H   1.0  -0.49934909   7.91298842   5.90763079   1.00782500
   H   1.0  -0.14977206  -7.44852586   5.71090106   1.00782500
   H   1.0   0.36623810   9.50641229  -1.79410672   1.00782500
   H   1.0  -1.00777167  -9.63269373  -1.88893828   1.00782500
   H   1.0   0.27482035   4.82393223  -2.97979862   1.00782500
   H   1.0  -0.17912153  -5.28749119  -2.97627284   1.00782500
