# Supplementary material for: Branching mechanism of photoswitching in an Fe(II) polypyridyl complex explained by full singlet-triplet-quintet dynamics
Source: Commun Chem. 2023 Jan 9;6:7. doi: 10.1038/s42004-022-00796-z (PMC9829715; doi:10.1038/s42004-022-00796-z)
Supplement: Supplementary file 5 — Supplementary Data 2 [file 42004_2022_796_MOESM5_ESM.zip › geom_223]

  Fe  26.0  -0.03813949  -0.00774172  -0.00462025  55.93494200
   N   7.0   0.03833570  -0.13225360  -3.72752956  14.00307400
   N   7.0   3.63214046  -0.07640780  -0.72552272  14.00307400
   N   7.0  -3.77593116  -0.03074660  -0.65251837  14.00307400
   N   7.0   0.09298323   0.10533296   3.66471313  14.00307400
   N   7.0  -0.10283472   3.87130553   0.70285938  14.00307400
   N   7.0   0.16035879  -3.66324671   0.68466600  14.00307400
   C   6.0   0.08239894   0.09744304  -8.92354456  12.00000000
   C   6.0   2.27010011   0.04679592  -4.91374701  12.00000000
   C   6.0  -2.13832996  -0.11552133  -5.00545610  12.00000000
   C   6.0   2.29343999  -0.15188449  -7.68429992  12.00000000
   C   6.0  -2.20610107  -0.13537479  -7.45288369  12.00000000
   C   6.0   4.27849946  -0.03876975  -3.12807867  12.00000000
   C   6.0  -4.45992448   0.18635909  -3.01900086  12.00000000
   C   6.0   5.56806702  -0.12668185   0.91360003  12.00000000
   C   6.0  -5.56978300   0.07448460   1.08621341  12.00000000
   C   6.0   6.88335967  -0.32151133  -3.90120409  12.00000000
   C   6.0  -6.86829535   0.01507978  -3.87454526  12.00000000
   C   6.0   8.07365876  -0.26538756   0.35287189  12.00000000
   C   6.0  -8.21766750  -0.33680682   0.50132214  12.00000000
   C   6.0   8.86573311  -0.20795600  -2.27710877  12.00000000
   C   6.0  -8.78751716  -0.10704510  -2.00085246  12.00000000
   C   6.0  -0.21667346   0.01404967   8.92631826  12.00000000
   C   6.0  -0.31565717   2.36908537   5.05943277  12.00000000
   C   6.0   0.18011383  -2.06182960   4.81950567  12.00000000
   C   6.0  -0.11876466   2.20540036   7.58565230  12.00000000
   C   6.0  -0.09533303  -2.13192721   7.47989087  12.00000000
   C   6.0  -0.17026680   4.60502669   3.28523275  12.00000000
   C   6.0   0.01786075  -4.38500471   3.14876576  12.00000000
   C   6.0  -0.05469369   5.84297634  -0.92029910  12.00000000
   C   6.0   0.13618471  -5.56006306  -1.06496003  12.00000000
   C   6.0  -0.02748311   7.05904909   4.01656301  12.00000000
   C   6.0  -0.06826355  -6.90468390   3.77022126  12.00000000
   C   6.0   0.14039315   8.40342380  -0.33379441  12.00000000
   C   6.0   0.22454129  -8.09992918  -0.55714763  12.00000000
   C   6.0   0.21997076   8.91057148   2.21627909  12.00000000
   C   6.0   0.16003088  -8.77283993   2.03300741  12.00000000
   H   1.0   0.09576350  -0.12971861 -10.96515256   1.00782500
   H   1.0   4.01410918  -0.02571977  -8.94334821   1.00782500
   H   1.0  -4.00008985  -0.35916529  -8.36301989   1.00782500
   H   1.0  10.84699275  -0.29299961  -3.14765025   1.00782500
   H   1.0 -10.69386238  -0.75453632  -2.33410477   1.00782500
   H   1.0   7.31750456  -0.27505640  -5.73709646   1.00782500
   H   1.0  -7.35370395  -0.04512306  -6.01281820   1.00782500
   H   1.0   9.17657737  -0.17503439   1.95818011   1.00782500
   H   1.0  -9.60496678  -0.17836200   1.71572583   1.00782500
   H   1.0   4.73701342  -0.25281390   2.68490196   1.00782500
   H   1.0  -4.94766516  -0.02234587   3.04763423   1.00782500
   H   1.0  -0.63564336   0.27459648  11.04164167   1.00782500
   H   1.0  -0.40389866   4.28182016   8.59740351   1.00782500
   H   1.0   0.03771259  -3.83933219   8.55356058   1.00782500
   H   1.0   0.50316527  11.05461134   3.10155487   1.00782500
   H   1.0   0.17138280 -10.99643689   2.40599475   1.00782500
   H   1.0   0.20241968   7.56230100   6.10601425   1.00782500
   H   1.0   0.30477680  -7.53785427   5.77142761   1.00782500
   H   1.0   0.21471946   9.59028525  -1.83377558   1.00782500
   H   1.0   0.22967399  -9.64511614  -2.16619776   1.00782500
   H   1.0  -0.21627324   5.26194214  -3.05386723   1.00782500
   H   1.0   0.54726708  -5.36283247  -3.07191866   1.00782500
