# Supplementary material for: Branching mechanism of photoswitching in an Fe(II) polypyridyl complex explained by full singlet-triplet-quintet dynamics
Source: Commun Chem. 2023 Jan 9;6:7. doi: 10.1038/s42004-022-00796-z (PMC9829715; doi:10.1038/s42004-022-00796-z)
Supplement: Supplementary file 5 — Supplementary Data 2 [file 42004_2022_796_MOESM5_ESM.zip › geom_224]

  Fe  26.0   0.04650691   0.17683327   0.05240338  55.93494200
   N   7.0  -0.09591380   0.19416406  -3.62775420  14.00307400
   N   7.0   3.75017542  -0.08673097  -0.63660404  14.00307400
   N   7.0  -3.79383873   0.08743594  -0.51653377  14.00307400
   N   7.0   0.17186849   0.00662158   3.57182460  14.00307400
   N   7.0   0.01794914   3.68029973   0.55599069  14.00307400
   N   7.0   0.07611213  -3.69565758   0.66465733  14.00307400
   C   6.0   0.00687532  -0.11635080  -8.81547402  12.00000000
   C   6.0   2.24347886   0.18745118  -4.99650993  12.00000000
   C   6.0  -2.29626137  -0.21618128  -4.92466276  12.00000000
   C   6.0   2.19911291   0.01810232  -7.70615808  12.00000000
   C   6.0  -2.31245977  -0.29527249  -7.45187990  12.00000000
   C   6.0   4.53071003   0.14781053  -3.12420645  12.00000000
   C   6.0  -4.39056800  -0.23003338  -3.13254470  12.00000000
   C   6.0   5.67295094  -0.22323210   1.05724167  12.00000000
   C   6.0  -5.66342196   0.20546994   1.11940343  12.00000000
   C   6.0   6.94689837  -0.02243601  -4.05418683  12.00000000
   C   6.0  -6.88484055  -0.24223607  -3.91548094  12.00000000
   C   6.0   8.14661028  -0.13034137   0.38310722  12.00000000
   C   6.0  -8.27251623   0.12631889   0.54429553  12.00000000
   C   6.0   8.96362559  -0.29035180  -2.10750893  12.00000000
   C   6.0  -8.76037351   0.07903886  -2.06214551  12.00000000
   C   6.0  -0.31339149  -0.04395876   8.74910471  12.00000000
   C   6.0   0.11184918   2.15726932   4.73279438  12.00000000
   C   6.0  -0.18542439  -2.24970091   4.83992793  12.00000000
   C   6.0  -0.38101201   2.22907343   7.49085994  12.00000000
   C   6.0  -0.06711166  -2.30655821   7.47896758  12.00000000
   C   6.0   0.05301675   4.28196117   3.24456746  12.00000000
   C   6.0   0.03023661  -4.37764725   3.15263234  12.00000000
   C   6.0   0.14937353   5.62905961  -1.02750213  12.00000000
   C   6.0   0.04311850  -5.48220189  -1.11618086  12.00000000
   C   6.0   0.05284706   6.92296031   3.94827019  12.00000000
   C   6.0   0.17540755  -6.83283973   3.89161378  12.00000000
   C   6.0  -0.16898662   8.21992738  -0.37554858  12.00000000
   C   6.0  -0.01992761  -8.09886275  -0.42703666  12.00000000
   C   6.0  -0.00640451   8.77338307   2.19045283  12.00000000
   C   6.0   0.12742024  -8.79110655   2.02483119  12.00000000
   H   1.0  -0.50857123  -0.36958486 -10.89057638   1.00782500
   H   1.0   4.15815964  -0.02122047  -8.62910492   1.00782500
   H   1.0  -3.88628567  -0.24689326  -8.61143691   1.00782500
   H   1.0  11.19347966  -0.34458342  -2.55085591   1.00782500
   H   1.0 -10.72691086   0.13187986  -2.44719936   1.00782500
   H   1.0   7.11180076   0.20074295  -6.11451980   1.00782500
   H   1.0  -7.21102491  -0.30813007  -5.84454647   1.00782500
   H   1.0   9.91493856  -0.06034064   1.70236611   1.00782500
   H   1.0  -9.96570838  -0.36750726   2.12640168   1.00782500
   H   1.0   5.08442653  -0.39203971   3.20692734   1.00782500
   H   1.0  -4.93469457   0.34151017   3.38516256   1.00782500
   H   1.0  -0.71216471   0.24511332  10.75633374   1.00782500
   H   1.0  -0.70779694   3.96061720   8.52577962   1.00782500
   H   1.0  -0.05900494  -4.02973213   8.69380314   1.00782500
   H   1.0  -0.43786204  10.64592874   3.02749541   1.00782500
   H   1.0   0.07850872 -10.67371862   2.59892522   1.00782500
   H   1.0  -0.06480346   6.82170455   6.10601156   1.00782500
   H   1.0   0.50936249  -6.83649956   5.75602532   1.00782500
   H   1.0  -0.33613042   9.97762769  -1.68695266   1.00782500
   H   1.0  -0.20665337  -9.28951737  -1.70768813   1.00782500
   H   1.0   0.48335619   4.93172787  -2.75436003   1.00782500
   H   1.0   0.09171071  -5.15051710  -3.08584072   1.00782500
