# Supplementary material for: Branching mechanism of photoswitching in an Fe(II) polypyridyl complex explained by full singlet-triplet-quintet dynamics
Source: Commun Chem. 2023 Jan 9;6:7. doi: 10.1038/s42004-022-00796-z (PMC9829715; doi:10.1038/s42004-022-00796-z)
Supplement: Supplementary file 5 — Supplementary Data 2 [file 42004_2022_796_MOESM5_ESM.zip › geom_225]

  Fe  26.0  -0.05375814  -0.01768081  -0.13316382  55.93494200
   N   7.0   0.06071059  -0.06068837  -3.48456958  14.00307400
   N   7.0   3.79262690  -0.01465819  -0.68834918  14.00307400
   N   7.0  -3.69363944  -0.02099121  -0.59574437  14.00307400
   N   7.0   0.16490119  -0.25545715   3.51197440  14.00307400
   N   7.0   0.06506353   3.77805405   0.53397924  14.00307400
   N   7.0  -0.07857958  -3.84284429   0.56389495  14.00307400
   C   6.0  -0.07963454  -0.36380599  -8.68851956  12.00000000
   C   6.0   2.38644452   0.00557327  -4.83712820  12.00000000
   C   6.0  -2.17946832  -0.02157300  -4.88045369  12.00000000
   C   6.0   2.32466229  -0.03379087  -7.45179503  12.00000000
   C   6.0  -2.20986401  -0.21492475  -7.46929034  12.00000000
   C   6.0   4.37513961   0.18599046  -3.05204675  12.00000000
   C   6.0  -4.46862180  -0.08958699  -3.05080781  12.00000000
   C   6.0   5.45426738   0.31682151   1.11542462  12.00000000
   C   6.0  -5.58595761   0.12577159   0.98405144  12.00000000
   C   6.0   6.96191289   0.33238663  -3.88599337  12.00000000
   C   6.0  -6.88349311  -0.06026395  -3.90380794  12.00000000
   C   6.0   8.17460134   0.52815432   0.57195293  12.00000000
   C   6.0  -8.21589585   0.26812115   0.54927995  12.00000000
   C   6.0   8.90064538   0.54637973  -2.06974464  12.00000000
   C   6.0  -8.67052540   0.14484185  -1.96888118  12.00000000
   C   6.0   0.12043939   0.01719350   8.83364989  12.00000000
   C   6.0  -0.10861202   2.11883232   4.78759222  12.00000000
   C   6.0   0.03447215  -2.20241794   4.76041802  12.00000000
   C   6.0   0.03883526   2.13907786   7.39171978  12.00000000
   C   6.0  -0.08997772  -2.35649219   7.45272237  12.00000000
   C   6.0   0.18429152   4.32096958   3.06444217  12.00000000
   C   6.0  -0.08306595  -4.47640617   3.16138170  12.00000000
   C   6.0  -0.16224961   5.61311602  -1.15362618  12.00000000
   C   6.0  -0.25066844  -5.73503901  -0.92781732  12.00000000
   C   6.0   0.30193686   6.84793286   3.97420544  12.00000000
   C   6.0  -0.22979799  -6.97343416   3.80564027  12.00000000
   C   6.0   0.12929723   8.09643048  -0.35451679  12.00000000
   C   6.0  -0.08631699  -8.28208795  -0.37377536  12.00000000
   C   6.0   0.18522481   8.78128677   2.14555728  12.00000000
   C   6.0  -0.28968908  -9.05834559   2.19415467  12.00000000
   H   1.0   0.07527925  -0.41434891 -10.75666809   1.00782500
   H   1.0   3.92267700   0.12662323  -8.60828564   1.00782500
   H   1.0  -4.18432345  -0.16511846  -8.41641261   1.00782500
   H   1.0  10.94815549   0.84816550  -2.32213730   1.00782500
   H   1.0 -10.70344228  -0.04801182  -2.47208346   1.00782500
   H   1.0   7.18741339   0.41228011  -5.75617528   1.00782500
   H   1.0  -7.00336529  -0.24838834  -5.91874791   1.00782500
   H   1.0   9.40434826   0.46186914   1.81865914   1.00782500
   H   1.0  -9.68657229   0.59763621   2.05563398   1.00782500
   H   1.0   4.96127915  -0.08310693   2.77284082   1.00782500
   H   1.0  -5.18116189   0.06275707   3.07331507   1.00782500
   H   1.0  -0.34126954  -0.08192585  10.69690751   1.00782500
   H   1.0   0.50861135   4.01081537   8.79136859   1.00782500
   H   1.0  -0.36655599  -4.40662584   8.29806652   1.00782500
   H   1.0  -0.26073834  10.84212689   2.95056731   1.00782500
   H   1.0  -0.15768364 -10.91873449   2.96084219   1.00782500
   H   1.0   0.23987010   7.43020036   5.87585734   1.00782500
   H   1.0   0.41499871  -7.49989147   5.91798146   1.00782500
   H   1.0  -0.09478638   9.43501838  -1.95243506   1.00782500
   H   1.0  -0.25109008 -10.10913176  -2.02005098   1.00782500
   H   1.0  -0.03302900   5.26297620  -3.21895145   1.00782500
   H   1.0  -0.47936033  -4.94591549  -2.79295392   1.00782500
