# Supplementary material for: Branching mechanism of photoswitching in an Fe(II) polypyridyl complex explained by full singlet-triplet-quintet dynamics
Source: Commun Chem. 2023 Jan 9;6:7. doi: 10.1038/s42004-022-00796-z (PMC9829715; doi:10.1038/s42004-022-00796-z)
Supplement: Supplementary file 5 — Supplementary Data 2 [file 42004_2022_796_MOESM5_ESM.zip › geom_226]

  Fe  26.0  -0.01913277   0.11522529  -0.03762682  55.93494200
   N   7.0  -0.12181783  -0.12486535  -3.49911992  14.00307400
   N   7.0   3.82237627  -0.07509892  -0.52582483  14.00307400
   N   7.0  -3.79152379   0.03130721  -0.58552292  14.00307400
   N   7.0   0.22937521  -0.07929264   3.52550368  14.00307400
   N   7.0   0.10813301   4.01378235   0.61596648  14.00307400
   N   7.0   0.18229308  -3.78613994   0.55227660  14.00307400
   C   6.0  -0.12678804   0.09585033  -8.64898152  12.00000000
   C   6.0   2.18811696   0.33584519  -4.91115415  12.00000000
   C   6.0  -2.15044473   0.13898486  -4.78422270  12.00000000
   C   6.0   2.19384663   0.02770963  -7.40021077  12.00000000
   C   6.0  -2.33007726   0.17094568  -7.41659316  12.00000000
   C   6.0   4.36994740   0.00701470  -3.09566044  12.00000000
   C   6.0  -4.52885843  -0.07773271  -3.10313279  12.00000000
   C   6.0   5.66020535  -0.06133192   1.08767899  12.00000000
   C   6.0  -5.70892301   0.10538663   1.01736074  12.00000000
   C   6.0   6.92426321  -0.32959815  -3.94804602  12.00000000
   C   6.0  -6.99009071  -0.29685624  -3.95089339  12.00000000
   C   6.0   8.23012892  -0.21646914   0.36505229  12.00000000
   C   6.0  -8.21389427  -0.03636033   0.34177078  12.00000000
   C   6.0   8.89342140  -0.49228335  -2.07345745  12.00000000
   C   6.0  -8.98483175  -0.28135876  -2.23487312  12.00000000
   C   6.0  -0.11949925   0.03981322   8.78273171  12.00000000
   C   6.0   0.03300598   2.15007748   4.78269107  12.00000000
   C   6.0   0.07194854  -2.18239042   4.70875584  12.00000000
   C   6.0  -0.24986213   2.32538193   7.34272936  12.00000000
   C   6.0  -0.18804408  -2.28056137   7.55029250  12.00000000
   C   6.0   0.11753451   4.40588034   3.07972081  12.00000000
   C   6.0   0.28051423  -4.34227715   3.21614678  12.00000000
   C   6.0  -0.08598814   5.83784740  -1.02623846  12.00000000
   C   6.0   0.15997916  -5.55851246  -1.12925814  12.00000000
   C   6.0   0.02128433   6.97296182   3.93751739  12.00000000
   C   6.0   0.03551760  -7.07777351   3.96681154  12.00000000
   C   6.0  -0.07417257   8.31654646  -0.39405053  12.00000000
   C   6.0   0.24107648  -8.07771847  -0.34733719  12.00000000
   C   6.0   0.06273999   8.81999472   2.23144240  12.00000000
   C   6.0   0.03471328  -8.88341573   2.10513318  12.00000000
   H   1.0   0.28145831   0.40996350 -10.57837790   1.00782500
   H   1.0   4.05411898  -0.45207383  -8.46828486   1.00782500
   H   1.0  -4.20476863   0.01427539  -8.36795924   1.00782500
   H   1.0  10.71153777  -0.82838792  -2.71439941   1.00782500
   H   1.0 -11.19366847  -0.37957470  -2.53281223   1.00782500
   H   1.0   7.06734450  -0.50471629  -5.90338426   1.00782500
   H   1.0  -7.32570751  -0.15737327  -5.83803523   1.00782500
   H   1.0   9.72022728  -0.36279756   1.78946824   1.00782500
   H   1.0  -9.79298956   0.23086198   1.80381673   1.00782500
   H   1.0   5.30133921  -0.00440344   3.03024085   1.00782500
   H   1.0  -5.64539801   0.05619833   2.90965821   1.00782500
   H   1.0  -0.04103593   0.29716144  10.74276282   1.00782500
   H   1.0  -0.38117660   4.29071785   8.44137286   1.00782500
   H   1.0   0.05031091  -3.99980692   8.18116975   1.00782500
   H   1.0  -0.02846710  10.90577351   2.71683290   1.00782500
   H   1.0  -0.07512227 -10.82009661   2.85485777   1.00782500
   H   1.0   0.05017746   7.40354169   5.92494484   1.00782500
   H   1.0  -0.27210969  -7.34721996   5.86563360   1.00782500
   H   1.0  -0.70306068   9.66169456  -1.69218819   1.00782500
   H   1.0   0.37145076  -9.62167880  -1.87615453   1.00782500
   H   1.0   0.07206967   5.09080168  -2.87231244   1.00782500
   H   1.0  -0.13606536  -4.70458207  -3.10129069   1.00782500
