# Supplementary material for: Branching mechanism of photoswitching in an Fe(II) polypyridyl complex explained by full singlet-triplet-quintet dynamics
Source: Commun Chem. 2023 Jan 9;6:7. doi: 10.1038/s42004-022-00796-z (PMC9829715; doi:10.1038/s42004-022-00796-z)
Supplement: Supplementary file 5 — Supplementary Data 2 [file 42004_2022_796_MOESM5_ESM.zip › geom_227]

  Fe  26.0   0.05175847   0.01215066  -0.07974544  55.93494200
   N   7.0   0.14460901  -0.06872510  -3.58429217  14.00307400
   N   7.0   3.80342621  -0.08549750  -0.71378236  14.00307400
   N   7.0  -3.77953027   0.13764985  -0.56704139  14.00307400
   N   7.0  -0.25952708   0.03404881   3.71608826  14.00307400
   N   7.0   0.03603027   3.83603095   0.55053271  14.00307400
   N   7.0  -0.14115827  -3.75990459   0.61672386  14.00307400
   C   6.0  -0.06337345  -0.09855966  -8.74891990  12.00000000
   C   6.0   2.38377873  -0.02797876  -4.87784443  12.00000000
   C   6.0  -2.18784859  -0.15305635  -4.82612609  12.00000000
   C   6.0   2.19543372  -0.27209919  -7.54990878  12.00000000
   C   6.0  -2.38486249   0.13127244  -7.52587484  12.00000000
   C   6.0   4.64176230  -0.14470685  -3.17921089  12.00000000
   C   6.0  -4.43994419  -0.01016393  -2.96585043  12.00000000
   C   6.0   5.57959546   0.07129015   1.08774708  12.00000000
   C   6.0  -5.64239320  -0.10984743   0.99294252  12.00000000
   C   6.0   7.06439835   0.05432797  -3.94077692  12.00000000
   C   6.0  -7.02792256   0.11902268  -3.85503011  12.00000000
   C   6.0   8.32257966   0.33454642   0.50159684  12.00000000
   C   6.0  -8.22032575  -0.14440013   0.52824128  12.00000000
   C   6.0   8.86142243   0.20836443  -2.13894021  12.00000000
   C   6.0  -8.93699810  -0.03306829  -1.92135205  12.00000000
   C   6.0  -0.11276418  -0.00198912   8.89685494  12.00000000
   C   6.0  -0.05631230   2.22747733   4.81159944  12.00000000
   C   6.0  -0.27199472  -2.25442096   4.82055692  12.00000000
   C   6.0   0.23530068   2.29578208   7.52183851  12.00000000
   C   6.0  -0.08993296  -2.28494425   7.46303243  12.00000000
   C   6.0   0.05958070   4.46118710   2.99638654  12.00000000
   C   6.0  -0.11689717  -4.50137366   3.19228061  12.00000000
   C   6.0   0.16739164   5.69921132  -1.06977208  12.00000000
   C   6.0  -0.01270672  -5.74377702  -1.11542745  12.00000000
   C   6.0   0.03351748   7.02110350   3.83574537  12.00000000
   C   6.0  -0.12571755  -6.96291100   3.82631826  12.00000000
   C   6.0   0.09794316   8.33521750  -0.23922412  12.00000000
   C   6.0   0.03422991  -8.36164675  -0.52936628  12.00000000
   C   6.0  -0.01120907   8.97070965   2.19653108  12.00000000
   C   6.0  -0.01889667  -8.82569895   2.10244898  12.00000000
   H   1.0   0.22407193  -0.20411435 -10.71268486   1.00782500
   H   1.0   4.15393309  -0.82913771  -8.34421085   1.00782500
   H   1.0  -4.10354929  -0.07089153  -8.62467077   1.00782500
   H   1.0  11.05257068   0.45500881  -2.57024875   1.00782500
   H   1.0 -10.92289078  -0.09307929  -2.42370111   1.00782500
   H   1.0   7.57112340   0.05622029  -6.06537654   1.00782500
   H   1.0  -7.67837579   0.07815911  -5.86012581   1.00782500
   H   1.0   9.40758611   0.32232734   1.76109628   1.00782500
   H   1.0  -9.42600669   0.00520551   2.03654654   1.00782500
   H   1.0   4.79441963  -0.22196984   3.05920233   1.00782500
   H   1.0  -5.51725189  -0.22964727   2.83067582   1.00782500
   H   1.0  -0.62888773  -0.35500562  11.16737554   1.00782500
   H   1.0  -0.03403746   3.74928153   9.02127722   1.00782500
   H   1.0   0.32911327  -4.33372379   8.36539124   1.00782500
   H   1.0  -0.21253873  10.86598745   3.23588107   1.00782500
   H   1.0   0.53031338 -10.62547063   2.55336271   1.00782500
   H   1.0   0.28222113   7.37241733   5.73200813   1.00782500
   H   1.0   0.27685717  -7.67588673   5.78750942   1.00782500
   H   1.0  -0.12075188   9.66045224  -2.10594237   1.00782500
   H   1.0  -0.02845278  -9.67962349  -1.94806054   1.00782500
   H   1.0   0.52656796   5.00562322  -3.31957404   1.00782500
   H   1.0  -0.10937501  -5.21378162  -2.86173163   1.00782500
