# Supplementary material for: Branching mechanism of photoswitching in an Fe(II) polypyridyl complex explained by full singlet-triplet-quintet dynamics
Source: Commun Chem. 2023 Jan 9;6:7. doi: 10.1038/s42004-022-00796-z (PMC9829715; doi:10.1038/s42004-022-00796-z)
Supplement: Supplementary file 5 — Supplementary Data 2 [file 42004_2022_796_MOESM5_ESM.zip › geom_228]

  Fe  26.0  -0.02092406   0.05736745  -0.01967874  55.93494200
   N   7.0  -0.01165115  -0.19107014  -3.64790437  14.00307400
   N   7.0   3.66071524   0.14003287  -0.66929811  14.00307400
   N   7.0  -3.79945028  -0.01854855  -0.61228874  14.00307400
   N   7.0   0.02196319  -0.03280860   3.55993405  14.00307400
   N   7.0   0.12455627   3.75563223   0.62148400  14.00307400
   N   7.0  -0.11002510  -3.71709637   0.64102056  14.00307400
   C   6.0   0.07453244  -0.13478129  -8.78659634  12.00000000
   C   6.0   2.24815578  -0.24555197  -4.83918136  12.00000000
   C   6.0  -2.19789333  -0.23073799  -4.84731560  12.00000000
   C   6.0   2.30679830  -0.31886542  -7.33926567  12.00000000
   C   6.0  -2.19648569  -0.10791454  -7.55528746  12.00000000
   C   6.0   4.52811967  -0.23310497  -3.08753793  12.00000000
   C   6.0  -4.38817953   0.01343884  -3.04373589  12.00000000
   C   6.0   5.50568789   0.33526865   1.12450535  12.00000000
   C   6.0  -5.60580649  -0.20191435   1.13123321  12.00000000
   C   6.0   6.90091124   0.12714731  -3.88528541  12.00000000
   C   6.0  -6.95460030   0.05416781  -4.02623095  12.00000000
   C   6.0   7.84083763   0.34963246   0.32175654  12.00000000
   C   6.0  -8.09492472  -0.07417859   0.25470165  12.00000000
   C   6.0   8.72802623   0.27127457  -2.12902189  12.00000000
   C   6.0  -8.81786093   0.03439448  -2.34672883  12.00000000
   C   6.0   0.21850825   0.05353569   8.93847540  12.00000000
   C   6.0   0.21439730   2.25515527   4.78462772  12.00000000
   C   6.0   0.19638834  -2.25014661   4.78274362  12.00000000
   C   6.0   0.09315061   2.16794692   7.48921398  12.00000000
   C   6.0  -0.05810632  -2.38720080   7.56190537  12.00000000
   C   6.0   0.07802380   4.37792670   3.03660636  12.00000000
   C   6.0  -0.03769527  -4.40295531   3.11076072  12.00000000
   C   6.0  -0.03093632   5.75437986  -0.95669882  12.00000000
   C   6.0  -0.27183360  -5.56702497  -1.11881110  12.00000000
   C   6.0   0.26868876   6.86711342   3.94145770  12.00000000
   C   6.0  -0.12542217  -6.82046046   3.80989137  12.00000000
   C   6.0  -0.04828833   8.16431270  -0.19745890  12.00000000
   C   6.0  -0.19439426  -7.98501253  -0.48724133  12.00000000
   C   6.0   0.10201200   8.84253677   2.27770716  12.00000000
   C   6.0  -0.08768001  -8.79382319   2.08975667  12.00000000
   H   1.0   0.11969144  -0.36239140 -10.66641260   1.00782500
   H   1.0   4.24540334  -0.24205748  -8.02329434   1.00782500
   H   1.0  -4.29496334  -0.37243954  -8.25380651   1.00782500
   H   1.0  10.64760686   0.31221343  -2.45862211   1.00782500
   H   1.0 -11.11213375   0.51423782  -2.40593279   1.00782500
   H   1.0   7.33211393   0.22239636  -5.91496506   1.00782500
   H   1.0  -7.20887267  -0.45141462  -6.00048202   1.00782500
   H   1.0   9.27204721   0.11288957   1.92388054   1.00782500
   H   1.0  -9.39861611   0.05918864   1.71803626   1.00782500
   H   1.0   5.06282812   0.01834291   3.26176774   1.00782500
   H   1.0  -4.98609522  -0.54426378   3.05849013   1.00782500
   H   1.0   0.02015640   0.01699498  10.96982605   1.00782500
   H   1.0  -0.01295064   3.82359008   8.59203957   1.00782500
   H   1.0   0.01188843  -4.05940413   8.79112404   1.00782500
   H   1.0   0.06765296  10.80112795   2.69859318   1.00782500
   H   1.0   0.46360207 -11.11315710   2.67125017   1.00782500
   H   1.0   0.28084877   7.08550581   6.09609756   1.00782500
   H   1.0  -0.04262441  -7.53934106   5.89188670   1.00782500
   H   1.0  -0.28579801   9.53821222  -1.49382704   1.00782500
   H   1.0   0.00263727  -9.37583557  -1.85844223   1.00782500
   H   1.0   0.43233157   5.34577282  -2.97530234   1.00782500
   H   1.0  -0.18453999  -5.06967428  -3.14856366   1.00782500
