# Supplementary material for: Branching mechanism of photoswitching in an Fe(II) polypyridyl complex explained by full singlet-triplet-quintet dynamics
Source: Commun Chem. 2023 Jan 9;6:7. doi: 10.1038/s42004-022-00796-z (PMC9829715; doi:10.1038/s42004-022-00796-z)
Supplement: Supplementary file 5 — Supplementary Data 2 [file 42004_2022_796_MOESM5_ESM.zip › geom_229]

  Fe  26.0  -0.02168851   0.08250882   0.02161442  55.93494200
   N   7.0  -0.09381584   0.08460547  -3.60141994  14.00307400
   N   7.0   3.68220756   0.03525267  -0.61120634  14.00307400
   N   7.0  -3.87498569   0.13070532  -0.54356669  14.00307400
   N   7.0   0.07886499  -0.16575388   3.58273883  14.00307400
   N   7.0  -0.03764518   3.79560406   0.56367111  14.00307400
   N   7.0   0.20741434  -3.67867216   0.63411076  14.00307400
   C   6.0  -0.04825774  -0.07932538  -8.83298777  12.00000000
   C   6.0   2.18593795   0.22655629  -4.78904129  12.00000000
   C   6.0  -2.24808358  -0.07339123  -4.84889171  12.00000000
   C   6.0   2.34513094  -0.03942128  -7.46014288  12.00000000
   C   6.0  -2.34234805  -0.07980607  -7.52961761  12.00000000
   C   6.0   4.38188376  -0.15089073  -3.11436712  12.00000000
   C   6.0  -4.38534179  -0.14133248  -3.25690365  12.00000000
   C   6.0   5.63263508   0.15027211   1.06014456  12.00000000
   C   6.0  -5.79246573  -0.08310516   0.90438590  12.00000000
   C   6.0   6.92637026  -0.18514981  -3.90766119  12.00000000
   C   6.0  -6.91955187  -0.08812587  -4.10283574  12.00000000
   C   6.0   8.14256678   0.23570597   0.44088047  12.00000000
   C   6.0  -8.31320721  -0.07477478   0.25821472  12.00000000
   C   6.0   8.86209444  -0.00039268  -2.06778598  12.00000000
   C   6.0  -8.95380769  -0.27135303  -2.31847212  12.00000000
   C   6.0   0.06994413   0.01031834   8.82865015  12.00000000
   C   6.0  -0.00163498   2.11494071   4.77565726  12.00000000
   C   6.0   0.15802209  -2.23696566   4.78222672  12.00000000
   C   6.0   0.10821766   2.21438153   7.59936672  12.00000000
   C   6.0   0.17710504  -2.37343556   7.50382614  12.00000000
   C   6.0  -0.11895729   4.41266747   3.22392752  12.00000000
   C   6.0   0.21746593  -4.36339423   3.15979541  12.00000000
   C   6.0  -0.10447099   5.72878818  -0.93775256  12.00000000
   C   6.0  -0.00867626  -5.60484230  -0.99323847  12.00000000
   C   6.0   0.38327004   6.92694257   3.91965840  12.00000000
   C   6.0  -0.09884978  -7.01445374   3.96716558  12.00000000
   C   6.0   0.06528131   8.26724444  -0.29119289  12.00000000
   C   6.0  -0.16390068  -8.08700623  -0.25174864  12.00000000
   C   6.0   0.18597586   8.81584524   2.21148303  12.00000000
   C   6.0  -0.15049697  -8.85389989   2.07564406  12.00000000
   H   1.0  -0.01710592  -0.58377389 -11.08628441   1.00782500
   H   1.0   4.26632168   0.27458554  -8.32686335   1.00782500
   H   1.0  -4.32074928  -0.26031994  -8.36596244   1.00782500
   H   1.0  10.72566975   0.09702412  -2.75708123   1.00782500
   H   1.0 -11.03658890  -0.13387328  -2.94552713   1.00782500
   H   1.0   7.19252704  -0.07478445  -6.03853689   1.00782500
   H   1.0  -7.31731429  -0.10332724  -6.22520643   1.00782500
   H   1.0   9.56593517   0.43262112   1.78835137   1.00782500
   H   1.0  -9.73815618   0.13628256   1.27855188   1.00782500
   H   1.0   4.56397254  -0.01171718   2.73837108   1.00782500
   H   1.0  -5.55978688  -0.26298063   2.97308219   1.00782500
   H   1.0  -0.09039730   0.35495591  10.80507757   1.00782500
   H   1.0  -0.05948088   4.12882517   8.49128397   1.00782500
   H   1.0  -0.15066483  -4.00984529   8.23816601   1.00782500
   H   1.0   0.54128506  11.00150392   2.64053188   1.00782500
   H   1.0  -0.22582955 -10.71094918   2.87261573   1.00782500
   H   1.0   1.21351243   7.02090839   5.86132906   1.00782500
   H   1.0   0.04261216  -7.39362651   5.93688691   1.00782500
   H   1.0   0.28637808   9.73251475  -1.72721344   1.00782500
   H   1.0  -0.75707808  -9.11129042  -1.85735288   1.00782500
   H   1.0  -0.11632569   5.20528661  -2.92356437   1.00782500
   H   1.0   0.43803134  -4.80670512  -3.00790682   1.00782500
