# Supplementary material for: Branching mechanism of photoswitching in an Fe(II) polypyridyl complex explained by full singlet-triplet-quintet dynamics
Source: Commun Chem. 2023 Jan 9;6:7. doi: 10.1038/s42004-022-00796-z (PMC9829715; doi:10.1038/s42004-022-00796-z)
Supplement: Supplementary file 5 — Supplementary Data 2 [file 42004_2022_796_MOESM5_ESM.zip › geom_23]

  Fe  26.0  -0.00447162   0.02437872   0.03684533  55.93494200
   N   7.0  -0.01431739  -0.02942274  -3.57343212  14.00307400
   N   7.0   3.70232690   0.01882503  -0.51861594  14.00307400
   N   7.0  -3.88546470   0.08773258  -0.59745637  14.00307400
   N   7.0  -0.00513833   0.00534450   3.50368665  14.00307400
   N   7.0  -0.16751915   3.88243716   0.48625726  14.00307400
   N   7.0  -0.06400422  -3.94569286   0.52699307  14.00307400
   C   6.0   0.02056598   0.13098997  -8.63799135  12.00000000
   C   6.0   2.22476739   0.19337507  -4.76119384  12.00000000
   C   6.0  -2.25342979   0.19390051  -4.88168724  12.00000000
   C   6.0   2.27618740   0.20184998  -7.35255292  12.00000000
   C   6.0  -2.31544021   0.12341941  -7.46061606  12.00000000
   C   6.0   4.41549857   0.07292843  -3.07892481  12.00000000
   C   6.0  -4.49337192  -0.06484309  -3.12645827  12.00000000
   C   6.0   5.67162822   0.12022753   1.31338418  12.00000000
   C   6.0  -5.65922663  -0.16640953   1.08712794  12.00000000
   C   6.0   6.89096416  -0.14132478  -3.96719152  12.00000000
   C   6.0  -6.99605803  -0.26887042  -4.10853586  12.00000000
   C   6.0   8.19805505  -0.10272640   0.33645916  12.00000000
   C   6.0  -8.18362497  -0.11270968   0.44107669  12.00000000
   C   6.0   8.76279450  -0.10168732  -2.27941283  12.00000000
   C   6.0  -8.83184695   0.04650296  -2.12740393  12.00000000
   C   6.0   0.05312728   0.11692959   8.88801835  12.00000000
   C   6.0  -0.17349518   2.11166324   4.78870997  12.00000000
   C   6.0  -0.02989779  -2.26535375   4.87947716  12.00000000
   C   6.0  -0.08779223   2.24431453   7.50100047  12.00000000
   C   6.0   0.10313711  -2.15485451   7.44158589  12.00000000
   C   6.0  -0.18795106   4.45316692   3.15704411  12.00000000
   C   6.0   0.01992535  -4.35175464   3.08981406  12.00000000
   C   6.0   0.09052154   5.77724097  -1.20519803  12.00000000
   C   6.0   0.05177938  -5.76277093  -1.07189740  12.00000000
   C   6.0  -0.07349696   6.74461812   3.96680310  12.00000000
   C   6.0   0.25543487  -6.89002543   3.87871463  12.00000000
   C   6.0   0.38786386   8.29030616  -0.45768636  12.00000000
   C   6.0   0.00989546  -8.36240217  -0.42918488  12.00000000
   C   6.0   0.27936631   8.69509970   1.90811108  12.00000000
   C   6.0   0.05047044  -8.83256462   2.11835487  12.00000000
   H   1.0   0.11521600  -0.22151734 -10.67951750   1.00782500
   H   1.0   3.91225254  -0.36655046  -8.21501655   1.00782500
   H   1.0  -4.02126880   0.28269304  -8.45427961   1.00782500
   H   1.0  10.48242843  -0.45907201  -2.55075738   1.00782500
   H   1.0 -10.95290323   0.16511192  -2.38479512   1.00782500
   H   1.0   7.46652396  -0.39957778  -5.71586233   1.00782500
   H   1.0  -7.20234861   0.00504958  -5.91668582   1.00782500
   H   1.0   9.51837185   0.08660124   2.09625241   1.00782500
   H   1.0  -9.54472456   0.11718115   2.12722928   1.00782500
   H   1.0   5.23268681   0.25933947   3.29283184   1.00782500
   H   1.0  -4.65340217  -0.39689956   2.92656118   1.00782500
   H   1.0   0.15130936   0.35126641  11.31294639   1.00782500
   H   1.0  -0.17989064   4.41936140   8.47260476   1.00782500
   H   1.0   0.27795183  -4.10864222   8.12087594   1.00782500
   H   1.0   0.14351672  10.68502690   2.50340604   1.00782500
   H   1.0   0.31433455 -10.67106548   3.06096532   1.00782500
   H   1.0  -0.63493036   7.62556111   5.82500312   1.00782500
   H   1.0   0.08194303  -7.80139575   6.00453985   1.00782500
   H   1.0   0.33551891   9.80326404  -1.70461113   1.00782500
   H   1.0  -0.49199744  -9.58989646  -2.03717147   1.00782500
   H   1.0   0.28410841   4.71956992  -2.90928075   1.00782500
   H   1.0  -0.02663196  -5.39031551  -3.03317769   1.00782500
