# Supplementary material for: Branching mechanism of photoswitching in an Fe(II) polypyridyl complex explained by full singlet-triplet-quintet dynamics
Source: Commun Chem. 2023 Jan 9;6:7. doi: 10.1038/s42004-022-00796-z (PMC9829715; doi:10.1038/s42004-022-00796-z)
Supplement: Supplementary file 5 — Supplementary Data 2 [file 42004_2022_796_MOESM5_ESM.zip › geom_230]

  Fe  26.0  -0.03793432  -0.03441268  -0.01978356  55.93494200
   N   7.0  -0.00939614  -0.01427134  -3.63317776  14.00307400
   N   7.0   3.59148451   0.02151295  -0.59658557  14.00307400
   N   7.0  -3.76606154  -0.03493451  -0.69106867  14.00307400
   N   7.0   0.01113206   0.01786554   3.60117614  14.00307400
   N   7.0  -0.03306550   3.70778609   0.72132557  14.00307400
   N   7.0  -0.03171114  -3.82121059   0.79365299  14.00307400
   C   6.0  -0.00402571  -0.16259992  -8.81766637  12.00000000
   C   6.0   2.17375384   0.15957347  -4.87493686  12.00000000
   C   6.0  -2.24373541  -0.20299045  -4.87322877  12.00000000
   C   6.0   2.36834722  -0.00416404  -7.60473119  12.00000000
   C   6.0  -2.19702390  -0.06934194  -7.57387495  12.00000000
   C   6.0   4.31195675   0.16540380  -3.14679439  12.00000000
   C   6.0  -4.34262658   0.01507899  -3.20026985  12.00000000
   C   6.0   5.66043356  -0.30735082   1.09864515  12.00000000
   C   6.0  -5.68821505  -0.04801573   1.01397442  12.00000000
   C   6.0   6.80800392   0.12759243  -4.03605255  12.00000000
   C   6.0  -6.96410430   0.04170709  -4.06954617  12.00000000
   C   6.0   8.14418581   0.04559012   0.42380981  12.00000000
   C   6.0  -8.09717356   0.18701325   0.35474272  12.00000000
   C   6.0   8.66651990   0.06999772  -2.16482228  12.00000000
   C   6.0  -8.79263102   0.14216405  -2.14780002  12.00000000
   C   6.0  -0.01798663  -0.08053613   8.75527914  12.00000000
   C   6.0   0.07690209   2.27490407   4.92091968  12.00000000
   C   6.0  -0.09241842  -2.04796346   4.94110610  12.00000000
   C   6.0  -0.08147941   2.23683860   7.48971123  12.00000000
   C   6.0  -0.03379607  -2.27745994   7.49437510  12.00000000
   C   6.0  -0.18728723   4.35510438   3.17937242  12.00000000
   C   6.0   0.21765386  -4.44339441   3.18287612  12.00000000
   C   6.0  -0.18604609   5.62603768  -0.94762711  12.00000000
   C   6.0  -0.00183777  -5.59183037  -1.02359482  12.00000000
   C   6.0   0.23560756   6.89635350   3.96722004  12.00000000
   C   6.0   0.00340831  -6.94875835   3.99256377  12.00000000
   C   6.0   0.06450724   8.23036752  -0.35808175  12.00000000
   C   6.0   0.13900399  -8.12060414  -0.46369919  12.00000000
   C   6.0   0.27052611   8.83257694   2.10301239  12.00000000
   C   6.0   0.13929379  -8.75733303   2.21568726  12.00000000
   H   1.0   0.01191802   0.16043402 -11.02205698   1.00782500
   H   1.0   4.31599072   0.05026337  -8.70731465   1.00782500
   H   1.0  -3.96865833  -0.32961545  -8.68851115   1.00782500
   H   1.0  10.80754299  -0.01270594  -2.71476134   1.00782500
   H   1.0 -10.75302043  -0.03847059  -2.89449703   1.00782500
   H   1.0   7.29853003   0.73434492  -5.86805407   1.00782500
   H   1.0  -7.83476830  -0.16980668  -5.81809628   1.00782500
   H   1.0   9.35338803   0.03229389   1.82613778   1.00782500
   H   1.0  -9.49876254   0.07234183   1.59658109   1.00782500
   H   1.0   5.04658702  -0.57414678   3.45762092   1.00782500
   H   1.0  -5.31093320  -0.48762987   3.10271174   1.00782500
   H   1.0   0.01359700  -0.27510037  10.91841616   1.00782500
   H   1.0   0.63239551   3.89229892   8.82860577   1.00782500
   H   1.0  -0.06413710  -4.03108917   8.83782123   1.00782500
   H   1.0   0.44947266  10.88021043   2.73210392   1.00782500
   H   1.0   0.06731592 -10.55710487   2.72638644   1.00782500
   H   1.0   0.71842000   7.40855328   5.54072038   1.00782500
   H   1.0   0.32581749  -7.03739667   6.00781038   1.00782500
   H   1.0  -0.45538172   9.63540040  -1.76268808   1.00782500
   H   1.0   0.20306367  -9.64767736  -1.93252726   1.00782500
   H   1.0  -0.10574330   5.06293620  -3.02217382   1.00782500
   H   1.0  -0.00978195  -5.24157263  -2.74248897   1.00782500
