# Supplementary material for: Branching mechanism of photoswitching in an Fe(II) polypyridyl complex explained by full singlet-triplet-quintet dynamics
Source: Commun Chem. 2023 Jan 9;6:7. doi: 10.1038/s42004-022-00796-z (PMC9829715; doi:10.1038/s42004-022-00796-z)
Supplement: Supplementary file 5 — Supplementary Data 2 [file 42004_2022_796_MOESM5_ESM.zip › geom_231]

  Fe  26.0   0.04612784  -0.06011557  -0.03119976  55.93494200
   N   7.0   0.03560194  -0.00361172  -3.57679704  14.00307400
   N   7.0   3.70036215  -0.07542588  -0.63864286  14.00307400
   N   7.0  -3.66415576   0.03914662  -0.47288089  14.00307400
   N   7.0   0.11123978   0.00613553   3.59213630  14.00307400
   N   7.0   0.11222868   3.81216115   0.66042739  14.00307400
   N   7.0   0.21430919  -3.92728758   0.62684943  14.00307400
   C   6.0  -0.07934429  -0.01822165  -8.73306768  12.00000000
   C   6.0   2.32254906  -0.08139241  -4.93110385  12.00000000
   C   6.0  -2.15023196  -0.19394643  -4.76347874  12.00000000
   C   6.0   2.28798698   0.11711506  -7.69557050  12.00000000
   C   6.0  -2.33692359   0.02297014  -7.31300582  12.00000000
   C   6.0   4.45497918  -0.02913104  -3.15044192  12.00000000
   C   6.0  -4.46517125   0.16771702  -2.94628904  12.00000000
   C   6.0   5.66030314  -0.11481959   1.03027170  12.00000000
   C   6.0  -5.56914720   0.09832354   1.15040458  12.00000000
   C   6.0   6.90239374   0.00636318  -3.97864137  12.00000000
   C   6.0  -6.94688421   0.21816754  -3.79827560  12.00000000
   C   6.0   8.08962237   0.02148417   0.25755446  12.00000000
   C   6.0  -8.14135688   0.12694851   0.40182447  12.00000000
   C   6.0   8.81464428   0.13049059  -2.28105670  12.00000000
   C   6.0  -8.81844846   0.23407330  -2.17567711  12.00000000
   C   6.0  -0.51592733   0.02511760   8.83200720  12.00000000
   C   6.0   0.05641222   2.18977701   4.74643833  12.00000000
   C   6.0  -0.03622066  -2.25166201   4.88584721  12.00000000
   C   6.0  -0.30393441   2.33810690   7.35080342  12.00000000
   C   6.0  -0.25211314  -2.34380062   7.64091452  12.00000000
   C   6.0   0.16727679   4.40226926   3.20673592  12.00000000
   C   6.0   0.13277762  -4.47826082   3.05653060  12.00000000
   C   6.0   0.07314480   5.66359931  -1.05158073  12.00000000
   C   6.0   0.15932293  -5.80867222  -1.04976366  12.00000000
   C   6.0   0.07084003   6.94971072   3.98070105  12.00000000
   C   6.0   0.04629947  -6.96887093   3.93891774  12.00000000
   C   6.0  -0.13616407   8.17128037  -0.43432107  12.00000000
   C   6.0   0.13089059  -8.24702868  -0.39942562  12.00000000
   C   6.0  -0.38405459   8.79914248   2.01993133  12.00000000
   C   6.0   0.01469592  -8.76688990   2.12629098  12.00000000
   H   1.0  -0.56803205   0.16673461 -10.79854027   1.00782500
   H   1.0   4.00477019   0.28428184  -8.73940865   1.00782500
   H   1.0  -3.97053741   0.10085402  -8.07440918   1.00782500
   H   1.0  10.76033023  -0.00203948  -3.00268682   1.00782500
   H   1.0 -10.71955769   0.13296519  -2.81025686   1.00782500
   H   1.0   7.45304954  -0.49510013  -5.88143854   1.00782500
   H   1.0  -7.48061877   0.58027100  -5.91451390   1.00782500
   H   1.0   9.55575733  -0.09894176   1.50202070   1.00782500
   H   1.0  -9.25030949   0.23374146   1.61939634   1.00782500
   H   1.0   5.49982978  -0.12192171   3.09988252   1.00782500
   H   1.0  -5.07448574   0.09880959   3.21978841   1.00782500
   H   1.0  -0.08657645   0.01239232  10.70426795   1.00782500
   H   1.0  -0.49275419   4.22354752   8.51062277   1.00782500
   H   1.0  -0.57057523  -4.00742592   8.80909190   1.00782500
   H   1.0  -0.13019526  11.04363163   2.49382078   1.00782500
   H   1.0   0.10296894 -10.90809131   2.88095839   1.00782500
   H   1.0   0.29319955   7.43208347   5.86350372   1.00782500
   H   1.0  -0.23667624  -7.39425961   6.01077116   1.00782500
   H   1.0  -0.22026946   9.69169474  -2.03855624   1.00782500
   H   1.0  -0.07602869  -9.86546530  -1.72429477   1.00782500
   H   1.0  -0.02082612   5.05331020  -2.94021465   1.00782500
   H   1.0   0.53834290  -5.28031216  -2.80187817   1.00782500
