# Supplementary material for: Branching mechanism of photoswitching in an Fe(II) polypyridyl complex explained by full singlet-triplet-quintet dynamics
Source: Commun Chem. 2023 Jan 9;6:7. doi: 10.1038/s42004-022-00796-z (PMC9829715; doi:10.1038/s42004-022-00796-z)
Supplement: Supplementary file 5 — Supplementary Data 2 [file 42004_2022_796_MOESM5_ESM.zip › geom_232]

  Fe  26.0   0.08505494   0.08521079   0.03618996  55.93494200
   N   7.0  -0.02612722   0.01791901  -3.60766296  14.00307400
   N   7.0   3.79380123  -0.12724870  -0.62604003  14.00307400
   N   7.0  -3.70642440  -0.03664787  -0.78847248  14.00307400
   N   7.0   0.07082520   0.06820099   3.68690222  14.00307400
   N   7.0   0.08636723   3.82221594   0.80061592  14.00307400
   N   7.0   0.04228239  -3.73005780   0.56880461  14.00307400
   C   6.0  -0.12625912   0.02157280  -8.92502582  12.00000000
   C   6.0   2.14602535  -0.08745553  -4.94712914  12.00000000
   C   6.0  -2.04788549   0.14611848  -5.05832416  12.00000000
   C   6.0   2.23712896  -0.27638340  -7.62471039  12.00000000
   C   6.0  -2.34027826   0.27214416  -7.56170202  12.00000000
   C   6.0   4.43579300  -0.21659407  -3.18179089  12.00000000
   C   6.0  -4.40332303  -0.03495867  -3.06397835  12.00000000
   C   6.0   5.70156473   0.14403998   1.06207684  12.00000000
   C   6.0  -5.68675636  -0.15532106   1.07662119  12.00000000
   C   6.0   6.95119972  -0.15488398  -4.01122658  12.00000000
   C   6.0  -6.99186546  -0.24184815  -3.91491007  12.00000000
   C   6.0   8.33595046   0.14575328   0.47874620  12.00000000
   C   6.0  -8.20607550  -0.06504124   0.53202914  12.00000000
   C   6.0   8.74706024  -0.10448128  -2.04873638  12.00000000
   C   6.0  -8.96512833  -0.10715320  -2.11305019  12.00000000
   C   6.0  -0.03061196  -0.00458176   8.94983899  12.00000000
   C   6.0  -0.35742216   2.39838110   4.99354568  12.00000000
   C   6.0  -0.00210681  -2.31822096   4.76923354  12.00000000
   C   6.0  -0.08276396   2.48572981   7.53250734  12.00000000
   C   6.0  -0.14381178  -2.18344842   7.55671264  12.00000000
   C   6.0  -0.15434444   4.45895502   3.11684017  12.00000000
   C   6.0   0.00724922  -4.34423473   3.09663079  12.00000000
   C   6.0   0.08340482   5.49279549  -0.94572310  12.00000000
   C   6.0  -0.03453060  -5.47521129  -1.14336255  12.00000000
   C   6.0  -0.01414721   6.98489857   4.01816950  12.00000000
   C   6.0   0.00607845  -6.85782070   3.80272718  12.00000000
   C   6.0   0.03248011   8.08454007  -0.33897500  12.00000000
   C   6.0   0.00936322  -8.20357282  -0.43101194  12.00000000
   C   6.0   0.13149511   8.84929023   2.22794860  12.00000000
   C   6.0   0.09408991  -8.87507649   2.03862250  12.00000000
   H   1.0  -0.27318352  -0.52380835 -10.89034291   1.00782500
   H   1.0   3.97351153  -0.27969063  -8.53352563   1.00782500
   H   1.0  -4.21550293   0.42435388  -8.43612304   1.00782500
   H   1.0  10.58574521  -0.69503739  -3.22346778   1.00782500
   H   1.0 -10.77202331   0.06146406  -3.14099561   1.00782500
   H   1.0   7.42871444  -0.26648359  -6.01652520   1.00782500
   H   1.0  -7.72763948  -0.09420197  -5.56607697   1.00782500
   H   1.0   9.77578844  -0.09230614   1.80243670   1.00782500
   H   1.0  -9.74103734  -0.21754959   2.01245474   1.00782500
   H   1.0   5.12868213  -0.05719103   2.86292171   1.00782500
   H   1.0  -5.37093887  -0.24558758   2.82513026   1.00782500
   H   1.0   0.17777729  -0.28300362  10.90056407   1.00782500
   H   1.0  -0.42891166   4.10252875   8.64316662   1.00782500
   H   1.0   0.07543655  -4.15523882   8.84652966   1.00782500
   H   1.0   0.77032195  11.01486878   2.57981810   1.00782500
   H   1.0   0.05019018 -11.02214041   2.65049532   1.00782500
   H   1.0  -0.18791026   7.18635389   5.80730147   1.00782500
   H   1.0  -0.01705487  -7.03338490   5.69212980   1.00782500
   H   1.0   0.37555607   9.57850336  -1.87519779   1.00782500
   H   1.0   0.23125962  -9.50519312  -1.89736662   1.00782500
   H   1.0  -0.28975970   5.09369230  -3.34824592   1.00782500
   H   1.0   0.06657148  -5.27607670  -3.49433186   1.00782500
