# Supplementary material for: Branching mechanism of photoswitching in an Fe(II) polypyridyl complex explained by full singlet-triplet-quintet dynamics
Source: Commun Chem. 2023 Jan 9;6:7. doi: 10.1038/s42004-022-00796-z (PMC9829715; doi:10.1038/s42004-022-00796-z)
Supplement: Supplementary file 5 — Supplementary Data 2 [file 42004_2022_796_MOESM5_ESM.zip › geom_233]

  Fe  26.0  -0.03806741  -0.00328781   0.04492266  55.93494200
   N   7.0  -0.08122168  -0.06991535  -3.61449086  14.00307400
   N   7.0   3.85346307   0.02226228  -0.43360131  14.00307400
   N   7.0  -3.83321597   0.21054439  -0.77504157  14.00307400
   N   7.0   0.06846184  -0.04311349   3.53823338  14.00307400
   N   7.0   0.01882548   3.88504647   0.69791606  14.00307400
   N   7.0  -0.18473965  -3.82395953   0.63796853  14.00307400
   C   6.0   0.02800762  -0.14386099  -8.67429449  12.00000000
   C   6.0   2.18059556  -0.02414467  -4.84894384  12.00000000
   C   6.0  -2.34271248  -0.01245624  -4.83624802  12.00000000
   C   6.0   2.35184882   0.06620331  -7.47377634  12.00000000
   C   6.0  -2.42152308  -0.09998983  -7.56458453  12.00000000
   C   6.0   4.38346785   0.04748169  -2.98200634  12.00000000
   C   6.0  -4.41806465   0.05138725  -3.29697246  12.00000000
   C   6.0   5.75090070   0.05518063   1.13981221  12.00000000
   C   6.0  -5.72882024   0.09378385   0.99905072  12.00000000
   C   6.0   6.75925568  -0.04064711  -3.85143993  12.00000000
   C   6.0  -7.01250165  -0.20892786  -4.06609515  12.00000000
   C   6.0   8.23816325  -0.13110654   0.60051648  12.00000000
   C   6.0  -8.22307838   0.09481753   0.26903069  12.00000000
   C   6.0   8.72778309  -0.03490785  -2.12773592  12.00000000
   C   6.0  -8.78721152  -0.25135364  -2.22876445  12.00000000
   C   6.0   0.27302662  -0.01904797   8.76845937  12.00000000
   C   6.0  -0.00371328   2.07516620   4.78408153  12.00000000
   C   6.0  -0.00120905  -2.25552854   4.82939855  12.00000000
   C   6.0   0.18025115   2.36262200   7.48045548  12.00000000
   C   6.0   0.25545766  -2.32210742   7.49897256  12.00000000
   C   6.0  -0.05704653   4.38417033   3.08017464  12.00000000
   C   6.0  -0.01260910  -4.39168202   3.04944104  12.00000000
   C   6.0   0.15182623   5.77625750  -1.07929972  12.00000000
   C   6.0  -0.18538041  -5.58918721  -1.09277775  12.00000000
   C   6.0  -0.12627098   6.90672081   4.02633658  12.00000000
   C   6.0   0.12824837  -6.93391943   3.83790306  12.00000000
   C   6.0   0.09558591   8.21823134  -0.33265029  12.00000000
   C   6.0   0.04283264  -8.22228521  -0.50219211  12.00000000
   C   6.0   0.02712786   9.10333648   2.18122368  12.00000000
   C   6.0   0.05783536  -8.76570215   2.07943608  12.00000000
   H   1.0  -0.01841267  -0.22953903 -10.88799280   1.00782500
   H   1.0   4.01436351  -0.05708725  -8.69261901   1.00782500
   H   1.0  -4.21914366  -0.72566378  -8.56922821   1.00782500
   H   1.0  10.64812555  -0.22965657  -2.66718854   1.00782500
   H   1.0 -10.66687251  -0.03854609  -2.54496065   1.00782500
   H   1.0   7.19623062   0.15283228  -5.87461357   1.00782500
   H   1.0  -7.31137377  -0.07684203  -6.16930419   1.00782500
   H   1.0   9.80146313  -0.18058803   1.75784360   1.00782500
   H   1.0  -9.66521401  -0.10797121   1.77679455   1.00782500
   H   1.0   5.30066691   0.03645954   3.26219005   1.00782500
   H   1.0  -4.74867308   0.48080565   2.92703405   1.00782500
   H   1.0   0.03221771   0.21479318  10.69986258   1.00782500
   H   1.0   0.05801724   3.89250809   8.77919813   1.00782500
   H   1.0  -0.13881919  -3.74231925   8.71789149   1.00782500
   H   1.0  -0.12339788  10.84835061   2.65691263   1.00782500
   H   1.0   0.08156519 -10.60419798   2.84221898   1.00782500
   H   1.0  -0.04022103   7.50575924   6.11065708   1.00782500
   H   1.0   0.63744667  -6.88779734   5.94112254   1.00782500
   H   1.0   0.10644274   9.32441562  -1.43008894   1.00782500
   H   1.0  -0.13499280  -9.65285767  -1.98718333   1.00782500
   H   1.0  -0.11223046   5.14776898  -3.01216315   1.00782500
   H   1.0  -0.09903671  -4.88309209  -2.86697717   1.00782500
