# Supplementary material for: Branching mechanism of photoswitching in an Fe(II) polypyridyl complex explained by full singlet-triplet-quintet dynamics
Source: Commun Chem. 2023 Jan 9;6:7. doi: 10.1038/s42004-022-00796-z (PMC9829715; doi:10.1038/s42004-022-00796-z)
Supplement: Supplementary file 5 — Supplementary Data 2 [file 42004_2022_796_MOESM5_ESM.zip › geom_234]

  Fe  26.0   0.08805924   0.02548324  -0.05734196  55.93494200
   N   7.0   0.02446916   0.08181537  -3.58345280  14.00307400
   N   7.0   3.88535330  -0.11849886  -0.64258540  14.00307400
   N   7.0  -3.72483011   0.05124293  -0.62225179  14.00307400
   N   7.0   0.07429238  -0.03266963   3.66568955  14.00307400
   N   7.0   0.14372792   3.73038585   0.53649382  14.00307400
   N   7.0  -0.20804447  -3.71160184   0.73021988  14.00307400
   C   6.0   0.06076073   0.09550518  -8.75795554  12.00000000
   C   6.0   2.20528258   0.16441706  -4.87056391  12.00000000
   C   6.0  -2.13307823  -0.02621891  -4.81655292  12.00000000
   C   6.0   2.21947989   0.11078281  -7.42013466  12.00000000
   C   6.0  -2.25399141   0.02147962  -7.44499356  12.00000000
   C   6.0   4.28319789   0.03783779  -3.19359211  12.00000000
   C   6.0  -4.32763753   0.05087551  -3.10854361  12.00000000
   C   6.0   5.51162013  -0.17446439   1.16664160  12.00000000
   C   6.0  -5.64394293   0.24494936   1.14479422  12.00000000
   C   6.0   6.79333192  -0.05471336  -3.84835603  12.00000000
   C   6.0  -6.88876063   0.03763495  -3.80387380  12.00000000
   C   6.0   8.27157735  -0.06796954   0.40615672  12.00000000
   C   6.0  -8.22399634  -0.19756873   0.41717302  12.00000000
   C   6.0   8.84912266  -0.10367118  -2.12654215  12.00000000
   C   6.0  -8.97266880  -0.16043211  -2.03650475  12.00000000
   C   6.0  -0.01336975   0.04887415   8.73788668  12.00000000
   C   6.0  -0.12214872   2.23075503   4.95383920  12.00000000
   C   6.0   0.03499112  -2.30943898   4.82178242  12.00000000
   C   6.0  -0.13123705   2.36171873   7.51864407  12.00000000
   C   6.0   0.11643586  -2.27105843   7.50090828  12.00000000
   C   6.0  -0.03698567   4.33730871   2.99749268  12.00000000
   C   6.0   0.02806715  -4.29377574   3.11737330  12.00000000
   C   6.0   0.34079604   5.63934809  -1.07788639  12.00000000
   C   6.0  -0.18065791  -5.54940037  -1.02093628  12.00000000
   C   6.0  -0.34010392   6.87503864   3.82276334  12.00000000
   C   6.0   0.18880206  -6.99710979   3.82053063  12.00000000
   C   6.0   0.06413991   8.18797736  -0.49028699  12.00000000
   C   6.0  -0.25632311  -8.12041247  -0.31003241  12.00000000
   C   6.0  -0.15832494   8.70418725   2.05199714  12.00000000
   C   6.0   0.18761053  -8.92575443   2.06806245  12.00000000
   H   1.0   0.06185141   0.08858756 -10.73885336   1.00782500
   H   1.0   4.07391246   0.44475777  -8.38474729   1.00782500
   H   1.0  -3.99466179   0.14135091  -8.73262190   1.00782500
   H   1.0  10.97902488  -0.56903841  -2.68915853   1.00782500
   H   1.0 -10.95331674  -0.54296228  -2.70516724   1.00782500
   H   1.0   7.40221164   0.21961693  -5.91132403   1.00782500
   H   1.0  -7.37747441  -0.07977023  -6.04698762   1.00782500
   H   1.0   9.55904468  -0.05409563   1.80684273   1.00782500
   H   1.0  -9.99760370   0.02629237   2.02771169   1.00782500
   H   1.0   5.21163275  -0.52762703   3.10969844   1.00782500
   H   1.0  -5.15969297   0.23124397   2.90669439   1.00782500
   H   1.0  -0.11610317   0.19931757  10.94543787   1.00782500
   H   1.0   0.02109089   4.42197739   8.19287596   1.00782500
   H   1.0   0.70994505  -4.15363902   8.48136575   1.00782500
   H   1.0  -0.49610266  10.51938506   2.33251278   1.00782500
   H   1.0   0.41212616 -10.99857158   2.64159553   1.00782500
   H   1.0  -0.93225746   7.23989014   5.91356646   1.00782500
   H   1.0  -0.19110184  -7.32551195   6.03405146   1.00782500
   H   1.0   0.12028139   9.86040156  -1.69193823   1.00782500
   H   1.0  -0.38442210  -9.39395569  -2.23637204   1.00782500
   H   1.0   0.09194847   4.95975017  -3.05363524   1.00782500
   H   1.0  -0.34974958  -4.90133059  -2.79854393   1.00782500
