# Supplementary material for: Branching mechanism of photoswitching in an Fe(II) polypyridyl complex explained by full singlet-triplet-quintet dynamics
Source: Commun Chem. 2023 Jan 9;6:7. doi: 10.1038/s42004-022-00796-z (PMC9829715; doi:10.1038/s42004-022-00796-z)
Supplement: Supplementary file 5 — Supplementary Data 2 [file 42004_2022_796_MOESM5_ESM.zip › geom_235]

  Fe  26.0  -0.05113536  -0.02053025   0.04611013  55.93494200
   N   7.0   0.02828213   0.17878690  -3.64356967  14.00307400
   N   7.0   3.69229676  -0.16601277  -0.58377130  14.00307400
   N   7.0  -3.79434491   0.11324980  -0.78590269  14.00307400
   N   7.0  -0.00084796  -0.11496524   3.54017114  14.00307400
   N   7.0  -0.04008109   3.89941811   0.68172252  14.00307400
   N   7.0  -0.16243947  -3.86436371   0.68636331  14.00307400
   C   6.0   0.02969548   0.27434136  -8.90589752  12.00000000
   C   6.0   2.26231471   0.13559864  -4.81396034  12.00000000
   C   6.0  -2.19228673  -0.04021891  -4.87591023  12.00000000
   C   6.0   2.26976182  -0.20761073  -7.48959624  12.00000000
   C   6.0  -2.25628693   0.05554238  -7.42576821  12.00000000
   C   6.0   4.34597439  -0.05652651  -3.02350120  12.00000000
   C   6.0  -4.35617377   0.02416880  -3.23048312  12.00000000
   C   6.0   5.61270060  -0.01897371   1.01818352  12.00000000
   C   6.0  -5.64875383   0.08865074   0.92966892  12.00000000
   C   6.0   6.90773897   0.19331480  -4.00553693  12.00000000
   C   6.0  -6.81972306  -0.17345498  -3.83899989  12.00000000
   C   6.0   8.16785296   0.08726917   0.11785199  12.00000000
   C   6.0  -8.26659445   0.05741030   0.42037523  12.00000000
   C   6.0   8.92203664   0.07519341  -2.21806168  12.00000000
   C   6.0  -8.80017644  -0.09070921  -2.01917238  12.00000000
   C   6.0  -0.26972234   0.03783698   8.83682293  12.00000000
   C   6.0  -0.12539985   2.26724246   4.87743262  12.00000000
   C   6.0  -0.31209652  -2.34255226   4.86707444  12.00000000
   C   6.0  -0.03972980   2.29475183   7.34389715  12.00000000
   C   6.0  -0.06792094  -2.22720117   7.57134701  12.00000000
   C   6.0   0.03905130   4.43286184   3.22798959  12.00000000
   C   6.0  -0.16524871  -4.47042029   3.12943596  12.00000000
   C   6.0  -0.05720293   5.55639346  -0.92069285  12.00000000
   C   6.0   0.05958129  -5.68402503  -0.88591543  12.00000000
   C   6.0   0.41712501   6.97861903   3.99878795  12.00000000
   C   6.0   0.08830731  -6.97249892   3.81304996  12.00000000
   C   6.0   0.06320108   8.13366212  -0.53351917  12.00000000
   C   6.0   0.23651158  -8.24197301  -0.41373034  12.00000000
   C   6.0   0.19789900   8.83220480   2.01127995  12.00000000
   C   6.0   0.18840338  -8.90401430   2.22125206  12.00000000
   H   1.0   0.25612455   0.29827545 -10.76798366   1.00782500
   H   1.0   4.24799825   0.06198603  -8.23403645   1.00782500
   H   1.0  -4.26341499   0.41024408  -8.35133491   1.00782500
   H   1.0  10.78430134   0.29132326  -2.67120577   1.00782500
   H   1.0 -10.79381559  -0.05343745  -2.33257857   1.00782500
   H   1.0   7.22228080  -0.26336320  -5.96124413   1.00782500
   H   1.0  -7.59363197  -0.64760398  -5.48983977   1.00782500
   H   1.0   9.51896359   0.48642411   1.74820479   1.00782500
   H   1.0  -9.45102515  -0.11058685   2.25771791   1.00782500
   H   1.0   5.05393415  -0.11714146   2.86622767   1.00782500
   H   1.0  -4.86212143  -0.48734587   2.87860860   1.00782500
   H   1.0  -0.43538799   0.22114796  10.93272469   1.00782500
   H   1.0   0.26454829   4.21161821   8.23277894   1.00782500
   H   1.0  -0.09095243  -4.09853678   8.54396147   1.00782500
   H   1.0   0.74409073  10.83197208   2.69323156   1.00782500
   H   1.0  -0.01838463 -10.90790281   2.67417480   1.00782500
   H   1.0   0.71976336   7.43812446   5.91104159   1.00782500
   H   1.0   0.37908346  -7.48210673   5.72664899   1.00782500
   H   1.0   0.18639645   9.46142378  -2.07136041   1.00782500
   H   1.0   0.23970282 -10.02384961  -1.50985697   1.00782500
   H   1.0  -0.58814307   4.55403131  -2.78711907   1.00782500
   H   1.0   0.03835762  -4.70590824  -2.81353607   1.00782500
