# Supplementary material for: Branching mechanism of photoswitching in an Fe(II) polypyridyl complex explained by full singlet-triplet-quintet dynamics
Source: Commun Chem. 2023 Jan 9;6:7. doi: 10.1038/s42004-022-00796-z (PMC9829715; doi:10.1038/s42004-022-00796-z)
Supplement: Supplementary file 5 — Supplementary Data 2 [file 42004_2022_796_MOESM5_ESM.zip › geom_236]

  Fe  26.0   0.05267483  -0.02556639   0.09889233  55.93494200
   N   7.0  -0.12742059  -0.00999060  -3.61032224  14.00307400
   N   7.0   3.80174061  -0.02418885  -0.57781632  14.00307400
   N   7.0  -3.60515863  -0.09592840  -0.61461975  14.00307400
   N   7.0  -0.02949116  -0.04707369   3.61274676  14.00307400
   N   7.0   0.23429189   3.74257463   0.66385275  14.00307400
   N   7.0  -0.02857848  -3.63869361   0.66166082  14.00307400
   C   6.0   0.09029904  -0.07689815  -8.94793270  12.00000000
   C   6.0   2.05282571  -0.04826203  -4.89559408  12.00000000
   C   6.0  -2.21037298  -0.16040734  -4.90458636  12.00000000
   C   6.0   2.43787631   0.10730610  -7.55884727  12.00000000
   C   6.0  -2.22050048   0.21349989  -7.65555905  12.00000000
   C   6.0   4.23293721   0.04967254  -3.23625104  12.00000000
   C   6.0  -4.35675756   0.00726977  -3.15341635  12.00000000
   C   6.0   5.72747832   0.01400485   1.05514167  12.00000000
   C   6.0  -5.54054069  -0.17246821   1.05630340  12.00000000
   C   6.0   6.74178631  -0.02487823  -3.96161229  12.00000000
   C   6.0  -6.89506471  -0.25850150  -4.02905835  12.00000000
   C   6.0   8.38160746   0.05111196   0.28806275  12.00000000
   C   6.0  -8.20325640  -0.30731310   0.34600060  12.00000000
   C   6.0   8.76503188   0.08141378  -2.26719056  12.00000000
   C   6.0  -8.85519082  -0.19510345  -2.13239680  12.00000000
   C   6.0   0.01498082   0.14440194   8.81121880  12.00000000
   C   6.0   0.12787467   2.29781051   4.85294261  12.00000000
   C   6.0   0.01233165  -2.31350329   4.90379854  12.00000000
   C   6.0   0.01946131   2.40358641   7.50283923  12.00000000
   C   6.0  -0.01203287  -2.35924968   7.65676926  12.00000000
   C   6.0   0.07845825   4.39758719   3.12530606  12.00000000
   C   6.0  -0.09907428  -4.37519415   3.21591737  12.00000000
   C   6.0   0.14310016   5.73528860  -0.99788227  12.00000000
   C   6.0  -0.16860014  -5.49073403  -1.10492479  12.00000000
   C   6.0   0.11177499   6.96763487   4.01582226  12.00000000
   C   6.0  -0.36759247  -6.90405930   3.96167236  12.00000000
   C   6.0  -0.08931583   8.24394323  -0.32428296  12.00000000
   C   6.0  -0.08754385  -8.06361199  -0.44606887  12.00000000
   C   6.0  -0.10754259   8.90572767   2.14844647  12.00000000
   C   6.0  -0.29336341  -8.89486786   2.07497897  12.00000000
   H   1.0  -0.18635232  -0.05109560 -11.05274860   1.00782500
   H   1.0   4.39474954   0.57194767  -8.28018011   1.00782500
   H   1.0  -3.77290106   0.27649152  -8.52837829   1.00782500
   H   1.0  10.73409743   0.15057264  -2.65517760   1.00782500
   H   1.0 -10.39735882  -0.33555101  -3.12742167   1.00782500
   H   1.0   7.24589275   0.00588747  -5.78840812   1.00782500
   H   1.0  -7.60353023   0.22324797  -6.05007976   1.00782500
   H   1.0   9.87178161   0.47240611   1.75087770   1.00782500
   H   1.0  -9.47262677   0.31814599   1.98376889   1.00782500
   H   1.0   5.11528571   0.26936566   2.81236863   1.00782500
   H   1.0  -5.14681651  -0.09992080   3.26317487   1.00782500
   H   1.0  -0.15403569   0.32410103  10.83760747   1.00782500
   H   1.0  -0.04846619   4.41876995   8.40491274   1.00782500
   H   1.0   0.16059705  -3.96137261   8.80537365   1.00782500
   H   1.0  -0.23362302  11.07781645   2.76131125   1.00782500
   H   1.0   0.07882360 -10.68264924   2.71569103   1.00782500
   H   1.0   0.39042324   7.26870552   5.84557668   1.00782500
   H   1.0  -0.37032871  -7.44426865   6.02946220   1.00782500
   H   1.0  -0.06829632   9.34431340  -1.77573885   1.00782500
   H   1.0   0.15119213  -9.49820331  -2.02479979   1.00782500
   H   1.0   0.26203807   5.06390530  -2.93791947   1.00782500
   H   1.0  -0.50944020  -4.98018139  -3.21166803   1.00782500
