# Supplementary material for: Branching mechanism of photoswitching in an Fe(II) polypyridyl complex explained by full singlet-triplet-quintet dynamics
Source: Commun Chem. 2023 Jan 9;6:7. doi: 10.1038/s42004-022-00796-z (PMC9829715; doi:10.1038/s42004-022-00796-z)
Supplement: Supplementary file 5 — Supplementary Data 2 [file 42004_2022_796_MOESM5_ESM.zip › geom_237]

  Fe  26.0  -0.00687637   0.01299847   0.01501908  55.93494200
   N   7.0  -0.01180503   0.16088573  -3.61793515  14.00307400
   N   7.0   3.73758711  -0.01523575  -0.36879539  14.00307400
   N   7.0  -3.86556156   0.06934236  -0.51870579  14.00307400
   N   7.0   0.02794058   0.01022658   3.61662319  14.00307400
   N   7.0   0.02306730   3.57208002   0.63971644  14.00307400
   N   7.0  -0.17418679  -3.74315566   0.55377215  14.00307400
   C   6.0   0.09699945   0.07161387  -8.63024772  12.00000000
   C   6.0   2.22998828   0.18576843  -4.82029176  12.00000000
   C   6.0  -2.32170573   0.00075003  -4.91546664  12.00000000
   C   6.0   2.40436498   0.32300591  -7.49947658  12.00000000
   C   6.0  -2.24825811   0.00981483  -7.44963326  12.00000000
   C   6.0   4.38279923  -0.02778069  -2.94418003  12.00000000
   C   6.0  -4.40005482   0.06318215  -3.02635028  12.00000000
   C   6.0   5.74921293  -0.13486176   1.10023690  12.00000000
   C   6.0  -5.60695992   0.00713300   1.19474488  12.00000000
   C   6.0   6.91134329  -0.02311348  -3.88764145  12.00000000
   C   6.0  -6.84789643  -0.06501015  -3.90258518  12.00000000
   C   6.0   8.26976695  -0.22910821   0.43800487  12.00000000
   C   6.0  -8.33228533  -0.02475228   0.34889947  12.00000000
   C   6.0   8.90691697  -0.17000214  -2.07945532  12.00000000
   C   6.0  -8.84946344  -0.27365006  -2.32560740  12.00000000
   C   6.0   0.17565057   0.08733706   8.78643393  12.00000000
   C   6.0  -0.23688034   2.14925028   4.76952476  12.00000000
   C   6.0   0.17686564  -2.23639465   4.82010939  12.00000000
   C   6.0   0.04673631   2.37129168   7.39770762  12.00000000
   C   6.0   0.19496377  -2.13957776   7.62471495  12.00000000
   C   6.0  -0.27153448   4.33335566   2.96399229  12.00000000
   C   6.0   0.13955618  -4.33133791   3.12495281  12.00000000
   C   6.0   0.06201826   5.62265215  -1.06628280  12.00000000
   C   6.0  -0.50320854  -5.70566946  -1.14357454  12.00000000
   C   6.0  -0.02636381   6.88177605   3.77683525  12.00000000
   C   6.0   0.29789489  -6.91000530   3.83786962  12.00000000
   C   6.0  -0.02761087   8.19661291  -0.46697541  12.00000000
   C   6.0  -0.20013969  -8.23752658  -0.50702329  12.00000000
   C   6.0   0.05917674   8.90945227   2.09958982  12.00000000
   C   6.0   0.03378039  -8.79667845   2.05468264  12.00000000
   H   1.0   0.22298186  -0.08765353 -10.66959550   1.00782500
   H   1.0   4.09989434   0.24317427  -8.58676280   1.00782500
   H   1.0  -3.83522057  -0.28320377  -8.74122370   1.00782500
   H   1.0  10.58538903  -0.68360712  -2.93150321   1.00782500
   H   1.0 -10.73608129  -0.61153727  -2.63540694   1.00782500
   H   1.0   7.05016925  -0.14687448  -5.97182574   1.00782500
   H   1.0  -7.07141197  -0.19517496  -5.83176237   1.00782500
   H   1.0   9.56289221   0.17086304   1.92713611   1.00782500
   H   1.0  -9.81056572   0.15529819   1.50629535   1.00782500
   H   1.0   5.17252926   0.40277185   3.14286562   1.00782500
   H   1.0  -5.00029516   0.20695920   3.02549290   1.00782500
   H   1.0   0.72658246   0.03214519  10.82570467   1.00782500
   H   1.0  -0.22873197   4.49669375   8.21966094   1.00782500
   H   1.0   0.34448491  -4.01482584   8.46725626   1.00782500
   H   1.0  -0.27038457  11.16815715   2.69082317   1.00782500
   H   1.0   0.42859606 -10.87023681   3.08851793   1.00782500
   H   1.0   0.08098178   7.26167996   5.74009339   1.00782500
   H   1.0   0.23604068  -7.60132071   5.64266567   1.00782500
   H   1.0  -0.01534238   9.58740248  -1.98349595   1.00782500
   H   1.0   0.41283161  -9.54606583  -1.85387599   1.00782500
   H   1.0  -0.27138762   5.11163231  -2.91047932   1.00782500
   H   1.0  -0.81205312  -5.16911727  -3.33968387   1.00782500
