# Supplementary material for: Branching mechanism of photoswitching in an Fe(II) polypyridyl complex explained by full singlet-triplet-quintet dynamics
Source: Commun Chem. 2023 Jan 9;6:7. doi: 10.1038/s42004-022-00796-z (PMC9829715; doi:10.1038/s42004-022-00796-z)
Supplement: Supplementary file 5 — Supplementary Data 2 [file 42004_2022_796_MOESM5_ESM.zip › geom_238]

  Fe  26.0   0.00899834  -0.10140473  -0.01251744  55.93494200
   N   7.0  -0.04131125  -0.03458777  -3.61531058  14.00307400
   N   7.0   3.78372107   0.16505136  -0.58295147  14.00307400
   N   7.0  -3.71376731   0.11161990  -0.57997618  14.00307400
   N   7.0   0.08530416  -0.13600955   3.69141406  14.00307400
   N   7.0   0.15719372   3.80378994   0.50710030  14.00307400
   N   7.0  -0.16878764  -3.73514225   0.62466143  14.00307400
   C   6.0  -0.05977689  -0.12476877  -8.67404788  12.00000000
   C   6.0   2.22412611   0.15389384  -4.83840741  12.00000000
   C   6.0  -2.24224679  -0.01403431  -4.77248703  12.00000000
   C   6.0   2.34986379   0.09444443  -7.40898480  12.00000000
   C   6.0  -2.23156585  -0.07793058  -7.42936942  12.00000000
   C   6.0   4.41159933   0.25005551  -3.25511355  12.00000000
   C   6.0  -4.52802502   0.01153337  -3.13054190  12.00000000
   C   6.0   5.78550027   0.31984457   0.96288951  12.00000000
   C   6.0  -5.53116356   0.03891949   1.11158476  12.00000000
   C   6.0   6.79658717   0.12019595  -3.98352429  12.00000000
   C   6.0  -6.94621936  -0.17861315  -3.76909966  12.00000000
   C   6.0   8.33505302   0.09859877   0.51669626  12.00000000
   C   6.0  -8.10632291  -0.15342705   0.41654710  12.00000000
   C   6.0   8.84335841  -0.09214699  -2.14519413  12.00000000
   C   6.0  -8.80253494  -0.28405334  -2.06884430  12.00000000
   C   6.0  -0.28701979   0.04232157   8.89990962  12.00000000
   C   6.0   0.15193245   2.09066655   4.84944070  12.00000000
   C   6.0  -0.06017355  -2.29022201   4.92729771  12.00000000
   C   6.0   0.08665011   2.30929008   7.48990081  12.00000000
   C   6.0  -0.36960554  -2.21721406   7.58697061  12.00000000
   C   6.0   0.17360754   4.37948565   3.06942665  12.00000000
   C   6.0  -0.05714973  -4.36062097   2.96231015  12.00000000
   C   6.0   0.09856644   5.52496012  -1.22866677  12.00000000
   C   6.0   0.12967012  -5.62173576  -1.05994922  12.00000000
   C   6.0   0.10250144   6.91241045   4.03734837  12.00000000
   C   6.0  -0.21681600  -6.95002377   3.90788845  12.00000000
   C   6.0   0.14424173   8.22991787  -0.48506092  12.00000000
   C   6.0  -0.09006390  -8.04539187  -0.50020994  12.00000000
   C   6.0  -0.08981073   8.81967999   2.12173040  12.00000000
   C   6.0  -0.09768186  -8.67788769   1.97511393  12.00000000
   H   1.0  -0.17172621  -0.55469778 -10.69752457   1.00782500
   H   1.0   4.09390370   0.27537038  -9.02516138   1.00782500
   H   1.0  -4.12701036  -0.07957067  -8.28414214   1.00782500
   H   1.0  10.54208906  -0.46190027  -2.79387445   1.00782500
   H   1.0 -10.86556563   0.26565950  -3.04139955   1.00782500
   H   1.0   7.37129644  -0.29102587  -5.91490241   1.00782500
   H   1.0  -7.68065309  -0.07368770  -5.64805435   1.00782500
   H   1.0   9.57431268  -0.13818333   1.71519289   1.00782500
   H   1.0  -9.41618957   0.17566268   1.95001688   1.00782500
   H   1.0   5.13806230   0.24181755   2.91439364   1.00782500
   H   1.0  -4.59605323   0.58506621   3.18200138   1.00782500
   H   1.0  -0.40099995  -0.17273037  10.99367511   1.00782500
   H   1.0  -0.22680073   4.01231615   8.52691847   1.00782500
   H   1.0  -0.48930788  -3.96761283   8.26790633   1.00782500
   H   1.0   0.34553048  10.73430553   2.76237453   1.00782500
   H   1.0   0.12573878 -10.79642932   2.49222274   1.00782500
   H   1.0   0.15704073   7.27052948   5.83095953   1.00782500
   H   1.0   0.32557256  -7.64088782   5.96423799   1.00782500
   H   1.0   0.03782868   9.63999589  -1.97877250   1.00782500
   H   1.0  -0.31817296  -9.52847487  -1.83839820   1.00782500
   H   1.0  -0.25642989   4.89657024  -3.15777613   1.00782500
   H   1.0  -0.09676124  -4.86095875  -3.16797756   1.00782500
