# Supplementary material for: Branching mechanism of photoswitching in an Fe(II) polypyridyl complex explained by full singlet-triplet-quintet dynamics
Source: Commun Chem. 2023 Jan 9;6:7. doi: 10.1038/s42004-022-00796-z (PMC9829715; doi:10.1038/s42004-022-00796-z)
Supplement: Supplementary file 5 — Supplementary Data 2 [file 42004_2022_796_MOESM5_ESM.zip › geom_239]

  Fe  26.0   0.04397230   0.06195661  -0.03969891  55.93494200
   N   7.0   0.00175203  -0.10535084  -3.48994628  14.00307400
   N   7.0   3.81195730   0.11358239  -0.70674090  14.00307400
   N   7.0  -3.80799925   0.09380255  -0.67159591  14.00307400
   N   7.0   0.18873114  -0.08586194   3.62063596  14.00307400
   N   7.0  -0.08252223   3.68944251   0.72757265  14.00307400
   N   7.0  -0.03477745  -3.98553648   0.65700449  14.00307400
   C   6.0  -0.09749922   0.00467986  -8.80373654  12.00000000
   C   6.0   2.22679069  -0.02443410  -4.88234782  12.00000000
   C   6.0  -2.12359736   0.02138061  -4.78873410  12.00000000
   C   6.0   2.27480583  -0.18986490  -7.48199783  12.00000000
   C   6.0  -2.18851471   0.02622918  -7.42201892  12.00000000
   C   6.0   4.41296029  -0.09522017  -3.26775963  12.00000000
   C   6.0  -4.32209628   0.10165596  -3.14707881  12.00000000
   C   6.0   5.61877479   0.15947017   0.94362796  12.00000000
   C   6.0  -5.65074528   0.13976690   0.97913575  12.00000000
   C   6.0   7.06647533  -0.02908536  -3.88099703  12.00000000
   C   6.0  -6.75877478   0.27812461  -4.00551337  12.00000000
   C   6.0   8.37294705   0.05853803   0.38803613  12.00000000
   C   6.0  -8.11561004   0.01417054   0.28221191  12.00000000
   C   6.0   8.98979107   0.04732438  -2.08311305  12.00000000
   C   6.0  -8.71591330   0.22526390  -2.20609726  12.00000000
   C   6.0   0.22691913   0.02571361   8.89908113  12.00000000
   C   6.0  -0.22113819   2.28102018   4.90360400  12.00000000
   C   6.0  -0.09524646  -2.22915849   4.86017614  12.00000000
   C   6.0   0.30993705   2.31820216   7.54652443  12.00000000
   C   6.0   0.15550669  -2.15936033   7.46072772  12.00000000
   C   6.0  -0.21622307   4.38693212   3.17684417  12.00000000
   C   6.0  -0.04821677  -4.54852830   3.19051487  12.00000000
   C   6.0  -0.24953444   5.51317958  -1.02892740  12.00000000
   C   6.0  -0.17478051  -5.83410294  -1.13076666  12.00000000
   C   6.0  -0.08970141   6.93783251   3.94441376  12.00000000
   C   6.0   0.01988854  -7.04785320   3.97814875  12.00000000
   C   6.0  -0.46768043   8.10562492  -0.39796132  12.00000000
   C   6.0  -0.26655982  -8.30625154  -0.36737317  12.00000000
   C   6.0  -0.14191281   8.78316778   2.21904615  12.00000000
   C   6.0   0.01408729  -8.92026535   2.16240358  12.00000000
   H   1.0   0.27223296   0.50150623 -10.87912333   1.00782500
   H   1.0   4.05437861  -0.85072919  -8.39615511   1.00782500
   H   1.0  -4.12069489   0.67419756  -8.63367973   1.00782500
   H   1.0  11.02248689   0.02879393  -2.32709457   1.00782500
   H   1.0 -10.82109235   0.31842880  -2.77166559   1.00782500
   H   1.0   7.73863094  -0.74238100  -5.52134617   1.00782500
   H   1.0  -7.47074104   0.04108601  -6.07904338   1.00782500
   H   1.0   9.72657645  -0.05160058   1.72551583   1.00782500
   H   1.0  -9.47188004   0.18695317   1.80852243   1.00782500
   H   1.0   5.05622801  -0.17517425   3.09084896   1.00782500
   H   1.0  -5.03689810   0.03633740   2.96542541   1.00782500
   H   1.0   0.66254428   0.11838090  10.77583637   1.00782500
   H   1.0   0.06809239   4.27497788   8.18224057   1.00782500
   H   1.0  -0.19522317  -3.92730147   8.65544912   1.00782500
   H   1.0  -0.57997878  10.61500272   2.33823262   1.00782500
   H   1.0   0.10717905 -10.52885866   2.54191507   1.00782500
   H   1.0   0.16800875   7.26423253   5.92213864   1.00782500
   H   1.0   0.20155612  -7.60345940   5.87401772   1.00782500
   H   1.0  -0.87290315   9.73739245  -2.00877357   1.00782500
   H   1.0  -0.27447046  -9.90538878  -1.70497498   1.00782500
   H   1.0  -0.39488928   4.85619475  -2.65305017   1.00782500
   H   1.0  -0.31693149  -4.94379172  -3.08138004   1.00782500
