# Supplementary material for: Branching mechanism of photoswitching in an Fe(II) polypyridyl complex explained by full singlet-triplet-quintet dynamics
Source: Commun Chem. 2023 Jan 9;6:7. doi: 10.1038/s42004-022-00796-z (PMC9829715; doi:10.1038/s42004-022-00796-z)
Supplement: Supplementary file 5 — Supplementary Data 2 [file 42004_2022_796_MOESM5_ESM.zip › geom_24]

  Fe  26.0  -0.02820694   0.04124519   0.05589432  55.93494200
   N   7.0   0.02954033   0.04586821  -3.63304366  14.00307400
   N   7.0   3.74881278   0.12546400  -0.60174404  14.00307400
   N   7.0  -3.86817369  -0.07128051  -0.63592882  14.00307400
   N   7.0  -0.05307417   0.12373445   3.60062879  14.00307400
   N   7.0  -0.06278014   3.87567159   0.76005689  14.00307400
   N   7.0   0.00648206  -3.66312693   0.61487146  14.00307400
   C   6.0  -0.01529413   0.04043471  -8.89409370  12.00000000
   C   6.0   2.30212697   0.19183859  -4.85696646  12.00000000
   C   6.0  -2.21549777  -0.03020719  -4.88892118  12.00000000
   C   6.0   2.23623999   0.11280140  -7.34848661  12.00000000
   C   6.0  -2.30245623  -0.12068989  -7.45713175  12.00000000
   C   6.0   4.42462145   0.13894983  -3.18577971  12.00000000
   C   6.0  -4.42698321   0.09859888  -3.11846637  12.00000000
   C   6.0   5.60545342  -0.10037520   0.97619106  12.00000000
   C   6.0  -5.72672038  -0.36409518   0.99307688  12.00000000
   C   6.0   6.90398466  -0.19542662  -3.98391490  12.00000000
   C   6.0  -6.89640689  -0.04661339  -3.94308187  12.00000000
   C   6.0   8.25140998  -0.32823260   0.44516726  12.00000000
   C   6.0  -8.31592063  -0.38424825   0.32777496  12.00000000
   C   6.0   8.83419923  -0.56135166  -2.15537940  12.00000000
   C   6.0  -8.80976329  -0.08605745  -2.04800334  12.00000000
   C   6.0   0.10150936   0.06312719   8.77367036  12.00000000
   C   6.0  -0.07722418   2.36236822   4.96407731  12.00000000
   C   6.0   0.10665664  -2.12512761   4.81307703  12.00000000
   C   6.0   0.08175457   2.37603564   7.57522350  12.00000000
   C   6.0  -0.29732302  -2.25255007   7.50109273  12.00000000
   C   6.0  -0.02797173   4.52364660   3.25208870  12.00000000
   C   6.0   0.25323875  -4.38949127   3.09556516  12.00000000
   C   6.0  -0.10583018   5.60737043  -1.06879226  12.00000000
   C   6.0   0.01010305  -5.47621400  -1.12396053  12.00000000
   C   6.0   0.03076855   7.06448927   3.96444959  12.00000000
   C   6.0   0.31713104  -6.93344218   3.84936911  12.00000000
   C   6.0   0.04913692   8.22092071  -0.42793257  12.00000000
   C   6.0  -0.02889871  -8.10673229  -0.52293098  12.00000000
   C   6.0   0.09516113   8.90133813   2.10267007  12.00000000
   C   6.0   0.02960150  -8.73913110   2.07729986  12.00000000
   H   1.0   0.49118125  -0.28649195 -10.89447180   1.00782500
   H   1.0   4.20814027   0.20913120  -8.38309203   1.00782500
   H   1.0  -4.15933021   0.09911085  -8.64792593   1.00782500
   H   1.0  10.81213317  -0.99602160  -2.92858443   1.00782500
   H   1.0 -10.76098540   0.09206052  -2.68642994   1.00782500
   H   1.0   7.32845218  -0.96592739  -6.03755607   1.00782500
   H   1.0  -7.03156861   0.89411840  -5.77830200   1.00782500
   H   1.0   9.51940975  -0.56139191   2.08290281   1.00782500
   H   1.0  -9.70799953  -0.32739571   1.74530195   1.00782500
   H   1.0   5.15770993  -0.11550769   2.90239227   1.00782500
   H   1.0  -5.22813703  -0.53577729   2.83616437   1.00782500
   H   1.0  -0.39640189   0.49107686  10.95427282   1.00782500
   H   1.0   0.41984341   4.03330421   8.67129091   1.00782500
   H   1.0  -1.05115405  -3.96186139   8.35521097   1.00782500
   H   1.0  -0.21342164  10.63581708   2.57131623   1.00782500
   H   1.0   0.21956005 -10.87958809   2.21667491   1.00782500
   H   1.0  -0.55094257   7.66449043   6.11642105   1.00782500
   H   1.0   0.27009180  -7.13999351   5.91877417   1.00782500
   H   1.0   0.05148785   9.42972026  -1.97742409   1.00782500
   H   1.0   0.32769345  -9.46141745  -2.01508666   1.00782500
   H   1.0  -0.21857719   4.61201027  -2.85520407   1.00782500
   H   1.0   0.24027692  -4.87465703  -2.99785586   1.00782500
