# Supplementary material for: Branching mechanism of photoswitching in an Fe(II) polypyridyl complex explained by full singlet-triplet-quintet dynamics
Source: Commun Chem. 2023 Jan 9;6:7. doi: 10.1038/s42004-022-00796-z (PMC9829715; doi:10.1038/s42004-022-00796-z)
Supplement: Supplementary file 5 — Supplementary Data 2 [file 42004_2022_796_MOESM5_ESM.zip › geom_240]

  Fe  26.0   0.01685632   0.06179123  -0.03202571  55.93494200
   N   7.0  -0.07754340  -0.08847693  -3.58729838  14.00307400
   N   7.0   3.81979181   0.05593248  -0.55377361  14.00307400
   N   7.0  -3.75048818  -0.09948237  -0.70654526  14.00307400
   N   7.0  -0.11764329  -0.04070150   3.61993433  14.00307400
   N   7.0  -0.18725438   3.81843154   0.57261101  14.00307400
   N   7.0   0.19258719  -3.76744989   0.58603767  14.00307400
   C   6.0  -0.07128734   0.39702192  -8.90048751  12.00000000
   C   6.0   2.23995470  -0.06146414  -4.82610038  12.00000000
   C   6.0  -2.19296285   0.09807713  -4.97309680  12.00000000
   C   6.0   2.28955141   0.11951296  -7.64812744  12.00000000
   C   6.0  -2.24138289   0.33045751  -7.44666551  12.00000000
   C   6.0   4.41138699  -0.13093103  -3.13249064  12.00000000
   C   6.0  -4.37161577   0.06336404  -3.23099558  12.00000000
   C   6.0   5.75757685  -0.29458505   1.17839974  12.00000000
   C   6.0  -5.66025485  -0.17554003   1.14456635  12.00000000
   C   6.0   6.97057063  -0.15982232  -3.91280568  12.00000000
   C   6.0  -7.00514071   0.15940254  -4.00067020  12.00000000
   C   6.0   8.17369929  -0.46614787   0.45352231  12.00000000
   C   6.0  -8.16289523   0.11512343   0.40309192  12.00000000
   C   6.0   8.94065889  -0.46148658  -2.11995838  12.00000000
   C   6.0  -8.75812206   0.07405785  -2.11407921  12.00000000
   C   6.0   0.05713441   0.05497118   8.79233836  12.00000000
   C   6.0  -0.13707000   2.24133245   4.83911687  12.00000000
   C   6.0   0.15533030  -2.27930811   4.83227565  12.00000000
   C   6.0   0.12584828   2.24345576   7.45122994  12.00000000
   C   6.0   0.05063998  -2.22296592   7.49225240  12.00000000
   C   6.0   0.06535590   4.47291178   3.15075058  12.00000000
   C   6.0   0.12731657  -4.44993992   3.08051087  12.00000000
   C   6.0  -0.18320545   5.81289682  -0.90371455  12.00000000
   C   6.0   0.02420436  -5.71589190  -0.91832947  12.00000000
   C   6.0  -0.11956501   7.02460776   3.87407424  12.00000000
   C   6.0   0.26526658  -6.83633799   3.99896849  12.00000000
   C   6.0  -0.43360981   8.25517305  -0.52913016  12.00000000
   C   6.0  -0.18833084  -8.19711912  -0.23136859  12.00000000
   C   6.0  -0.32116297   8.86056776   2.00543957  12.00000000
   C   6.0   0.19152872  -8.94586854   2.32921249  12.00000000
   H   1.0   0.06657536   0.36078214 -10.70233987   1.00782500
   H   1.0   4.05874575   0.58100283  -8.59525539   1.00782500
   H   1.0  -3.84029717   0.01036864  -8.47554194   1.00782500
   H   1.0  11.06286380  -0.21602800  -2.43533645   1.00782500
   H   1.0 -10.51979187   0.02080948  -3.08451533   1.00782500
   H   1.0   7.85889921  -0.00046235  -5.98305501   1.00782500
   H   1.0  -7.44444410  -0.16768367  -5.99453007   1.00782500
   H   1.0   9.66521111  -0.30362199   1.74748204   1.00782500
   H   1.0  -9.97532522  -0.00523488   1.95759883   1.00782500
   H   1.0   4.90597251  -0.48044602   3.13673167   1.00782500
   H   1.0  -4.60503504   0.20936866   2.70071864   1.00782500
   H   1.0  -0.06377622   0.13521338  10.83720266   1.00782500
   H   1.0  -0.05071350   3.96237545   8.52535127   1.00782500
   H   1.0   0.18222144  -4.14738924   8.61300760   1.00782500
   H   1.0  -0.23112208  10.60497747   3.03761675   1.00782500
   H   1.0   0.17702617 -10.95001750   3.03554863   1.00782500
   H   1.0  -0.09967450   7.44943600   5.92104601   1.00782500
   H   1.0   0.51207859  -7.17661207   6.00637738   1.00782500
   H   1.0  -0.43086086   9.56146978  -1.74910027   1.00782500
   H   1.0  -0.13932296  -9.91035217  -1.58764261   1.00782500
   H   1.0  -0.13412362   5.02973164  -2.76444518   1.00782500
   H   1.0  -0.20880051  -5.41897992  -3.04996635   1.00782500
