# Supplementary material for: Branching mechanism of photoswitching in an Fe(II) polypyridyl complex explained by full singlet-triplet-quintet dynamics
Source: Commun Chem. 2023 Jan 9;6:7. doi: 10.1038/s42004-022-00796-z (PMC9829715; doi:10.1038/s42004-022-00796-z)
Supplement: Supplementary file 5 — Supplementary Data 2 [file 42004_2022_796_MOESM5_ESM.zip › geom_241]

  Fe  26.0  -0.02142579  -0.02630407   0.12766242  55.93494200
   N   7.0   0.14604991  -0.06672493  -3.74815721  14.00307400
   N   7.0   3.66733128  -0.04823817  -0.58885386  14.00307400
   N   7.0  -3.78993273   0.09902924  -0.62862120  14.00307400
   N   7.0  -0.01295393  -0.13398490   3.51828542  14.00307400
   N   7.0   0.04106298   3.71099547   0.56200797  14.00307400
   N   7.0  -0.04366826  -3.84081559   0.84979679  14.00307400
   C   6.0   0.00560870   0.31725216  -8.97879666  12.00000000
   C   6.0   2.27341201  -0.03628977  -5.01120766  12.00000000
   C   6.0  -2.27377445  -0.00876772  -5.01814722  12.00000000
   C   6.0   2.46015174   0.25259939  -7.68203450  12.00000000
   C   6.0  -2.20383810   0.05602935  -7.67298877  12.00000000
   C   6.0   4.45504075   0.03143809  -3.08730439  12.00000000
   C   6.0  -4.40098488  -0.07220566  -3.16840578  12.00000000
   C   6.0   5.73480827   0.11811333   1.07205157  12.00000000
   C   6.0  -5.67664880   0.13398311   1.09548889  12.00000000
   C   6.0   6.79791880   0.25767756  -3.76895597  12.00000000
   C   6.0  -6.96300934  -0.02596865  -3.91792090  12.00000000
   C   6.0   8.23946493  -0.14187277   0.57106007  12.00000000
   C   6.0  -8.14109300   0.06509779   0.53038318  12.00000000
   C   6.0   8.81073802   0.05058225  -2.09082642  12.00000000
   C   6.0  -8.88137918   0.00520116  -2.05873554  12.00000000
   C   6.0   0.17908093   0.02155654   8.68685294  12.00000000
   C   6.0   0.01644654   2.21739963   4.77877821  12.00000000
   C   6.0   0.11451315  -2.26786008   4.86155443  12.00000000
   C   6.0   0.01782843   2.27616799   7.21714345  12.00000000
   C   6.0   0.13274946  -2.33765411   7.36159735  12.00000000
   C   6.0  -0.31304496   4.45056575   3.04572512  12.00000000
   C   6.0  -0.06125086  -4.54942166   3.22711027  12.00000000
   C   6.0  -0.28459318   5.69921821  -1.04187911  12.00000000
   C   6.0  -0.22209293  -5.61394082  -0.95882249  12.00000000
   C   6.0  -0.13393680   6.94526037   3.81652517  12.00000000
   C   6.0   0.02417637  -7.06703696   4.10363551  12.00000000
   C   6.0   0.14294831   8.16616464  -0.46165924  12.00000000
   C   6.0  -0.04291314  -8.28443287  -0.22049542  12.00000000
   C   6.0   0.25164256   8.85687054   2.07568047  12.00000000
   C   6.0   0.01729894  -9.03371813   2.22372565  12.00000000
   H   1.0   0.07473360   0.39022346 -11.07460590   1.00782500
   H   1.0   4.34197079   0.15044616  -8.64010888   1.00782500
   H   1.0  -3.82654763   0.33433295  -8.98749184   1.00782500
   H   1.0  10.97990621   0.35542127  -2.76071904   1.00782500
   H   1.0 -10.82709953  -0.16384489  -2.25686642   1.00782500
   H   1.0   7.18389841   0.05220106  -5.92190517   1.00782500
   H   1.0  -7.28432198  -0.22849079  -5.80024440   1.00782500
   H   1.0   9.43926716  -0.03552531   2.04044172   1.00782500
   H   1.0 -10.01827350   0.17143516   1.67379718   1.00782500
   H   1.0   5.26939020  -0.13993987   3.07506331   1.00782500
   H   1.0  -4.88377301  -0.15894218   2.83100724   1.00782500
   H   1.0   0.68309658  -0.28480516  10.67771166   1.00782500
   H   1.0   0.07803211   4.13827324   8.25214597   1.00782500
   H   1.0   0.10083416  -4.32381670   8.39633030   1.00782500
   H   1.0   0.62179936  10.85004537   2.65458061   1.00782500
   H   1.0  -0.20211949 -11.04465656   2.68850741   1.00782500
   H   1.0  -0.47783282   7.31497488   5.58592734   1.00782500
   H   1.0   0.02686454  -7.52826833   5.94426970   1.00782500
   H   1.0  -0.19586543   9.67507500  -1.76740515   1.00782500
   H   1.0  -0.00357763  -9.93273092  -1.44856547   1.00782500
   H   1.0  -0.44000055   4.84937659  -3.10060397   1.00782500
   H   1.0  -0.45711252  -4.83348210  -3.04599386   1.00782500
