# Supplementary material for: Branching mechanism of photoswitching in an Fe(II) polypyridyl complex explained by full singlet-triplet-quintet dynamics
Source: Commun Chem. 2023 Jan 9;6:7. doi: 10.1038/s42004-022-00796-z (PMC9829715; doi:10.1038/s42004-022-00796-z)
Supplement: Supplementary file 5 — Supplementary Data 2 [file 42004_2022_796_MOESM5_ESM.zip › geom_243]

  Fe  26.0  -0.13051526  -0.06512773   0.03797261  55.93494200
   N   7.0  -0.05502667   0.09323555  -3.58394206  14.00307400
   N   7.0   3.80900764  -0.09243573  -0.62349021  14.00307400
   N   7.0  -3.92389687   0.06460443  -0.71062826  14.00307400
   N   7.0  -0.05335066  -0.04061460   3.64974934  14.00307400
   N   7.0   0.12159034   3.77251561   0.62451741  14.00307400
   N   7.0   0.12559247  -3.94143799   0.44401435  14.00307400
   C   6.0   0.03568174   0.04197521  -8.83667176  12.00000000
   C   6.0   2.14113203  -0.05914369  -4.93070992  12.00000000
   C   6.0  -2.26106986   0.10746318  -4.93424315  12.00000000
   C   6.0   2.20723544  -0.02328348  -7.52725114  12.00000000
   C   6.0  -2.31771826   0.13578605  -7.43572829  12.00000000
   C   6.0   4.52311752   0.17134178  -3.20721951  12.00000000
   C   6.0  -4.53531695   0.00372193  -3.07473361  12.00000000
   C   6.0   5.61590276  -0.27094067   1.09369015  12.00000000
   C   6.0  -5.60924220  -0.07284237   1.08110548  12.00000000
   C   6.0   6.95979593   0.12348218  -3.95870240  12.00000000
   C   6.0  -7.10975914   0.12698969  -3.86201933  12.00000000
   C   6.0   8.20363097  -0.21411950   0.47471797  12.00000000
   C   6.0  -8.12755302   0.25254810   0.49558444  12.00000000
   C   6.0   8.83868752   0.01929728  -1.90013988  12.00000000
   C   6.0  -8.75981446   0.11625419  -2.15658526  12.00000000
   C   6.0  -0.10492474   0.05787494   8.69038404  12.00000000
   C   6.0  -0.00105251   2.22478421   4.76923958  12.00000000
   C   6.0   0.11091085  -2.14587210   4.92388045  12.00000000
   C   6.0  -0.18173500   2.43247806   7.39806728  12.00000000
   C   6.0   0.05301707  -2.27163477   7.53848208  12.00000000
   C   6.0   0.25679771   4.40903791   3.17329090  12.00000000
   C   6.0  -0.01258997  -4.52881774   3.28962612  12.00000000
   C   6.0   0.15624269   5.55961567  -1.17409934  12.00000000
   C   6.0   0.17926255  -5.62113692  -1.20106761  12.00000000
   C   6.0  -0.10622622   6.91515514   3.89114037  12.00000000
   C   6.0   0.10677220  -6.97531005   3.93509058  12.00000000
   C   6.0  -0.19404538   8.24576972  -0.51280325  12.00000000
   C   6.0   0.20323531  -8.32664072  -0.38414521  12.00000000
   C   6.0  -0.08368890   8.84173471   2.08602728  12.00000000
   C   6.0   0.27586252  -8.81447574   2.19896113  12.00000000
   H   1.0  -0.23489445   0.14583772 -10.85029046   1.00782500
   H   1.0   4.11653483  -0.17772371  -8.23392928   1.00782500
   H   1.0  -3.87193094   0.07355073  -8.73958317   1.00782500
   H   1.0  10.97813069   0.00647830  -2.57391435   1.00782500
   H   1.0 -10.98141017   0.10881229  -2.37453921   1.00782500
   H   1.0   7.78915593  -0.28938322  -6.07733364   1.00782500
   H   1.0  -7.67731580   0.41107315  -5.70846346   1.00782500
   H   1.0   9.78328548  -0.11028195   1.77143212   1.00782500
   H   1.0  -9.77545243   0.80472465   2.14590108   1.00782500
   H   1.0   5.02173349  -0.89655562   3.23936248   1.00782500
   H   1.0  -4.71855076  -0.31385972   3.15141083   1.00782500
   H   1.0  -0.57948559   0.14409659  10.85325093   1.00782500
   H   1.0   0.10806771   4.09224406   8.48126698   1.00782500
   H   1.0   0.04254118  -3.99213013   8.77452406   1.00782500
   H   1.0   0.11445568  10.84831583   2.88997333   1.00782500
   H   1.0   0.37429489 -10.80799073   2.64985983   1.00782500
   H   1.0  -0.31149106   7.54181245   5.98821202   1.00782500
   H   1.0  -0.08215627  -7.17237869   5.96827171   1.00782500
   H   1.0   0.13401556   9.82882583  -1.86267069   1.00782500
   H   1.0   0.35445111  -9.98519049  -1.84503301   1.00782500
   H   1.0   0.50545075   4.99392123  -3.22335690   1.00782500
   H   1.0   0.31441518  -5.12726898  -3.07912101   1.00782500
