# Supplementary material for: Branching mechanism of photoswitching in an Fe(II) polypyridyl complex explained by full singlet-triplet-quintet dynamics
Source: Commun Chem. 2023 Jan 9;6:7. doi: 10.1038/s42004-022-00796-z (PMC9829715; doi:10.1038/s42004-022-00796-z)
Supplement: Supplementary file 5 — Supplementary Data 2 [file 42004_2022_796_MOESM5_ESM.zip › geom_244]

  Fe  26.0   0.11534964   0.11655058  -0.03418754  55.93494200
   N   7.0  -0.05833169   0.12673326  -3.66316356  14.00307400
   N   7.0   3.71471778  -0.02130038  -0.82790576  14.00307400
   N   7.0  -3.80857399   0.15143728  -0.57874621  14.00307400
   N   7.0   0.00828400  -0.05480667   3.64002322  14.00307400
   N   7.0   0.00297082   3.99433268   0.71119686  14.00307400
   N   7.0   0.04708248  -3.84951407   0.55585951  14.00307400
   C   6.0  -0.12917192   0.18502405  -8.83998481  12.00000000
   C   6.0   2.16197953  -0.08690880  -4.90459561  12.00000000
   C   6.0  -2.24057164  -0.11686970  -4.83223147  12.00000000
   C   6.0   2.20441920   0.06216432  -7.54463027  12.00000000
   C   6.0  -2.32305423   0.09074999  -7.57357019  12.00000000
   C   6.0   4.41347114  -0.13589762  -3.23414197  12.00000000
   C   6.0  -4.37491080  -0.18050486  -3.14315421  12.00000000
   C   6.0   5.65212442  -0.12470339   0.93252288  12.00000000
   C   6.0  -5.64102744   0.24643727   1.03208610  12.00000000
   C   6.0   6.81472335  -0.50064718  -3.91925398  12.00000000
   C   6.0  -6.92938504  -0.16455823  -3.84852466  12.00000000
   C   6.0   8.19006967  -0.29463847   0.43295362  12.00000000
   C   6.0  -8.17941983   0.42554636   0.44743791  12.00000000
   C   6.0   8.79119243  -0.36406263  -2.09622528  12.00000000
   C   6.0  -8.83731487   0.06391499  -2.03680113  12.00000000
   C   6.0  -0.11425683  -0.09549933   8.72443092  12.00000000
   C   6.0  -0.20198662   2.28735458   4.94659798  12.00000000
   C   6.0  -0.07897952  -2.20408864   4.90379822  12.00000000
   C   6.0  -0.29381433   2.19037596   7.53763988  12.00000000
   C   6.0  -0.04756085  -2.26640484   7.60218894  12.00000000
   C   6.0   0.01011034   4.46697738   3.13268808  12.00000000
   C   6.0   0.04162064  -4.36041502   3.14092836  12.00000000
   C   6.0   0.14223012   5.67419234  -1.14337429  12.00000000
   C   6.0   0.12090568  -5.65608457  -1.01022795  12.00000000
   C   6.0  -0.35123561   6.93408299   3.98478799  12.00000000
   C   6.0   0.10576745  -6.94987098   4.02076641  12.00000000
   C   6.0   0.05747642   8.15590416  -0.29581706  12.00000000
   C   6.0   0.48955069  -8.15804075  -0.42787058  12.00000000
   C   6.0  -0.23073644   8.70078133   2.27793405  12.00000000
   C   6.0   0.52021720  -8.72339164   2.06213476  12.00000000
   H   1.0   0.07461696   0.25978299 -11.11727526   1.00782500
   H   1.0   4.00963004  -0.11062052  -8.61687383   1.00782500
   H   1.0  -3.95409931  -0.72877159  -8.51660775   1.00782500
   H   1.0  10.56416719  -0.49460570  -2.58579667   1.00782500
   H   1.0 -11.01985853   0.48594949  -2.73387774   1.00782500
   H   1.0   7.59929627  -0.07912830  -6.01454773   1.00782500
   H   1.0  -7.97821752  -0.81174351  -5.78499149   1.00782500
   H   1.0   9.56846685  -0.61719222   1.69186014   1.00782500
   H   1.0  -9.33782477   0.42279458   1.88788609   1.00782500
   H   1.0   4.76817229  -0.33943154   2.88537756   1.00782500
   H   1.0  -4.97727974   0.43561495   2.99138272   1.00782500
   H   1.0  -0.43195387   0.07619490  10.80017519   1.00782500
   H   1.0  -0.97193856   3.82154750   8.69284233   1.00782500
   H   1.0  -0.23394853  -3.91141118   8.61559041   1.00782500
   H   1.0  -0.26726509  10.61898506   2.85609620   1.00782500
   H   1.0   1.07223626 -10.51034629   3.02013154   1.00782500
   H   1.0  -0.55782275   7.63057260   5.88835752   1.00782500
   H   1.0   0.08327400  -7.19183668   6.05158276   1.00782500
   H   1.0   0.03874996   9.64486508  -1.92244584   1.00782500
   H   1.0  -0.00881712  -9.66609879  -1.80288389   1.00782500
   H   1.0   0.15902770   5.33093113  -3.32458675   1.00782500
   H   1.0  -0.22983725  -4.84936919  -2.71391763   1.00782500
