# Supplementary material for: Branching mechanism of photoswitching in an Fe(II) polypyridyl complex explained by full singlet-triplet-quintet dynamics
Source: Commun Chem. 2023 Jan 9;6:7. doi: 10.1038/s42004-022-00796-z (PMC9829715; doi:10.1038/s42004-022-00796-z)
Supplement: Supplementary file 5 — Supplementary Data 2 [file 42004_2022_796_MOESM5_ESM.zip › geom_245]

  Fe  26.0  -0.13450053   0.16268830  -0.00736939  55.93494200
   N   7.0   0.00999726  -0.09527405  -3.67915978  14.00307400
   N   7.0   3.79641583   0.16109562  -0.75789196  14.00307400
   N   7.0  -3.75515796   0.15852734  -0.55301081  14.00307400
   N   7.0  -0.08278855  -0.02127545   3.52702635  14.00307400
   N   7.0   0.11297474   3.79702558   0.76274338  14.00307400
   N   7.0   0.03097950  -3.67355660   0.70602241  14.00307400
   C   6.0  -0.05878002  -0.47962219  -8.69429450  12.00000000
   C   6.0   2.29737765  -0.03961861  -4.79884342  12.00000000
   C   6.0  -2.15703460  -0.15343396  -4.78654915  12.00000000
   C   6.0   2.18774307  -0.25400443  -7.42152943  12.00000000
   C   6.0  -2.34740417  -0.43085538  -7.38440941  12.00000000
   C   6.0   4.51800168   0.01767161  -3.22544036  12.00000000
   C   6.0  -4.44179854  -0.02645033  -2.99251088  12.00000000
   C   6.0   5.52322379   0.09987800   0.99507690  12.00000000
   C   6.0  -5.65107597   0.15645129   1.03552459  12.00000000
   C   6.0   6.87866223  -0.03047073  -3.93455072  12.00000000
   C   6.0  -6.83433601   0.03501816  -3.89589871  12.00000000
   C   6.0   8.10891699   0.19472897   0.49565703  12.00000000
   C   6.0  -8.17516742   0.15276306   0.29754295  12.00000000
   C   6.0   8.80878618   0.13161177  -2.06307497  12.00000000
   C   6.0  -8.71832450   0.13695155  -2.11161916  12.00000000
   C   6.0   0.00996994  -0.10560918   8.80803980  12.00000000
   C   6.0  -0.18799003   2.26575655   4.88586676  12.00000000
   C   6.0   0.12822696  -2.23771339   4.94370293  12.00000000
   C   6.0  -0.17240540   2.13156821   7.52686150  12.00000000
   C   6.0   0.05920657  -2.34966913   7.57079675  12.00000000
   C   6.0   0.15351145   4.30621000   3.21288622  12.00000000
   C   6.0   0.03839310  -4.47569050   3.06016543  12.00000000
   C   6.0   0.18666381   5.61769611  -0.93820789  12.00000000
   C   6.0  -0.04137936  -5.50974489  -1.11981120  12.00000000
   C   6.0   0.06622142   6.91218733   3.92769552  12.00000000
   C   6.0   0.03348559  -7.06304350   3.80797216  12.00000000
   C   6.0   0.15455648   8.12064663  -0.34419412  12.00000000
   C   6.0   0.06810626  -8.02972991  -0.72602128  12.00000000
   C   6.0  -0.11067339   8.90073344   2.05357461  12.00000000
   C   6.0   0.11118819  -8.93480583   1.94901824  12.00000000
   H   1.0   0.07104037  -1.15821742 -10.92921855   1.00782500
   H   1.0   3.90039238  -0.31900987  -8.65401693   1.00782500
   H   1.0  -3.81986765  -0.36123208  -8.54509988   1.00782500
   H   1.0  10.41018616  -0.08309048  -2.74616588   1.00782500
   H   1.0 -10.84499440   0.38397863  -2.86200985   1.00782500
   H   1.0   7.66430302  -0.11409877  -5.97833994   1.00782500
   H   1.0  -7.23599928  -0.13457202  -6.06729645   1.00782500
   H   1.0   9.64084214   0.21785694   1.55439932   1.00782500
   H   1.0  -9.40416538   0.27967329   1.84453522   1.00782500
   H   1.0   4.96417880   0.31214545   3.07996956   1.00782500
   H   1.0  -4.95494262   0.06219115   2.99888306   1.00782500
   H   1.0   0.25463009  -0.11872430  10.64768004   1.00782500
   H   1.0   0.12254512   3.85650125   8.63912459   1.00782500
   H   1.0  -0.08667449  -4.22444332   8.73280745   1.00782500
   H   1.0  -0.32462679  10.78094036   2.64649345   1.00782500
   H   1.0   0.27364929 -11.11146084   2.23706407   1.00782500
   H   1.0   0.46242630   6.85203127   6.04702033   1.00782500
   H   1.0  -0.76024116  -7.60428861   5.72951468   1.00782500
   H   1.0  -0.02546793   9.63431227  -1.54943583   1.00782500
   H   1.0   0.00060094  -9.30312529  -2.12571820   1.00782500
   H   1.0   0.06928237   4.70165010  -3.07343820   1.00782500
   H   1.0   0.33584917  -4.91616995  -2.88579504   1.00782500
