# Supplementary material for: Branching mechanism of photoswitching in an Fe(II) polypyridyl complex explained by full singlet-triplet-quintet dynamics
Source: Commun Chem. 2023 Jan 9;6:7. doi: 10.1038/s42004-022-00796-z (PMC9829715; doi:10.1038/s42004-022-00796-z)
Supplement: Supplementary file 5 — Supplementary Data 2 [file 42004_2022_796_MOESM5_ESM.zip › geom_246]

  Fe  26.0   0.04711039  -0.01700113  -0.00749935  55.93494200
   N   7.0   0.19833466  -0.05099806  -3.41345556  14.00307400
   N   7.0   3.91325555  -0.08341567  -0.77935620  14.00307400
   N   7.0  -3.70105884   0.04708948  -0.48310992  14.00307400
   N   7.0   0.09444932  -0.02108776   3.63109803  14.00307400
   N   7.0  -0.02084133   3.76485866   0.55187427  14.00307400
   N   7.0   0.17874909  -3.77931341   0.61219538  14.00307400
   C   6.0  -0.10889876  -0.02351706  -8.82574697  12.00000000
   C   6.0   2.40642386  -0.31639848  -4.98588451  12.00000000
   C   6.0  -2.23485754  -0.03714061  -4.69193650  12.00000000
   C   6.0   2.30135133  -0.30345885  -7.62130383  12.00000000
   C   6.0  -2.21363462  -0.11649316  -7.37288390  12.00000000
   C   6.0   4.54887287  -0.07847843  -3.15488206  12.00000000
   C   6.0  -4.41599314   0.05036909  -3.04443696  12.00000000
   C   6.0   5.61557202  -0.11869396   1.03280233  12.00000000
   C   6.0  -5.77276383   0.04865587   1.02430561  12.00000000
   C   6.0   7.07551192  -0.04218813  -4.03111596  12.00000000
   C   6.0  -6.85334022   0.08673348  -3.88057133  12.00000000
   C   6.0   8.19148316   0.10014272   0.49278971  12.00000000
   C   6.0  -8.00839970   0.29806694   0.50532115  12.00000000
   C   6.0   8.99226947   0.44680159  -1.89806804  12.00000000
   C   6.0  -8.74989493   0.28302468  -1.97235459  12.00000000
   C   6.0  -0.20700690  -0.10134952   8.77377568  12.00000000
   C   6.0  -0.01180590   2.25811005   4.77574417  12.00000000
   C   6.0   0.15032715  -2.09279735   4.83349598  12.00000000
   C   6.0  -0.01842580   2.22041411   7.34666217  12.00000000
   C   6.0   0.19633712  -2.31165855   7.57067486  12.00000000
   C   6.0  -0.15793486   4.42875111   3.21706527  12.00000000
   C   6.0  -0.01990603  -4.32020275   3.12888703  12.00000000
   C   6.0  -0.43620532   5.60818044  -1.10338520  12.00000000
   C   6.0  -0.25196572  -5.70380369  -1.10029968  12.00000000
   C   6.0  -0.04492772   6.84575794   3.94121507  12.00000000
   C   6.0  -0.03638876  -6.99276349   3.82706360  12.00000000
   C   6.0  -0.27022968   8.19159879  -0.42997137  12.00000000
   C   6.0  -0.19734918  -8.17253209  -0.49670713  12.00000000
   C   6.0  -0.17367378   8.80998840   2.14698743  12.00000000
   C   6.0  -0.24296946  -8.73124825   1.97117755  12.00000000
   H   1.0  -0.18914802   0.34120305 -11.02379277   1.00782500
   H   1.0   3.80037180  -0.24127675  -8.83912333   1.00782500
   H   1.0  -3.85388718  -0.14003670  -8.33999252   1.00782500
   H   1.0  10.99956729   0.62031641  -2.68439101   1.00782500
   H   1.0 -10.74766330   0.14051922  -2.74737592   1.00782500
   H   1.0   7.74953465  -0.06409100  -5.98846369   1.00782500
   H   1.0  -7.22265610  -0.05150703  -5.88737873   1.00782500
   H   1.0   9.78123205   0.13769302   1.86169541   1.00782500
   H   1.0  -9.17709336   0.18698115   1.98571871   1.00782500
   H   1.0   5.31489281  -0.43011744   2.94067400   1.00782500
   H   1.0  -5.12420396   0.14542354   2.82942393   1.00782500
   H   1.0  -0.45893032   0.25714489  10.86566983   1.00782500
   H   1.0  -0.27759593   4.01129199   8.88975498   1.00782500
   H   1.0   0.36084868  -4.40311422   8.09986554   1.00782500
   H   1.0  -0.21201937  10.88116234   2.87010712   1.00782500
   H   1.0   0.16742444 -11.12444765   2.93922231   1.00782500
   H   1.0   0.00084079   7.64902351   5.85844610   1.00782500
   H   1.0  -0.16478050  -7.60035771   5.54054267   1.00782500
   H   1.0  -0.46754639  10.11858631  -1.95714348   1.00782500
   H   1.0  -0.30935526  -9.83149246  -1.92515442   1.00782500
   H   1.0  -0.35097226   4.84168445  -3.08897089   1.00782500
   H   1.0  -0.15126585  -5.34057111  -3.18276377   1.00782500
