# Supplementary material for: Branching mechanism of photoswitching in an Fe(II) polypyridyl complex explained by full singlet-triplet-quintet dynamics
Source: Commun Chem. 2023 Jan 9;6:7. doi: 10.1038/s42004-022-00796-z (PMC9829715; doi:10.1038/s42004-022-00796-z)
Supplement: Supplementary file 5 — Supplementary Data 2 [file 42004_2022_796_MOESM5_ESM.zip › geom_247]

  Fe  26.0   0.04416424  -0.04044473  -0.01671952  55.93494200
   N   7.0   0.13343229   0.10400421  -3.57722848  14.00307400
   N   7.0   3.73686601  -0.07317015  -0.56875806  14.00307400
   N   7.0  -3.77627953  -0.07865413  -0.43215366  14.00307400
   N   7.0   0.02670311   0.04454019   3.51307533  14.00307400
   N   7.0   0.00840328   3.70594197   0.52805936  14.00307400
   N   7.0  -0.21902671  -3.77306843   0.63248585  14.00307400
   C   6.0   0.07566061   0.20532194  -8.82699942  12.00000000
   C   6.0   2.25429378   0.06864793  -4.79896719  12.00000000
   C   6.0  -2.24547452   0.08746746  -4.84447870  12.00000000
   C   6.0   2.23434693   0.03970786  -7.52694734  12.00000000
   C   6.0  -2.23018493   0.28567453  -7.52610444  12.00000000
   C   6.0   4.46858261   0.07715339  -3.17601682  12.00000000
   C   6.0  -4.36106105  -0.12416309  -2.97267516  12.00000000
   C   6.0   5.57847072  -0.20879891   1.04856320  12.00000000
   C   6.0  -5.69154470  -0.27726457   1.31910672  12.00000000
   C   6.0   6.99995067   0.13429325  -3.92087627  12.00000000
   C   6.0  -6.86809964  -0.08497132  -3.84752774  12.00000000
   C   6.0   8.14368317  -0.21479170   0.40868112  12.00000000
   C   6.0  -8.26449478  -0.08173112   0.46047322  12.00000000
   C   6.0   8.86658109   0.09646344  -2.14999511  12.00000000
   C   6.0  -8.85833076  -0.04196844  -2.05469120  12.00000000
   C   6.0   0.11346892   0.20283217   8.75851149  12.00000000
   C   6.0   0.02164265   2.24697353   4.66235432  12.00000000
   C   6.0   0.04441378  -2.19190650   4.83796723  12.00000000
   C   6.0   0.09469219   2.40381394   7.27420291  12.00000000
   C   6.0  -0.20447802  -2.26936222   7.59363030  12.00000000
   C   6.0  -0.22692157   4.44763588   3.06536216  12.00000000
   C   6.0  -0.07497686  -4.30479441   2.99069828  12.00000000
   C   6.0   0.02206047   5.54776661  -1.05884452  12.00000000
   C   6.0   0.09125758  -5.64675339  -1.10071018  12.00000000
   C   6.0  -0.12461549   6.94953796   3.86692873  12.00000000
   C   6.0  -0.04222695  -6.86890127   3.95551202  12.00000000
   C   6.0   0.18259773   8.05089965  -0.43277382  12.00000000
   C   6.0   0.07288149  -8.16431069  -0.43963872  12.00000000
   C   6.0   0.06955688   8.79846314   2.12421912  12.00000000
   C   6.0  -0.13929598  -8.91077277   2.17391075  12.00000000
   H   1.0  -0.09156876   0.31723371 -10.72062902   1.00782500
   H   1.0   4.01775494  -0.27795191  -8.44930528   1.00782500
   H   1.0  -4.27449630   0.28705739  -8.32127869   1.00782500
   H   1.0  10.88141065   0.33373426  -2.07327897   1.00782500
   H   1.0 -11.02133674  -0.31169452  -2.96178312   1.00782500
   H   1.0   7.10203150   0.59072399  -6.00935411   1.00782500
   H   1.0  -7.25120491   0.47062638  -5.69645158   1.00782500
   H   1.0   9.44588513  -0.22791859   1.91642737   1.00782500
   H   1.0 -10.04209908   0.09094827   1.86807310   1.00782500
   H   1.0   5.31518758  -0.16837091   3.32136765   1.00782500
   H   1.0  -5.23202966  -0.35725629   3.37660579   1.00782500
   H   1.0  -0.29388500   0.60394709  10.65456872   1.00782500
   H   1.0   0.31618791   3.92268266   8.52590262   1.00782500
   H   1.0  -0.38115621  -4.22029819   8.53506137   1.00782500
   H   1.0   0.32969597  10.73671705   2.28771852   1.00782500
   H   1.0   0.02594720 -10.77939042   2.99925241   1.00782500
   H   1.0  -0.27618183   7.45975054   6.12362056   1.00782500
   H   1.0  -0.20716403  -7.31052536   5.92700896   1.00782500
   H   1.0  -0.10625850   9.40975624  -2.01245937   1.00782500
   H   1.0   0.24217999  -9.74950942  -1.90126321   1.00782500
   H   1.0  -0.21273696   4.74471498  -3.09297840   1.00782500
   H   1.0   0.48275773  -5.34465724  -3.06255072   1.00782500
