# Supplementary material for: Branching mechanism of photoswitching in an Fe(II) polypyridyl complex explained by full singlet-triplet-quintet dynamics
Source: Commun Chem. 2023 Jan 9;6:7. doi: 10.1038/s42004-022-00796-z (PMC9829715; doi:10.1038/s42004-022-00796-z)
Supplement: Supplementary file 5 — Supplementary Data 2 [file 42004_2022_796_MOESM5_ESM.zip › geom_248]

  Fe  26.0   0.04678565  -0.10837702  -0.08250537  55.93494200
   N   7.0  -0.00984900  -0.12909483  -3.62772099  14.00307400
   N   7.0   3.85506491   0.17625511  -0.53121203  14.00307400
   N   7.0  -3.69494553   0.12787818  -0.59677266  14.00307400
   N   7.0   0.04863522   0.01636356   3.54315519  14.00307400
   N   7.0  -0.23007067   3.85530887   0.64141164  14.00307400
   N   7.0  -0.11844209  -3.93779677   0.61246364  14.00307400
   C   6.0  -0.11234030  -0.16334424  -8.96343646  12.00000000
   C   6.0   2.11737189   0.12787661  -5.01795155  12.00000000
   C   6.0  -2.29952833  -0.15807679  -4.94466953  12.00000000
   C   6.0   2.26002038   0.13641364  -7.54472781  12.00000000
   C   6.0  -2.28324298  -0.26759347  -7.52438062  12.00000000
   C   6.0   4.45250343   0.04138060  -3.15640874  12.00000000
   C   6.0  -4.46408100   0.00822338  -3.03276179  12.00000000
   C   6.0   5.66473285   0.14066898   1.05822213  12.00000000
   C   6.0  -5.69349667   0.09369421   1.19269417  12.00000000
   C   6.0   7.00707087   0.14679742  -3.71781613  12.00000000
   C   6.0  -6.99115808   0.17851996  -3.83493776  12.00000000
   C   6.0   8.21657541  -0.36667198   0.57386024  12.00000000
   C   6.0  -8.11452081   0.09165710   0.33239764  12.00000000
   C   6.0   9.02017541   0.07756426  -1.96147848  12.00000000
   C   6.0  -8.91925359  -0.01503915  -2.12925643  12.00000000
   C   6.0   0.09129422   0.11570016   8.70683722  12.00000000
   C   6.0  -0.15810975   2.27589975   4.87957746  12.00000000
   C   6.0   0.18966762  -2.28982252   4.76652337  12.00000000
   C   6.0   0.05346803   2.46951302   7.48921895  12.00000000
   C   6.0   0.20610642  -2.17359863   7.54351764  12.00000000
   C   6.0  -0.02136129   4.46748999   3.04268563  12.00000000
   C   6.0  -0.11583341  -4.47324139   3.06589267  12.00000000
   C   6.0  -0.07885002   5.67726396  -0.96141688  12.00000000
   C   6.0  -0.03351436  -5.66959828  -1.08167526  12.00000000
   C   6.0  -0.04595138   6.86509684   3.96903978  12.00000000
   C   6.0  -0.17121649  -7.03780158   3.91961322  12.00000000
   C   6.0  -0.01801647   8.15118499  -0.23175552  12.00000000
   C   6.0   0.25267112  -8.15866573  -0.57525699  12.00000000
   C   6.0   0.10409058   8.98427242   2.20978096  12.00000000
   C   6.0  -0.16553987  -8.87692292   2.19649403  12.00000000
   H   1.0  -0.09111356  -0.53339942 -10.78040646   1.00782500
   H   1.0   4.00585929   0.18331355  -8.27449979   1.00782500
   H   1.0  -3.93221470  -0.71264227  -8.77712057   1.00782500
   H   1.0  10.90084403   0.46429244  -2.45320392   1.00782500
   H   1.0 -10.85327090   0.15407949  -2.61878379   1.00782500
   H   1.0   7.02399741  -0.00950560  -5.72155059   1.00782500
   H   1.0  -7.26016034  -0.03075788  -5.66042720   1.00782500
   H   1.0   9.42140162  -0.26537612   2.19856563   1.00782500
   H   1.0  -9.73222489  -0.08330211   2.12248396   1.00782500
   H   1.0   5.01638479  -0.02629071   2.85341864   1.00782500
   H   1.0  -5.01285342  -0.30358872   2.99250029   1.00782500
   H   1.0   0.00781452   0.36944818  10.70670807   1.00782500
   H   1.0  -0.03516434   4.09804655   8.40595332   1.00782500
   H   1.0   0.18383902  -3.70625747   8.64730163   1.00782500
   H   1.0   0.22074182  10.81232199   2.86797728   1.00782500
   H   1.0  -0.08717248 -10.94519686   2.46435259   1.00782500
   H   1.0   0.04346823   7.42341667   5.93715921   1.00782500
   H   1.0  -0.13010238  -7.73546178   5.69579164   1.00782500
   H   1.0   0.12409295   9.75836781  -1.48915803   1.00782500
   H   1.0   0.22675154  -9.59595928  -2.16041877   1.00782500
   H   1.0  -0.22561758   5.16829622  -3.08092705   1.00782500
   H   1.0   0.26522166  -4.73125401  -3.06664495   1.00782500
