# Supplementary material for: Branching mechanism of photoswitching in an Fe(II) polypyridyl complex explained by full singlet-triplet-quintet dynamics
Source: Commun Chem. 2023 Jan 9;6:7. doi: 10.1038/s42004-022-00796-z (PMC9829715; doi:10.1038/s42004-022-00796-z)
Supplement: Supplementary file 5 — Supplementary Data 2 [file 42004_2022_796_MOESM5_ESM.zip › geom_249]

  Fe  26.0  -0.04125204  -0.08123677   0.02918502  55.93494200
   N   7.0   0.07993921  -0.04376188  -3.60318966  14.00307400
   N   7.0   3.90614940  -0.01886309  -0.64504561  14.00307400
   N   7.0  -3.76127375   0.05702851  -0.61846699  14.00307400
   N   7.0   0.06437494  -0.09138624   3.56388380  14.00307400
   N   7.0   0.24691327   3.74550149   0.73219557  14.00307400
   N   7.0  -0.10232535  -3.67015946   0.67192485  14.00307400
   C   6.0  -0.06664014  -0.01300923  -8.89470805  12.00000000
   C   6.0   2.24033806   0.05091061  -4.91912555  12.00000000
   C   6.0  -2.26115808   0.19592744  -4.93087610  12.00000000
   C   6.0   2.25973473   0.00690410  -7.33723403  12.00000000
   C   6.0  -2.35617509   0.28166514  -7.50878710  12.00000000
   C   6.0   4.49349720  -0.06425389  -3.05689938  12.00000000
   C   6.0  -4.22859452   0.07538809  -3.10770769  12.00000000
   C   6.0   5.65438146   0.17521597   0.87286348  12.00000000
   C   6.0  -5.62591292  -0.06292082   1.15950664  12.00000000
   C   6.0   6.93728611  -0.06791782  -3.99419197  12.00000000
   C   6.0  -6.73511802   0.31678783  -3.87906863  12.00000000
   C   6.0   8.23664608   0.07902924   0.52832222  12.00000000
   C   6.0  -8.17608286  -0.01476875   0.36361781  12.00000000
   C   6.0   8.85372059  -0.04942895  -2.28816875  12.00000000
   C   6.0  -8.79450793  -0.08583115  -2.23128581  12.00000000
   C   6.0  -0.05747681  -0.01952089   8.73982998  12.00000000
   C   6.0   0.09293479   2.19054564   4.94211789  12.00000000
   C   6.0  -0.12069226  -2.20578049   4.84435149  12.00000000
   C   6.0   0.07817415   2.30077659   7.48907820  12.00000000
   C   6.0  -0.13404816  -2.25328133   7.46069823  12.00000000
   C   6.0  -0.08908596   4.37857064   3.13570789  12.00000000
   C   6.0  -0.12328444  -4.40724948   3.29326466  12.00000000
   C   6.0   0.07421328   5.49928421  -1.06266410  12.00000000
   C   6.0  -0.12931499  -5.56763711  -1.02892829  12.00000000
   C   6.0  -0.05236919   6.85424301   3.87101010  12.00000000
   C   6.0   0.12507179  -6.93682092   3.98394643  12.00000000
   C   6.0  -0.10019977   8.07996063  -0.44312384  12.00000000
   C   6.0  -0.19968922  -8.14194367  -0.38106276  12.00000000
   C   6.0  -0.28350983   8.78423822   1.97976638  12.00000000
   C   6.0   0.22327895  -8.85574032   2.22821348  12.00000000
   H   1.0   0.03978859   0.11348257 -11.09681133   1.00782500
   H   1.0   3.97315000   0.03029809  -8.69957705   1.00782500
   H   1.0  -4.38447943   0.21929244  -8.42499247   1.00782500
   H   1.0  10.78215556  -0.38371706  -2.94068178   1.00782500
   H   1.0 -10.71094757  -0.60890277  -2.65211417   1.00782500
   H   1.0   7.52374697  -0.64519884  -6.00968367   1.00782500
   H   1.0  -7.16914825   0.51968061  -5.98528896   1.00782500
   H   1.0   9.21857446   0.02077082   2.22503581   1.00782500
   H   1.0  -9.73891159  -0.41347663   1.87133650   1.00782500
   H   1.0   5.16896292   0.09960345   2.84748385   1.00782500
   H   1.0  -4.92325456  -0.14944361   2.94310045   1.00782500
   H   1.0   0.48130913  -0.07602099  10.78231583   1.00782500
   H   1.0   0.48708957   4.27333172   8.34963970   1.00782500
   H   1.0  -0.62268840  -3.80064761   8.49227315   1.00782500
   H   1.0  -0.16749387  10.69223824   2.76375060   1.00782500
   H   1.0   0.44388383 -10.68234841   2.79321851   1.00782500
   H   1.0  -0.50920955   7.42254609   5.66380741   1.00782500
   H   1.0   0.46372029  -7.41575097   5.91686695   1.00782500
   H   1.0  -0.84267911   9.61442909  -1.87185143   1.00782500
   H   1.0  -0.34385432  -9.75815041  -1.86725213   1.00782500
   H   1.0   0.14368076   4.74320995  -2.97138576   1.00782500
   H   1.0   0.09935101  -5.23738567  -3.11379581   1.00782500
