# Supplementary material for: Branching mechanism of photoswitching in an Fe(II) polypyridyl complex explained by full singlet-triplet-quintet dynamics
Source: Commun Chem. 2023 Jan 9;6:7. doi: 10.1038/s42004-022-00796-z (PMC9829715; doi:10.1038/s42004-022-00796-z)
Supplement: Supplementary file 5 — Supplementary Data 2 [file 42004_2022_796_MOESM5_ESM.zip › geom_25]

  Fe  26.0  -0.02822107   0.05194789  -0.04578922  55.93494200
   N   7.0   0.01056352  -0.14056468  -3.58512243  14.00307400
   N   7.0   3.90848262  -0.06788505  -0.73320896  14.00307400
   N   7.0  -3.66188026   0.02095915  -0.75331969  14.00307400
   N   7.0  -0.11423447   0.12643796   3.52496317  14.00307400
   N   7.0  -0.13934553   3.81160496   0.61771606  14.00307400
   N   7.0   0.05467548  -3.90206920   0.66534987  14.00307400
   C   6.0  -0.02261813   0.12393505  -8.85130761  12.00000000
   C   6.0   2.20063749  -0.09281939  -4.87939159  12.00000000
   C   6.0  -2.26722162  -0.04997421  -4.85780039  12.00000000
   C   6.0   2.22542187   0.10131282  -7.48560143  12.00000000
   C   6.0  -2.29934974   0.26226664  -7.53377021  12.00000000
   C   6.0   4.42482405   0.10020554  -3.16956765  12.00000000
   C   6.0  -4.39797117   0.08223952  -3.11969899  12.00000000
   C   6.0   5.54232067  -0.27167749   1.01660893  12.00000000
   C   6.0  -5.57066822  -0.08594977   1.06631293  12.00000000
   C   6.0   6.91344403   0.26415689  -3.89826096  12.00000000
   C   6.0  -7.00771772   0.03812883  -3.88859481  12.00000000
   C   6.0   8.15436866  -0.19181908   0.50483304  12.00000000
   C   6.0  -8.09800799  -0.23581332   0.50027340  12.00000000
   C   6.0   8.88490878   0.14195367  -1.90611023  12.00000000
   C   6.0  -8.90665901  -0.15057402  -2.06374353  12.00000000
   C   6.0  -0.09634318  -0.01405925   8.78033846  12.00000000
   C   6.0  -0.03783577   2.37709838   4.96226684  12.00000000
   C   6.0  -0.01336791  -2.13168618   4.85181043  12.00000000
   C   6.0  -0.13531529   2.38932927   7.46528414  12.00000000
   C   6.0  -0.01153317  -2.29235983   7.50523858  12.00000000
   C   6.0  -0.04540260   4.36078341   3.18706971  12.00000000
   C   6.0   0.16861342  -4.41582989   3.05535884  12.00000000
   C   6.0  -0.13430310   5.58513564  -1.00611904  12.00000000
   C   6.0  -0.07301598  -5.83227936  -1.09514793  12.00000000
   C   6.0   0.11826900   6.87035426   3.91213846  12.00000000
   C   6.0   0.14088386  -6.88623609   4.02117147  12.00000000
   C   6.0   0.08156645   8.10367320  -0.54531615  12.00000000
   C   6.0  -0.15241708  -8.20802316  -0.32687295  12.00000000
   C   6.0   0.38743864   8.74300359   2.01622619  12.00000000
   C   6.0   0.04227424  -8.90947166   2.20893339  12.00000000
   H   1.0   0.33971945  -0.00678240 -10.79581594   1.00782500
   H   1.0   3.91853435   0.65413752  -8.42356928   1.00782500
   H   1.0  -4.28434375   0.70289970  -8.71181597   1.00782500
   H   1.0  10.82075593   0.52865078  -2.84049033   1.00782500
   H   1.0 -10.86202327  -0.06735803  -2.32067839   1.00782500
   H   1.0   7.70153925   0.42282360  -5.84405046   1.00782500
   H   1.0  -7.11993478  -0.40173811  -5.98279880   1.00782500
   H   1.0   9.73992678  -0.56941041   2.11678227   1.00782500
   H   1.0  -9.61204061   0.17124118   1.89218243   1.00782500
   H   1.0   4.75175133   0.23437264   3.02328853   1.00782500
   H   1.0  -5.24619560   0.46410094   3.01213051   1.00782500
   H   1.0   0.06514999  -0.04533184  10.91619200   1.00782500
   H   1.0  -0.45795826   4.12159981   8.91752836   1.00782500
   H   1.0   0.11215678  -4.40338774   8.38831370   1.00782500
   H   1.0   0.55327299  10.72683356   2.52090492   1.00782500
   H   1.0   0.08604912 -10.87213661   2.70397972   1.00782500
   H   1.0   0.37851056   7.92890503   5.86372589   1.00782500
   H   1.0   0.18262380  -7.24219563   5.95733536   1.00782500
   H   1.0   0.21590944   9.48338134  -1.75183504   1.00782500
   H   1.0  -0.29577767  -9.82273840  -1.36728737   1.00782500
   H   1.0  -0.27692194   4.95565053  -3.14632312   1.00782500
   H   1.0  -0.13523684  -5.06262849  -3.00226096   1.00782500
