# Supplementary material for: Branching mechanism of photoswitching in an Fe(II) polypyridyl complex explained by full singlet-triplet-quintet dynamics
Source: Commun Chem. 2023 Jan 9;6:7. doi: 10.1038/s42004-022-00796-z (PMC9829715; doi:10.1038/s42004-022-00796-z)
Supplement: Supplementary file 5 — Supplementary Data 2 [file 42004_2022_796_MOESM5_ESM.zip › geom_250]

  Fe  26.0   0.13836331  -0.04046267  -0.04331700  55.93494200
   N   7.0   0.07071679  -0.02416949  -3.66474918  14.00307400
   N   7.0   3.79440016  -0.02406272  -0.78047149  14.00307400
   N   7.0  -3.74385481   0.04192097  -0.68004846  14.00307400
   N   7.0  -0.11119128   0.13190619   3.51942841  14.00307400
   N   7.0   0.06845995   3.82362642   0.77527839  14.00307400
   N   7.0   0.14513000  -3.83919940   0.58365444  14.00307400
   C   6.0  -0.05682368  -0.07025978  -8.81007080  12.00000000
   C   6.0   2.26027909  -0.11793965  -4.96072744  12.00000000
   C   6.0  -2.22519590   0.16220522  -4.92073705  12.00000000
   C   6.0   2.10013983  -0.20575871  -7.55715667  12.00000000
   C   6.0  -2.28493242   0.19199134  -7.44544110  12.00000000
   C   6.0   4.50755021  -0.03430259  -3.30352377  12.00000000
   C   6.0  -4.46585555   0.04079868  -3.16005488  12.00000000
   C   6.0   5.68834089  -0.14365865   0.92530411  12.00000000
   C   6.0  -5.58854150   0.00812202   1.05333086  12.00000000
   C   6.0   7.04822458  -0.07938204  -4.05717491  12.00000000
   C   6.0  -7.06912984   0.09507461  -3.80443643  12.00000000
   C   6.0   8.24506263   0.12800358   0.25445736  12.00000000
   C   6.0  -8.11415340   0.05346631   0.59667937  12.00000000
   C   6.0   8.75820707   0.09716779  -2.29969504  12.00000000
   C   6.0  -8.91269300   0.04569665  -1.96652479  12.00000000
   C   6.0  -0.42703019  -0.00266844   8.82536400  12.00000000
   C   6.0  -0.02084270   2.31495656   4.85327162  12.00000000
   C   6.0  -0.28966588  -2.13812141   4.93289127  12.00000000
   C   6.0  -0.17554599   2.22613779   7.51084559  12.00000000
   C   6.0  -0.53004333  -2.30351960   7.60159035  12.00000000
   C   6.0   0.05642706   4.47234602   3.14820762  12.00000000
   C   6.0  -0.13200782  -4.33721421   3.14372207  12.00000000
   C   6.0   0.18601343   5.67233204  -0.99067149  12.00000000
   C   6.0   0.34284879  -5.69710840  -1.05326967  12.00000000
   C   6.0   0.16799505   6.90895115   4.03205393  12.00000000
   C   6.0  -0.00675224  -6.93041655   4.03662494  12.00000000
   C   6.0  -0.05387701   8.26690969  -0.35731972  12.00000000
   C   6.0   0.23934184  -8.28147909  -0.34537325  12.00000000
   C   6.0  -0.13579684   8.83555119   2.27935717  12.00000000
   C   6.0   0.11321236  -8.95303421   2.27193407  12.00000000
   H   1.0  -0.12078813  -0.14041849 -11.11397164   1.00782500
   H   1.0   4.12034735  -0.61471911  -8.83567695   1.00782500
   H   1.0  -4.15919287   0.24459771  -8.51023002   1.00782500
   H   1.0  10.53709665   0.33092029  -3.32974642   1.00782500
   H   1.0 -10.83429197   0.31352212  -2.40263247   1.00782500
   H   1.0   7.34776241   0.47475154  -5.94073355   1.00782500
   H   1.0  -7.31154779   0.37714622  -5.81417946   1.00782500
   H   1.0   9.56525877  -0.15401247   1.59233294   1.00782500
   H   1.0  -9.49020719  -0.38385001   2.29649397   1.00782500
   H   1.0   4.95985579  -0.43801758   2.98588870   1.00782500
   H   1.0  -5.17653639  -0.69372267   2.80004921   1.00782500
   H   1.0  -1.03021869  -0.33550557  10.79699860   1.00782500
   H   1.0   0.09986791   3.83244230   8.59925777   1.00782500
   H   1.0  -0.77723480  -3.84884337   8.67597677   1.00782500
   H   1.0  -0.20955172  10.83817974   3.07342140   1.00782500
   H   1.0  -0.04493211 -11.16031226   2.91452654   1.00782500
   H   1.0   0.01766886   7.57378274   5.87150498   1.00782500
   H   1.0  -0.37644627  -7.32609584   6.16199865   1.00782500
   H   1.0  -0.16531702   9.54007656  -1.92479350   1.00782500
   H   1.0   0.81840823  -9.79219893  -1.62086160   1.00782500
   H   1.0  -0.02439873   4.62658884  -2.81709865   1.00782500
   H   1.0   0.69817234  -5.22469580  -2.78463813   1.00782500
