# Supplementary material for: Branching mechanism of photoswitching in an Fe(II) polypyridyl complex explained by full singlet-triplet-quintet dynamics
Source: Commun Chem. 2023 Jan 9;6:7. doi: 10.1038/s42004-022-00796-z (PMC9829715; doi:10.1038/s42004-022-00796-z)
Supplement: Supplementary file 5 — Supplementary Data 2 [file 42004_2022_796_MOESM5_ESM.zip › geom_251]

  Fe  26.0  -0.00700249  -0.01401741   0.04328609  55.93494200
   N   7.0  -0.11643798  -0.14197394  -3.85861569  14.00307400
   N   7.0   3.78665319   0.03257177  -0.68365994  14.00307400
   N   7.0  -3.82069888  -0.07413633  -0.79496602  14.00307400
   N   7.0   0.03099882   0.12371631   3.56338570  14.00307400
   N   7.0  -0.18426969   3.77534014   0.70626582  14.00307400
   N   7.0   0.03468350  -3.77646300   0.80597342  14.00307400
   C   6.0   0.10079623  -0.23748339  -8.78683263  12.00000000
   C   6.0   2.24711206  -0.10221469  -4.89766305  12.00000000
   C   6.0  -2.12678094  -0.00091369  -4.95373073  12.00000000
   C   6.0   2.45675126  -0.06068452  -7.47152900  12.00000000
   C   6.0  -2.17689113  -0.08112155  -7.58312199  12.00000000
   C   6.0   4.33716093  -0.12754142  -3.20009007  12.00000000
   C   6.0  -4.46558514   0.23026399  -3.21502485  12.00000000
   C   6.0   5.60876055   0.08593394   1.00541670  12.00000000
   C   6.0  -5.58335409  -0.19329588   0.95927911  12.00000000
   C   6.0   6.88186554  -0.04261240  -4.02245921  12.00000000
   C   6.0  -7.10722578   0.45958802  -3.96071784  12.00000000
   C   6.0   8.20316700   0.40027226   0.39905823  12.00000000
   C   6.0  -8.41406136  -0.05486845   0.44219490  12.00000000
   C   6.0   8.84712585   0.13784393  -2.15459329  12.00000000
   C   6.0  -8.97360410   0.22466131  -2.09245567  12.00000000
   C   6.0   0.14923459  -0.18411756   8.90381366  12.00000000
   C   6.0   0.06082764   2.27737246   4.82644612  12.00000000
   C   6.0  -0.04792602  -2.28326571   4.84100517  12.00000000
   C   6.0  -0.03124954   2.26221700   7.57110370  12.00000000
   C   6.0   0.31223629  -2.49834209   7.48148394  12.00000000
   C   6.0   0.06089377   4.45585802   3.07273984  12.00000000
   C   6.0  -0.13678806  -4.41159258   3.16209671  12.00000000
   C   6.0  -0.08260697   5.72428150  -0.96498522  12.00000000
   C   6.0   0.32423319  -5.69662734  -0.99803234  12.00000000
   C   6.0  -0.13019340   6.94980744   3.92428454  12.00000000
   C   6.0   0.01965728  -7.12108594   4.02179241  12.00000000
   C   6.0   0.29337536   8.28023834  -0.34200320  12.00000000
   C   6.0  -0.17585059  -8.21151995  -0.33363243  12.00000000
   C   6.0  -0.00326449   8.85724729   2.19700129  12.00000000
   C   6.0  -0.13234576  -8.90187313   2.27645557  12.00000000
   H   1.0   0.16341222  -0.13212951 -10.85997756   1.00782500
   H   1.0   4.23260984   0.31368115  -8.33316740   1.00782500
   H   1.0  -4.06818301  -0.07916716  -8.65947208   1.00782500
   H   1.0  10.85096746   0.40012398  -2.69594729   1.00782500
   H   1.0 -10.88928358   0.16675970  -2.67432144   1.00782500
   H   1.0   7.58398588  -0.40379073  -6.06128349   1.00782500
   H   1.0  -7.11973449   0.16959792  -6.07903094   1.00782500
   H   1.0   9.55638452   0.91568503   1.84535797   1.00782500
   H   1.0  -9.80449855  -0.24881387   1.82514145   1.00782500
   H   1.0   5.20022894  -0.21258165   3.18902251   1.00782500
   H   1.0  -4.89039295   0.02309729   2.87320532   1.00782500
   H   1.0  -0.21743858  -0.23552659  10.82147691   1.00782500
   H   1.0   0.11555124   3.84629647   8.44873936   1.00782500
   H   1.0   0.46414437  -4.18712154   8.59536354   1.00782500
   H   1.0   0.17385679  10.96202470   2.62903375   1.00782500
   H   1.0   0.06680093 -10.81133421   3.19320261   1.00782500
   H   1.0  -0.54344332   7.39586191   5.83208480   1.00782500
   H   1.0  -0.28545695  -7.54888001   5.94574083   1.00782500
   H   1.0   0.02948106   9.41303281  -1.95189166   1.00782500
   H   1.0  -0.19573033  -9.87054821  -1.96549250   1.00782500
   H   1.0  -0.52610616   5.27588389  -2.86498035   1.00782500
   H   1.0   0.47375201  -5.15196206  -3.09757967   1.00782500
