# Supplementary material for: Branching mechanism of photoswitching in an Fe(II) polypyridyl complex explained by full singlet-triplet-quintet dynamics
Source: Commun Chem. 2023 Jan 9;6:7. doi: 10.1038/s42004-022-00796-z (PMC9829715; doi:10.1038/s42004-022-00796-z)
Supplement: Supplementary file 5 — Supplementary Data 2 [file 42004_2022_796_MOESM5_ESM.zip › geom_252]

  Fe  26.0  -0.09447817   0.02884146  -0.05346876  55.93494200
   N   7.0  -0.04409960  -0.05513255  -3.70458992  14.00307400
   N   7.0   3.64393155   0.18173213  -0.64417340  14.00307400
   N   7.0  -3.78270717   0.19011344  -0.73311096  14.00307400
   N   7.0  -0.02593794   0.05248284   3.62872670  14.00307400
   N   7.0  -0.06454280   3.73467744   0.58975217  14.00307400
   N   7.0  -0.03430819  -3.72804718   0.61216515  14.00307400
   C   6.0   0.05433563  -0.00598608  -8.69839419  12.00000000
   C   6.0   2.33406355  -0.08454374  -4.90685707  12.00000000
   C   6.0  -2.37114859   0.05294993  -4.77621956  12.00000000
   C   6.0   2.43631267  -0.22981371  -7.61409152  12.00000000
   C   6.0  -2.35333485   0.10364215  -7.38225752  12.00000000
   C   6.0   4.38485324  -0.01484547  -3.03694086  12.00000000
   C   6.0  -4.45684808   0.08558670  -3.12368420  12.00000000
   C   6.0   5.62781424   0.09616327   1.16347506  12.00000000
   C   6.0  -5.69011078  -0.06867260   0.97107285  12.00000000
   C   6.0   7.02626144  -0.17891064  -3.82510230  12.00000000
   C   6.0  -6.85997119   0.04172511  -4.10031692  12.00000000
   C   6.0   8.12367784   0.18711560   0.52152448  12.00000000
   C   6.0  -8.18015981  -0.11238734   0.21253623  12.00000000
   C   6.0   8.88122916   0.14010141  -1.95454557  12.00000000
   C   6.0  -8.85007658  -0.05951622  -2.34886013  12.00000000
   C   6.0   0.39072207   0.05420151   8.80856826  12.00000000
   C   6.0  -0.02393810   2.24573192   4.91995323  12.00000000
   C   6.0   0.11105164  -2.31305805   4.81470447  12.00000000
   C   6.0   0.00933147   2.27879018   7.56162337  12.00000000
   C   6.0   0.49992120  -2.36932861   7.61087998  12.00000000
   C   6.0   0.05984005   4.29602252   3.17838533  12.00000000
   C   6.0   0.21002296  -4.44750526   3.21077951  12.00000000
   C   6.0   0.06024446   5.62979701  -1.01651230  12.00000000
   C   6.0  -0.34533812  -5.66871851  -0.95706190  12.00000000
   C   6.0  -0.04467014   6.85705809   4.00522869  12.00000000
   C   6.0   0.12711742  -7.06647693   4.14597104  12.00000000
   C   6.0   0.07362698   8.10983838  -0.41843705  12.00000000
   C   6.0  -0.35937564  -8.18380040  -0.49700624  12.00000000
   C   6.0   0.03026323   8.86657330   2.09011061  12.00000000
   C   6.0  -0.08651544  -8.80775062   1.97092693  12.00000000
   H   1.0  -0.20784798  -0.26069716 -10.76932071   1.00782500
   H   1.0   3.83886623   0.21478446  -8.58832858   1.00782500
   H   1.0  -4.29028465   0.25847665  -8.47746149   1.00782500
   H   1.0  10.90697954   0.47932676  -2.44840017   1.00782500
   H   1.0 -11.00269980  -0.36573862  -2.71737531   1.00782500
   H   1.0   7.46266945  -0.95053662  -5.62929569   1.00782500
   H   1.0  -7.07043360   0.02410238  -6.10359484   1.00782500
   H   1.0   9.62086250   0.64477181   1.86504120   1.00782500
   H   1.0  -9.70592603  -0.27072367   1.61671606   1.00782500
   H   1.0   4.69583578  -0.16936843   2.98151519   1.00782500
   H   1.0  -5.11564951   0.05551756   2.77681297   1.00782500
   H   1.0   0.68796961   0.16171355  11.10797290   1.00782500
   H   1.0  -0.05281525   4.28080017   8.72650248   1.00782500
   H   1.0   0.85401266  -4.15405829   8.65837360   1.00782500
   H   1.0  -0.38495678  10.82966626   2.93275841   1.00782500
   H   1.0   0.32006078 -10.59135584   2.51598697   1.00782500
   H   1.0  -0.05606795   7.51742709   5.60305587   1.00782500
   H   1.0   0.58805962  -7.34922460   5.91911258   1.00782500
   H   1.0   0.08916896   9.72368087  -1.63558603   1.00782500
   H   1.0  -0.44643977  -9.77568574  -2.00683339   1.00782500
   H   1.0  -0.10789497   5.12367088  -3.09509948   1.00782500
   H   1.0  -0.85922622  -5.50984686  -3.07818014   1.00782500
