# Supplementary material for: Branching mechanism of photoswitching in an Fe(II) polypyridyl complex explained by full singlet-triplet-quintet dynamics
Source: Commun Chem. 2023 Jan 9;6:7. doi: 10.1038/s42004-022-00796-z (PMC9829715; doi:10.1038/s42004-022-00796-z)
Supplement: Supplementary file 5 — Supplementary Data 2 [file 42004_2022_796_MOESM5_ESM.zip › geom_253]

  Fe  26.0  -0.09830892  -0.06798565  -0.04421957  55.93494200
   N   7.0   0.02709863  -0.10483069  -3.71232644  14.00307400
   N   7.0   3.68409529   0.11297401  -0.71762741  14.00307400
   N   7.0  -3.82706117  -0.11731263  -0.64127864  14.00307400
   N   7.0  -0.00259110  -0.02000977   3.61420685  14.00307400
   N   7.0   0.09075171   3.65930257   0.58137156  14.00307400
   N   7.0   0.15659895  -3.76826266   0.81983507  14.00307400
   C   6.0  -0.03081164   0.13144922  -8.95179645  12.00000000
   C   6.0   2.26394820  -0.01004328  -4.77201593  12.00000000
   C   6.0  -2.21700575   0.14048277  -4.92237281  12.00000000
   C   6.0   2.28723658  -0.01142397  -7.47399282  12.00000000
   C   6.0  -2.24321600   0.14285647  -7.58176367  12.00000000
   C   6.0   4.43255170   0.01945651  -3.24897060  12.00000000
   C   6.0  -4.40085539   0.05864894  -3.19647183  12.00000000
   C   6.0   5.54996782  -0.21004463   1.06651683  12.00000000
   C   6.0  -5.57460300   0.10968896   1.08059477  12.00000000
   C   6.0   6.93724987   0.19712366  -3.87796856  12.00000000
   C   6.0  -6.94394542   0.48156889  -4.13050968  12.00000000
   C   6.0   8.19376685  -0.10953302   0.48803320  12.00000000
   C   6.0  -8.08566747  -0.03216408   0.27052509  12.00000000
   C   6.0   8.79080622   0.16768862  -2.04969957  12.00000000
   C   6.0  -8.90484229   0.34342833  -2.26023200  12.00000000
   C   6.0   0.24485237   0.00975403   8.79804981  12.00000000
   C   6.0   0.11370257   2.17697217   5.00686984  12.00000000
   C   6.0   0.10516321  -2.31959829   4.77727932  12.00000000
   C   6.0   0.19830648   2.25174064   7.57914846  12.00000000
   C   6.0   0.44342041  -2.28460321   7.49181223  12.00000000
   C   6.0   0.06609753   4.37567536   3.13516651  12.00000000
   C   6.0  -0.05949433  -4.48098444   3.29352119  12.00000000
   C   6.0  -0.06634686   5.52073840  -0.91232477  12.00000000
   C   6.0   0.29193482  -5.78153524  -0.94633497  12.00000000
   C   6.0  -0.20925716   6.89821874   3.82475686  12.00000000
   C   6.0  -0.21277454  -6.98843745   4.09371673  12.00000000
   C   6.0  -0.30639082   8.15843925  -0.49758717  12.00000000
   C   6.0   0.00739447  -8.25310245  -0.16453377  12.00000000
   C   6.0  -0.17682470   8.82268561   2.03657564  12.00000000
   C   6.0  -0.22113352  -8.90287206   2.30662918  12.00000000
   H   1.0  -0.02010141   0.03543281 -10.73120843   1.00782500
   H   1.0   3.89082837  -0.28206421  -8.73062922   1.00782500
   H   1.0  -4.08128688   0.45344103  -8.66887985   1.00782500
   H   1.0  10.75956110   0.84203505  -2.92660638   1.00782500
   H   1.0 -10.82702528   0.33914832  -2.80535131   1.00782500
   H   1.0   7.40860178   0.33212304  -5.88553105   1.00782500
   H   1.0  -7.11079558   0.29970543  -6.17052797   1.00782500
   H   1.0   9.74674144  -0.19940269   2.01706521   1.00782500
   H   1.0  -9.48979591  -0.65422265   1.57380578   1.00782500
   H   1.0   4.72944072  -0.59353289   3.25602341   1.00782500
   H   1.0  -5.23600640  -0.16063848   3.23471403   1.00782500
   H   1.0   0.29047071  -0.02904815  10.94181377   1.00782500
   H   1.0   0.46239892   4.08907620   8.69947755   1.00782500
   H   1.0   0.59703915  -4.02955648   8.38667663   1.00782500
   H   1.0  -0.46049954  10.75585865   2.59612721   1.00782500
   H   1.0  -0.58224411 -11.00864492   2.85113912   1.00782500
   H   1.0  -0.21148217   7.46953489   5.57507005   1.00782500
   H   1.0  -0.34862129  -7.29646386   6.22109934   1.00782500
   H   1.0  -0.68731643   9.34331381  -2.13447979   1.00782500
   H   1.0   0.76966374  -9.66836017  -1.47639076   1.00782500
   H   1.0   0.49377555   5.06470196  -2.89527186   1.00782500
   H   1.0   0.31862869  -5.42990172  -2.82509259   1.00782500
