# Supplementary material for: Branching mechanism of photoswitching in an Fe(II) polypyridyl complex explained by full singlet-triplet-quintet dynamics
Source: Commun Chem. 2023 Jan 9;6:7. doi: 10.1038/s42004-022-00796-z (PMC9829715; doi:10.1038/s42004-022-00796-z)
Supplement: Supplementary file 5 — Supplementary Data 2 [file 42004_2022_796_MOESM5_ESM.zip › geom_254]

  Fe  26.0   0.01069376  -0.11755845   0.02830191  55.93494200
   N   7.0  -0.02339575   0.15311137  -3.62690146  14.00307400
   N   7.0   3.89773563  -0.10108001  -0.54043360  14.00307400
   N   7.0  -3.83598189   0.13758443  -0.74349509  14.00307400
   N   7.0  -0.15806698   0.09769710   3.60675140  14.00307400
   N   7.0  -0.09227435   3.79327154   0.57735936  14.00307400
   N   7.0  -0.04739284  -3.85656709   0.60168571  14.00307400
   C   6.0   0.15416382   0.22643899  -8.89966596  12.00000000
   C   6.0   2.33420385   0.18032843  -4.75996861  12.00000000
   C   6.0  -2.19835456   0.01161149  -4.88511414  12.00000000
   C   6.0   2.31779454   0.11216568  -7.41255800  12.00000000
   C   6.0  -2.32007160  -0.02520997  -7.55824673  12.00000000
   C   6.0   4.34106413   0.03929424  -3.14423192  12.00000000
   C   6.0  -4.34453490  -0.12941838  -3.17167437  12.00000000
   C   6.0   5.62797863   0.16024679   1.05293595  12.00000000
   C   6.0  -5.60517996  -0.04531133   1.16982802  12.00000000
   C   6.0   6.96494851   0.12219116  -3.88779268  12.00000000
   C   6.0  -6.93965272  -0.02773344  -3.99996543  12.00000000
   C   6.0   8.19646848  -0.01084981   0.47774145  12.00000000
   C   6.0  -8.17279952  -0.06838655   0.42314420  12.00000000
   C   6.0   8.80732032  -0.03196915  -2.12935462  12.00000000
   C   6.0  -8.74551588  -0.17456311  -2.11203851  12.00000000
   C   6.0   0.14627560   0.01363788   9.00678317  12.00000000
   C   6.0  -0.08252448   2.01841023   4.93951665  12.00000000
   C   6.0   0.03553599  -2.16019274   4.93597095  12.00000000
   C   6.0  -0.03529765   2.15850293   7.57699856  12.00000000
   C   6.0   0.21714913  -2.20102419   7.58345860  12.00000000
   C   6.0  -0.01800629   4.42951625   3.03897056  12.00000000
   C   6.0   0.02807565  -4.37935371   3.17234812  12.00000000
   C   6.0  -0.17070788   5.59189928  -1.06906430  12.00000000
   C   6.0  -0.31911341  -5.68458789  -1.16149607  12.00000000
   C   6.0   0.14681330   6.99562864   3.65279586  12.00000000
   C   6.0  -0.08506475  -6.92150440   4.02593868  12.00000000
   C   6.0   0.01922654   8.25231442  -0.47964985  12.00000000
   C   6.0  -0.32964216  -8.19733460  -0.36325949  12.00000000
   C   6.0   0.16140769   8.90652151   2.04550631  12.00000000
   C   6.0   0.07632048  -8.87000335   2.07779653  12.00000000
   H   1.0   0.31596486   0.29157795 -10.99432959   1.00782500
   H   1.0   4.09724582   0.34682603  -8.73472669   1.00782500
   H   1.0  -4.20442730   0.27470467  -8.80019222   1.00782500
   H   1.0  10.74511651  -0.07308849  -2.77347391   1.00782500
   H   1.0 -10.71993143  -0.33571802  -2.71013030   1.00782500
   H   1.0   7.37772721   0.19727816  -5.74706613   1.00782500
   H   1.0  -7.57895734  -0.07847109  -5.96068237   1.00782500
   H   1.0   9.66717285   0.19545701   1.58423255   1.00782500
   H   1.0  -9.56091188  -0.25536498   2.26598883   1.00782500
   H   1.0   4.88360631  -0.16423639   2.93524840   1.00782500
   H   1.0  -4.77630580  -0.46663723   3.07824130   1.00782500
   H   1.0   0.20795798   0.26520900  11.03797207   1.00782500
   H   1.0   0.23180690   3.72440739   8.60802102   1.00782500
   H   1.0   0.43060655  -4.19248595   8.26758590   1.00782500
   H   1.0   0.05107017  10.55321824   2.39107632   1.00782500
   H   1.0   0.06171531 -10.62241513   2.83885388   1.00782500
   H   1.0  -0.01505668   7.84295240   5.65901042   1.00782500
   H   1.0  -0.27909062  -7.68247514   5.83446315   1.00782500
   H   1.0   0.05757039   9.69116000  -2.18733698   1.00782500
   H   1.0  -0.15030048  -9.75374177  -1.84422965   1.00782500
   H   1.0   0.04989328   4.84138755  -3.12561281   1.00782500
   H   1.0  -0.36213872  -4.65578198  -3.19044694   1.00782500
