# Supplementary material for: Branching mechanism of photoswitching in an Fe(II) polypyridyl complex explained by full singlet-triplet-quintet dynamics
Source: Commun Chem. 2023 Jan 9;6:7. doi: 10.1038/s42004-022-00796-z (PMC9829715; doi:10.1038/s42004-022-00796-z)
Supplement: Supplementary file 5 — Supplementary Data 2 [file 42004_2022_796_MOESM5_ESM.zip › geom_255]

  Fe  26.0  -0.00720505  -0.04864864   0.02121615  55.93494200
   N   7.0  -0.00566686  -0.03744957  -3.65542731  14.00307400
   N   7.0   3.66796331   0.00944583  -0.72076456  14.00307400
   N   7.0  -3.73760462   0.02433541  -0.64154996  14.00307400
   N   7.0  -0.18713224  -0.07672791   3.51459451  14.00307400
   N   7.0  -0.03836366   3.73024114   0.57795113  14.00307400
   N   7.0  -0.11180515  -3.80638461   0.69942934  14.00307400
   C   6.0   0.03018905   0.10540810  -8.98334194  12.00000000
   C   6.0   2.21545523   0.13398589  -4.97853563  12.00000000
   C   6.0  -2.26885477  -0.09526601  -5.03523077  12.00000000
   C   6.0   2.27344304   0.17206524  -7.53487556  12.00000000
   C   6.0  -2.12214956   0.06647376  -7.60234348  12.00000000
   C   6.0   4.43409442   0.12060550  -3.23374315  12.00000000
   C   6.0  -4.33675754  -0.05119184  -3.13645131  12.00000000
   C   6.0   5.50914417  -0.13305464   1.14842376  12.00000000
   C   6.0  -5.76196187  -0.03575696   1.00198779  12.00000000
   C   6.0   6.85047683   0.34189342  -3.91376320  12.00000000
   C   6.0  -6.90390240  -0.05516098  -3.81062959  12.00000000
   C   6.0   8.00831134   0.00517691   0.50195388  12.00000000
   C   6.0  -8.27281916  -0.13478426   0.42633773  12.00000000
   C   6.0   8.84139853   0.19216045  -2.10348260  12.00000000
   C   6.0  -8.89483211  -0.10651401  -2.07979393  12.00000000
   C   6.0   0.02029625   0.08092104   8.78181531  12.00000000
   C   6.0   0.08159635   2.25411884   4.73448488  12.00000000
   C   6.0  -0.06089563  -2.38330803   4.82424065  12.00000000
   C   6.0   0.15211464   2.23052708   7.53105839  12.00000000
   C   6.0  -0.20852879  -2.20188694   7.51384100  12.00000000
   C   6.0   0.04753129   4.46674156   3.08108071  12.00000000
   C   6.0   0.01143006  -4.46993371   3.12205577  12.00000000
   C   6.0   0.09429669   5.61363733  -1.05832667  12.00000000
   C   6.0  -0.12817587  -5.64978720  -0.95596867  12.00000000
   C   6.0   0.35516492   6.79545006   3.90777918  12.00000000
   C   6.0   0.08277156  -6.92183323   4.06383529  12.00000000
   C   6.0   0.13599972   8.22973166  -0.45493802  12.00000000
   C   6.0   0.04275105  -8.23337530  -0.24706862  12.00000000
   C   6.0   0.14896909   8.69059067   2.21342956  12.00000000
   C   6.0   0.03638377  -8.82695530   2.31292622  12.00000000
   H   1.0   0.03040661   0.05521662 -10.87259834   1.00782500
   H   1.0   4.21372254   0.44050080  -8.58217516   1.00782500
   H   1.0  -3.95223288  -0.24415506  -8.22975937   1.00782500
   H   1.0  10.87079989   0.35427737  -2.20002795   1.00782500
   H   1.0 -11.00754183   0.43808312  -2.69302531   1.00782500
   H   1.0   7.44939446   0.39801057  -5.78700913   1.00782500
   H   1.0  -7.73854682   0.00500212  -5.60159340   1.00782500
   H   1.0   9.36306221   0.00918163   1.91267409   1.00782500
   H   1.0  -9.57585410   0.22483541   1.90188740   1.00782500
   H   1.0   4.98922848  -0.46665417   2.83371591   1.00782500
   H   1.0  -4.74317685   0.00904489   2.89979287   1.00782500
   H   1.0   0.08656526   0.07621552  10.81965228   1.00782500
   H   1.0   0.32853720   4.12312104   8.94706260   1.00782500
   H   1.0  -0.25489330  -3.86171077   8.03727024   1.00782500
   H   1.0   0.25078669  10.61760697   2.92986223   1.00782500
   H   1.0   0.06918854 -10.42557608   3.06225602   1.00782500
   H   1.0   0.34963009   7.44601699   5.89916584   1.00782500
   H   1.0   0.26374759  -7.07295216   5.96979093   1.00782500
   H   1.0   0.20996350   9.88930701  -2.03878861   1.00782500
   H   1.0  -0.11192638  -9.61939031  -1.53531087   1.00782500
   H   1.0   0.36711327   5.02681290  -3.33796706   1.00782500
   H   1.0  -0.24201511  -4.93738381  -2.81291777   1.00782500
