# Supplementary material for: Branching mechanism of photoswitching in an Fe(II) polypyridyl complex explained by full singlet-triplet-quintet dynamics
Source: Commun Chem. 2023 Jan 9;6:7. doi: 10.1038/s42004-022-00796-z (PMC9829715; doi:10.1038/s42004-022-00796-z)
Supplement: Supplementary file 5 — Supplementary Data 2 [file 42004_2022_796_MOESM5_ESM.zip › geom_256]

  Fe  26.0  -0.07709668  -0.08915653   0.02981390  55.93494200
   N   7.0  -0.12973635  -0.15094062  -3.47653896  14.00307400
   N   7.0   3.67794819  -0.12680560  -0.55347801  14.00307400
   N   7.0  -3.76473674  -0.04609296  -0.68491593  14.00307400
   N   7.0  -0.04027757  -0.01715112   3.66536929  14.00307400
   N   7.0  -0.07146457   3.62910220   0.70940595  14.00307400
   N   7.0  -0.03606321  -3.67005755   0.48230373  14.00307400
   C   6.0   0.13448222  -0.04461453  -8.70438856  12.00000000
   C   6.0   2.16498143  -0.13220859  -4.82910618  12.00000000
   C   6.0  -2.16628864   0.00997149  -4.90587519  12.00000000
   C   6.0   2.32009500  -0.17989549  -7.54387614  12.00000000
   C   6.0  -2.16227090   0.08035095  -7.53817780  12.00000000
   C   6.0   4.43998812  -0.04156385  -3.19555603  12.00000000
   C   6.0  -4.44748644   0.11354319  -3.23660608  12.00000000
   C   6.0   5.48745020  -0.20157559   1.10453030  12.00000000
   C   6.0  -5.79030354  -0.16005394   1.04849616  12.00000000
   C   6.0   6.80005930   0.17383306  -4.04661659  12.00000000
   C   6.0  -7.01877152   0.23621213  -3.90424857  12.00000000
   C   6.0   7.95870548   0.01761346   0.43962100  12.00000000
   C   6.0  -8.26634239  -0.09312874   0.31583581  12.00000000
   C   6.0   8.78076962   0.30871028  -2.05917863  12.00000000
   C   6.0  -8.97078280   0.14420124  -2.18511477  12.00000000
   C   6.0   0.22559135   0.04460326   8.74874640  12.00000000
   C   6.0  -0.01089519   2.28589758   4.92533059  12.00000000
   C   6.0  -0.12376018  -2.21583596   4.79342199  12.00000000
   C   6.0   0.24433167   2.51808045   7.58168733  12.00000000
   C   6.0  -0.03307432  -2.22854742   7.41877061  12.00000000
   C   6.0   0.16140697   4.48089795   3.31149420  12.00000000
   C   6.0   0.06387294  -4.32381093   3.11702174  12.00000000
   C   6.0   0.12725134   5.51848163  -1.06572885  12.00000000
   C   6.0   0.38546018  -5.60943288  -1.21448459  12.00000000
   C   6.0   0.07808387   7.02372475   3.83293294  12.00000000
   C   6.0  -0.15614746  -6.86525956   3.88459776  12.00000000
   C   6.0  -0.07231627   8.04941318  -0.29555513  12.00000000
   C   6.0   0.24249623  -8.10983087  -0.40717233  12.00000000
   C   6.0   0.21188243   8.95375047   2.16485352  12.00000000
   C   6.0   0.00909968  -8.81407040   2.23290992  12.00000000
   H   1.0   0.34794933   0.55484137 -10.88580694   1.00782500
   H   1.0   3.97841548  -0.04269459  -8.75749035   1.00782500
   H   1.0  -4.00757997   0.09796375  -8.80081826   1.00782500
   H   1.0  10.71652548   0.06443629  -2.76899839   1.00782500
   H   1.0 -10.79299303   0.19960691  -2.91726850   1.00782500
   H   1.0   7.33262535   0.27411781  -5.94870567   1.00782500
   H   1.0  -7.33341901   0.27907816  -5.79184765   1.00782500
   H   1.0   9.51879071   0.28878912   2.09841084   1.00782500
   H   1.0 -10.05918262  -0.65949264   1.90050927   1.00782500
   H   1.0   4.95013703  -0.26636703   3.00443291   1.00782500
   H   1.0  -4.89368209  -0.64200048   2.75193324   1.00782500
   H   1.0   0.80017193  -0.07617379  10.92634605   1.00782500
   H   1.0   0.77779383   4.38402576   8.82084435   1.00782500
   H   1.0   0.09402205  -3.89131904   8.46477646   1.00782500
   H   1.0   0.08194091  10.52345722   2.58391013   1.00782500
   H   1.0  -0.02017534 -10.73701612   2.68575773   1.00782500
   H   1.0   0.15888441   7.33160247   6.01986706   1.00782500
   H   1.0  -0.42452871  -7.16571228   5.87719490   1.00782500
   H   1.0  -0.13223245   9.27626161  -2.07982838   1.00782500
   H   1.0   0.42867203  -9.91606442  -1.48181353   1.00782500
   H   1.0  -0.10366078   4.31755294  -3.25623461   1.00782500
   H   1.0   0.56923965  -5.12589345  -3.55712341   1.00782500
