# Supplementary material for: Branching mechanism of photoswitching in an Fe(II) polypyridyl complex explained by full singlet-triplet-quintet dynamics
Source: Commun Chem. 2023 Jan 9;6:7. doi: 10.1038/s42004-022-00796-z (PMC9829715; doi:10.1038/s42004-022-00796-z)
Supplement: Supplementary file 5 — Supplementary Data 2 [file 42004_2022_796_MOESM5_ESM.zip › geom_257]

  Fe  26.0  -0.05951435  -0.03475677  -0.01873429  55.93494200
   N   7.0   0.00385829  -0.02177249  -3.63509066  14.00307400
   N   7.0   3.70538773   0.02151821  -0.50515221  14.00307400
   N   7.0  -3.85394856   0.00624738  -0.65545180  14.00307400
   N   7.0  -0.00401126   0.05134466   3.60626364  14.00307400
   N   7.0  -0.19921657   3.71724799   0.61433639  14.00307400
   N   7.0   0.25303252  -3.71572218   0.80009512  14.00307400
   C   6.0  -0.12147432  -0.13325580  -8.86471497  12.00000000
   C   6.0   2.31265933   0.17870271  -4.91212324  12.00000000
   C   6.0  -2.27178174   0.00393630  -4.89077819  12.00000000
   C   6.0   2.18644446   0.00093577  -7.59962562  12.00000000
   C   6.0  -2.41785587  -0.02398056  -7.50426848  12.00000000
   C   6.0   4.37091058   0.11215693  -3.03721979  12.00000000
   C   6.0  -4.44033768   0.04054499  -3.22857881  12.00000000
   C   6.0   5.58557258  -0.02883359   1.25737101  12.00000000
   C   6.0  -5.73348575  -0.08316247   1.08967478  12.00000000
   C   6.0   6.94622185   0.10518957  -3.72651376  12.00000000
   C   6.0  -6.91676283  -0.06491536  -3.94099040  12.00000000
   C   6.0   8.14355321  -0.14822478   0.40360176  12.00000000
   C   6.0  -8.20528956  -0.01488130   0.33404743  12.00000000
   C   6.0   8.81517340  -0.11626572  -2.03883799  12.00000000
   C   6.0  -8.94941434   0.06035136  -2.14686482  12.00000000
   C   6.0   0.04881760   0.07686029   8.86194389  12.00000000
   C   6.0   0.05590061   2.32254858   4.91384504  12.00000000
   C   6.0   0.03841193  -2.10104823   4.87926960  12.00000000
   C   6.0  -0.06844816   2.23702185   7.38698960  12.00000000
   C   6.0   0.39294325  -2.18579786   7.64846539  12.00000000
   C   6.0  -0.14961256   4.34080027   3.07829717  12.00000000
   C   6.0  -0.06302116  -4.31649397   3.20063873  12.00000000
   C   6.0  -0.01504299   5.55933199  -1.12988231  12.00000000
   C   6.0   0.18212487  -5.49997565  -0.98748623  12.00000000
   C   6.0   0.14518527   6.86271539   3.88453688  12.00000000
   C   6.0  -0.14398485  -6.96593599   3.81531863  12.00000000
   C   6.0   0.15374984   8.22029219  -0.41701642  12.00000000
   C   6.0   0.18520158  -8.11016489  -0.64449915  12.00000000
   C   6.0   0.21525843   8.82720021   2.13046735  12.00000000
   C   6.0   0.03136307  -8.91802971   1.89556534  12.00000000
   H   1.0   0.09781860  -0.25191496 -10.96891441   1.00782500
   H   1.0   4.19435725   0.15683246  -8.83219581   1.00782500
   H   1.0  -3.94266739  -0.09271683  -8.74189105   1.00782500
   H   1.0  10.98278341  -0.11408526  -2.47282927   1.00782500
   H   1.0 -10.96921696  -0.18013107  -2.56196412   1.00782500
   H   1.0   7.35890091  -0.09226915  -5.69808291   1.00782500
   H   1.0  -7.51362014   0.18794674  -5.96893410   1.00782500
   H   1.0   9.95303873  -0.33551467   1.92722832   1.00782500
   H   1.0  -9.59906261  -0.05012329   1.94079891   1.00782500
   H   1.0   5.35529446   0.07664179   3.33978412   1.00782500
   H   1.0  -4.62529765  -0.08735425   3.03498279   1.00782500
   H   1.0  -0.05033610   0.20555365  10.91571333   1.00782500
   H   1.0  -0.46107955   3.87879035   8.82105402   1.00782500
   H   1.0   0.19776772  -4.05180300   8.73468540   1.00782500
   H   1.0   0.19704061  10.77195142   2.64046135   1.00782500
   H   1.0  -0.35329616 -10.66674154   3.02694538   1.00782500
   H   1.0   0.10931349   7.12047415   5.95489507   1.00782500
   H   1.0  -0.14412396  -7.67316380   5.78035562   1.00782500
   H   1.0   0.24912491   9.66928279  -1.69238260   1.00782500
   H   1.0  -0.01548016  -9.59583832  -1.72906063   1.00782500
   H   1.0  -0.11629196   4.77315981  -2.94794325   1.00782500
   H   1.0  -0.00999196  -5.36734193  -3.14348318   1.00782500
