# Supplementary material for: Branching mechanism of photoswitching in an Fe(II) polypyridyl complex explained by full singlet-triplet-quintet dynamics
Source: Commun Chem. 2023 Jan 9;6:7. doi: 10.1038/s42004-022-00796-z (PMC9829715; doi:10.1038/s42004-022-00796-z)
Supplement: Supplementary file 5 — Supplementary Data 2 [file 42004_2022_796_MOESM5_ESM.zip › geom_259]

  Fe  26.0   0.06699061   0.00419347   0.03558373  55.93494200
   N   7.0   0.00781637  -0.03609601  -3.54789352  14.00307400
   N   7.0   3.70352214  -0.07369461  -0.56562485  14.00307400
   N   7.0  -3.74329730   0.01103129  -0.73543327  14.00307400
   N   7.0  -0.09465324   0.07338396   3.68598950  14.00307400
   N   7.0   0.19253560   3.67919032   0.55282961  14.00307400
   N   7.0   0.01844543  -3.75120812   0.63861809  14.00307400
   C   6.0   0.02851481  -0.00963390  -8.76070501  12.00000000
   C   6.0   2.17230249   0.03188123  -4.81931319  12.00000000
   C   6.0  -2.32441499   0.06872237  -4.82924882  12.00000000
   C   6.0   2.31599132   0.09872938  -7.38919494  12.00000000
   C   6.0  -2.32076147   0.17481273  -7.43702387  12.00000000
   C   6.0   4.33691169   0.15940526  -3.10015509  12.00000000
   C   6.0  -4.48214605   0.09176843  -3.23272172  12.00000000
   C   6.0   5.69985024   0.01097744   1.10738891  12.00000000
   C   6.0  -5.58021515  -0.06895257   1.03260330  12.00000000
   C   6.0   6.88136806   0.28224638  -3.90709087  12.00000000
   C   6.0  -6.89827460  -0.17627650  -3.88515231  12.00000000
   C   6.0   8.28993952  -0.02491887   0.31154254  12.00000000
   C   6.0  -8.18666992  -0.18980707   0.46341623  12.00000000
   C   6.0   8.83563470  -0.06572508  -2.18521746  12.00000000
   C   6.0  -8.75293327  -0.15217758  -2.13968633  12.00000000
   C   6.0  -0.02147157  -0.03576020   8.88753910  12.00000000
   C   6.0  -0.02122940   2.28698796   4.86944782  12.00000000
   C   6.0  -0.08190897  -2.21850672   4.84977563  12.00000000
   C   6.0  -0.06069462   2.35667217   7.53750073  12.00000000
   C   6.0  -0.20670122  -2.29973515   7.51244992  12.00000000
   C   6.0   0.07605297   4.35088979   3.15787000  12.00000000
   C   6.0   0.05514052  -4.28495241   3.16365983  12.00000000
   C   6.0   0.15115641   5.63830745  -1.05742468  12.00000000
   C   6.0  -0.23862309  -5.76284888  -1.18584295  12.00000000
   C   6.0  -0.06314343   6.79948262   4.00966992  12.00000000
   C   6.0   0.01843022  -6.84700716   3.88518945  12.00000000
   C   6.0   0.02200536   8.17492905  -0.52500476  12.00000000
   C   6.0  -0.23513760  -8.19571323  -0.40132826  12.00000000
   C   6.0   0.20867772   8.81188124   1.83650365  12.00000000
   C   6.0   0.17766607  -8.76235570   2.06663026  12.00000000
   H   1.0  -0.29617453  -0.09184770 -10.78794811   1.00782500
   H   1.0   4.01201345   0.15307565  -8.30336726   1.00782500
   H   1.0  -4.12012560   0.17516169  -8.84407041   1.00782500
   H   1.0  10.73819933  -0.24547397  -2.93459169   1.00782500
   H   1.0 -10.51053138  -0.10356096  -2.65224321   1.00782500
   H   1.0   7.39148971   0.08278144  -5.92816026   1.00782500
   H   1.0  -7.42123794  -0.55109577  -5.77477873   1.00782500
   H   1.0   9.43763055  -0.44861923   1.68749478   1.00782500
   H   1.0  -9.91521372  -0.04595423   1.77151835   1.00782500
   H   1.0   4.80331051  -0.09431426   2.96234896   1.00782500
   H   1.0  -5.56711022   0.24431116   3.02998801   1.00782500
   H   1.0   0.18425702   0.05675648  11.16622259   1.00782500
   H   1.0  -0.01134288   4.06743497   8.51319174   1.00782500
   H   1.0  -0.07990834  -4.16528679   8.56490486   1.00782500
   H   1.0   0.18982637  10.81171569   2.54687499   1.00782500
   H   1.0   0.44689398 -10.43726482   2.52671342   1.00782500
   H   1.0  -0.13453824   7.04260519   5.91231869   1.00782500
   H   1.0  -0.13519031  -7.44501530   5.94380039   1.00782500
   H   1.0  -0.32631994   9.55668475  -2.02493374   1.00782500
   H   1.0  -0.13266053  -9.74403451  -1.71311323   1.00782500
   H   1.0  -0.23564410   4.70507165  -3.02219208   1.00782500
   H   1.0  -0.77082285  -5.30004176  -3.05864108   1.00782500
