# Supplementary material for: Branching mechanism of photoswitching in an Fe(II) polypyridyl complex explained by full singlet-triplet-quintet dynamics
Source: Commun Chem. 2023 Jan 9;6:7. doi: 10.1038/s42004-022-00796-z (PMC9829715; doi:10.1038/s42004-022-00796-z)
Supplement: Supplementary file 5 — Supplementary Data 2 [file 42004_2022_796_MOESM5_ESM.zip › geom_26]

  Fe  26.0  -0.03284423  -0.04936021  -0.00152057  55.93494200
   N   7.0  -0.08272022  -0.06959899  -3.71645641  14.00307400
   N   7.0   3.67409345   0.03009691  -0.61246369  14.00307400
   N   7.0  -4.03401769  -0.09502424  -0.69032693  14.00307400
   N   7.0   0.07207477  -0.03343985   3.42821465  14.00307400
   N   7.0   0.11033519   3.74935041   0.62052106  14.00307400
   N   7.0   0.27722313  -3.71551381   0.70036705  14.00307400
   C   6.0   0.12980530  -0.39949482  -8.81403393  12.00000000
   C   6.0   2.16053511  -0.07702817  -4.78999042  12.00000000
   C   6.0  -2.28607428  -0.10952311  -4.85646928  12.00000000
   C   6.0   2.30105209  -0.29378613  -7.51452671  12.00000000
   C   6.0  -2.33904703  -0.44585020  -7.54035647  12.00000000
   C   6.0   4.37586119   0.13020967  -3.08290784  12.00000000
   C   6.0  -4.51205169   0.11445186  -3.19187603  12.00000000
   C   6.0   5.55610614   0.39667096   1.09790000  12.00000000
   C   6.0  -5.65239357   0.18232930   1.20919073  12.00000000
   C   6.0   6.93571713  -0.06452820  -3.86309013  12.00000000
   C   6.0  -7.07244230   0.21387350  -3.88282161  12.00000000
   C   6.0   8.19479154   0.18712449   0.50104388  12.00000000
   C   6.0  -8.19472520   0.41232253   0.49441784  12.00000000
   C   6.0   8.96531393  -0.05523608  -1.98533665  12.00000000
   C   6.0  -8.75035928   0.44434977  -1.91485218  12.00000000
   C   6.0  -0.14393311  -0.05155623   8.82628149  12.00000000
   C   6.0  -0.10623781   2.14310947   4.81066885  12.00000000
   C   6.0   0.12842977  -2.26854374   4.90545535  12.00000000
   C   6.0   0.07174590   2.12004172   7.40271229  12.00000000
   C   6.0   0.11472313  -2.34051252   7.56428355  12.00000000
   C   6.0  -0.05897285   4.48651539   3.13435366  12.00000000
   C   6.0   0.04223618  -4.41204589   3.12841193  12.00000000
   C   6.0  -0.04455554   5.71205896  -1.07046775  12.00000000
   C   6.0   0.17853385  -5.57488923  -1.17132438  12.00000000
   C   6.0  -0.15967094   6.99794762   3.87559820  12.00000000
   C   6.0  -0.08476111  -6.94904186   3.75088114  12.00000000
   C   6.0  -0.05632099   8.15680181  -0.28610579  12.00000000
   C   6.0   0.27616977  -8.23198953  -0.53766481  12.00000000
   C   6.0   0.10705057   8.72221147   2.27646295  12.00000000
   C   6.0   0.09134133  -8.94185965   1.89193771  12.00000000
   H   1.0   0.14793186  -0.24835619 -10.82836576   1.00782500
   H   1.0   4.20121551  -0.26385307  -8.72104726   1.00782500
   H   1.0  -4.28007513  -0.51602425  -8.58116497   1.00782500
   H   1.0  10.90652137   0.29915445  -2.79512636   1.00782500
   H   1.0 -10.78644647   0.89138720  -2.90703970   1.00782500
   H   1.0   7.45085343   0.11146601  -5.88541819   1.00782500
   H   1.0  -7.72432627   0.39584858  -5.79356131   1.00782500
   H   1.0   9.80923336   0.52009901   2.06319592   1.00782500
   H   1.0  -9.60045823   0.95416163   1.75171903   1.00782500
   H   1.0   5.16818454   0.42299885   3.03876796   1.00782500
   H   1.0  -5.24868572  -0.20839756   3.08016757   1.00782500
   H   1.0  -0.29260957   0.25870242  10.82383987   1.00782500
   H   1.0   0.15666547   3.87781163   8.50401838   1.00782500
   H   1.0  -0.13354436  -4.09587129   8.37630278   1.00782500
   H   1.0   0.19942263  10.53076425   2.94988055   1.00782500
   H   1.0  -0.11108794 -10.70630767   2.65261878   1.00782500
   H   1.0  -0.44935157   7.24197824   5.70484178   1.00782500
   H   1.0  -0.14747609  -7.71091301   5.87127518   1.00782500
   H   1.0  -0.26975288   9.65914441  -1.87146835   1.00782500
   H   1.0   0.22179166  -9.59989762  -2.05410801   1.00782500
   H   1.0  -0.15037898   5.04411949  -3.00238317   1.00782500
   H   1.0   0.52038369  -4.68561356  -2.91787071   1.00782500
