# Supplementary material for: Branching mechanism of photoswitching in an Fe(II) polypyridyl complex explained by full singlet-triplet-quintet dynamics
Source: Commun Chem. 2023 Jan 9;6:7. doi: 10.1038/s42004-022-00796-z (PMC9829715; doi:10.1038/s42004-022-00796-z)
Supplement: Supplementary file 5 — Supplementary Data 2 [file 42004_2022_796_MOESM5_ESM.zip › geom_260]

  Fe  26.0   0.11279791  -0.04003113  -0.00653243  55.93494200
   N   7.0   0.02403192  -0.05792515  -3.62011072  14.00307400
   N   7.0   3.74873692  -0.03737062  -0.79838980  14.00307400
   N   7.0  -3.85752246   0.07357902  -0.57794731  14.00307400
   N   7.0  -0.11629979  -0.08766194   3.80300540  14.00307400
   N   7.0   0.18162319   3.84173799   0.76935563  14.00307400
   N   7.0  -0.05947498  -3.67934370   0.58939744  14.00307400
   C   6.0  -0.03811764  -0.09354660  -8.76908167  12.00000000
   C   6.0   2.21670470  -0.27489461  -4.89075042  12.00000000
   C   6.0  -2.13046559   0.00541532  -4.85290321  12.00000000
   C   6.0   2.10761553  -0.29627680  -7.56835497  12.00000000
   C   6.0  -2.42010781  -0.15534612  -7.54308615  12.00000000
   C   6.0   4.51945249  -0.15008954  -3.13603509  12.00000000
   C   6.0  -4.37331266   0.07496763  -3.04185547  12.00000000
   C   6.0   5.62759128  -0.00041270   1.01182828  12.00000000
   C   6.0  -5.67718435  -0.00442362   0.96558996  12.00000000
   C   6.0   7.03029500  -0.17737407  -3.97048211  12.00000000
   C   6.0  -6.85628186   0.11608313  -4.01776781  12.00000000
   C   6.0   8.21528508  -0.05152451   0.19946314  12.00000000
   C   6.0  -8.13441924   0.14827525   0.31187222  12.00000000
   C   6.0   8.82337520  -0.12996305  -2.25820327  12.00000000
   C   6.0  -8.87721499   0.07005819  -2.20442233  12.00000000
   C   6.0  -0.13904213   0.01999685   8.86044005  12.00000000
   C   6.0  -0.00936380   2.36912917   5.00787273  12.00000000
   C   6.0  -0.18752588  -2.24880615   4.97250851  12.00000000
   C   6.0  -0.14404873   2.26115976   7.69575225  12.00000000
   C   6.0  -0.15282278  -2.31142500   7.67162141  12.00000000
   C   6.0  -0.18865557   4.55433328   3.18276681  12.00000000
   C   6.0   0.01639189  -4.26615775   3.12592971  12.00000000
   C   6.0   0.04049093   5.76386260  -1.00245919  12.00000000
   C   6.0  -0.07130164  -5.55889026  -1.07608284  12.00000000
   C   6.0  -0.13599720   6.99236192   3.98694622  12.00000000
   C   6.0   0.30353275  -6.86536761   3.81341714  12.00000000
   C   6.0  -0.15015888   8.26577781  -0.38313560  12.00000000
   C   6.0   0.19765668  -8.05378516  -0.50810886  12.00000000
   C   6.0  -0.09280494   8.90725428   2.25395642  12.00000000
   C   6.0   0.30015543  -8.81123974   1.96915810  12.00000000
   H   1.0  -0.48182503   0.16563847 -10.71514542   1.00782500
   H   1.0   4.20199947  -0.32488960  -8.13407258   1.00782500
   H   1.0  -4.07205130   0.10300220  -8.40276048   1.00782500
   H   1.0  10.83315046   0.02518796  -2.60553354   1.00782500
   H   1.0 -10.92460584   0.12979749  -2.67905527   1.00782500
   H   1.0   7.49217506   0.00963174  -6.14364999   1.00782500
   H   1.0  -7.34006773  -0.21580327  -6.02345903   1.00782500
   H   1.0   9.66473559  -0.50157117   1.68031923   1.00782500
   H   1.0  -9.42060498   0.43234486   1.86786975   1.00782500
   H   1.0   4.90938452   0.15796484   2.84398948   1.00782500
   H   1.0  -5.24546255   0.28305171   3.34925568   1.00782500
   H   1.0  -0.55698630   0.02510658  10.92584127   1.00782500
   H   1.0  -0.06205265   3.60373199   9.06840738   1.00782500
   H   1.0   0.13362423  -4.41398022   8.67568783   1.00782500
   H   1.0  -0.24037392  10.93394324   2.90548576   1.00782500
   H   1.0   0.11777464 -10.61897650   2.45895430   1.00782500
   H   1.0   0.52813905   7.66139649   5.94018889   1.00782500
   H   1.0   0.52236084  -7.54882001   5.59316325   1.00782500
   H   1.0  -0.40133463   9.61668182  -1.84718812   1.00782500
   H   1.0   0.12337448  -9.59189946  -2.18713426   1.00782500
   H   1.0   0.05320972   5.18066175  -2.99457533   1.00782500
   H   1.0  -0.47072343  -4.80783542  -3.20544164   1.00782500
