# Supplementary material for: Branching mechanism of photoswitching in an Fe(II) polypyridyl complex explained by full singlet-triplet-quintet dynamics
Source: Commun Chem. 2023 Jan 9;6:7. doi: 10.1038/s42004-022-00796-z (PMC9829715; doi:10.1038/s42004-022-00796-z)
Supplement: Supplementary file 5 — Supplementary Data 2 [file 42004_2022_796_MOESM5_ESM.zip › geom_262]

  Fe  26.0   0.02719527  -0.08222603  -0.12040785  55.93494200
   N   7.0  -0.14462841  -0.16751152  -3.55112834  14.00307400
   N   7.0   3.79631879  -0.15108111  -0.73109901  14.00307400
   N   7.0  -3.79048650  -0.06716103  -0.52057086  14.00307400
   N   7.0   0.19412029  -0.00059896   3.61783561  14.00307400
   N   7.0  -0.01533692   3.60316958   0.70130089  14.00307400
   N   7.0   0.13251687  -3.77371850   0.58086673  14.00307400
   C   6.0  -0.04950842  -0.04758905  -8.82009067  12.00000000
   C   6.0   2.26417443  -0.14600133  -4.87382882  12.00000000
   C   6.0  -2.24892375   0.12353807  -4.88279062  12.00000000
   C   6.0   2.28899310   0.06875340  -7.44514974  12.00000000
   C   6.0  -2.33915966   0.03081706  -7.41195047  12.00000000
   C   6.0   4.42312997  -0.12980798  -3.33066204  12.00000000
   C   6.0  -4.48360794   0.02773157  -3.13599831  12.00000000
   C   6.0   5.59732682  -0.06495252   1.05082749  12.00000000
   C   6.0  -5.53980650  -0.01368761   1.17802718  12.00000000
   C   6.0   7.05212101  -0.14009802  -3.94681413  12.00000000
   C   6.0  -7.01753065   0.11460344  -3.99326160  12.00000000
   C   6.0   8.06778457   0.11435035   0.42533492  12.00000000
   C   6.0  -8.06663247   0.11483168   0.36039613  12.00000000
   C   6.0   8.78753996   0.00790947  -2.08175788  12.00000000
   C   6.0  -8.91466489   0.41896849  -2.15170661  12.00000000
   C   6.0   0.03640227  -0.08422244   8.91231911  12.00000000
   C   6.0   0.00503751   2.07182033   4.92917016  12.00000000
   C   6.0   0.00659544  -2.12972341   4.77362827  12.00000000
   C   6.0  -0.30563883   2.23404580   7.32977132  12.00000000
   C   6.0  -0.02460309  -2.15689227   7.38520226  12.00000000
   C   6.0  -0.16094804   4.19431102   3.09397182  12.00000000
   C   6.0  -0.10848103  -4.29273910   3.13580622  12.00000000
   C   6.0  -0.11352371   5.74139674  -0.96845090  12.00000000
   C   6.0   0.23706615  -5.61823791  -1.04160381  12.00000000
   C   6.0   0.06533796   6.84098417   4.01270986  12.00000000
   C   6.0  -0.00321071  -6.71728790   3.99237733  12.00000000
   C   6.0   0.00619582   8.15735253  -0.32062016  12.00000000
   C   6.0   0.12361829  -8.13042053  -0.28834556  12.00000000
   C   6.0  -0.16586285   8.91658020   2.14786971  12.00000000
   C   6.0   0.18110124  -8.63228090   2.28416862  12.00000000
   H   1.0   0.05129186   0.02584560 -10.73634108   1.00782500
   H   1.0   4.30078675   0.10813952  -8.46477254   1.00782500
   H   1.0  -3.90088322   0.04259416  -8.46188177   1.00782500
   H   1.0  11.08915644   0.22478493  -2.69880726   1.00782500
   H   1.0 -10.65695767   0.91219589  -2.19912518   1.00782500
   H   1.0   7.53117262  -0.19708300  -5.88780228   1.00782500
   H   1.0  -7.38728274   0.26260592  -5.86985920   1.00782500
   H   1.0   9.48907166   0.43284232   2.12409585   1.00782500
   H   1.0  -9.71330475  -0.12102547   1.74943777   1.00782500
   H   1.0   4.85844883   0.06900565   2.86460476   1.00782500
   H   1.0  -5.21635967  -0.11249631   3.06837691   1.00782500
   H   1.0  -0.38824511   0.17440995  10.77495950   1.00782500
   H   1.0  -0.18328452   3.77885005   8.37019039   1.00782500
   H   1.0   0.10801960  -4.02988341   8.33580988   1.00782500
   H   1.0  -0.14320503  10.73941632   3.07552165   1.00782500
   H   1.0   0.07900947 -10.84801051   3.13620491   1.00782500
   H   1.0  -0.18200748   7.06998057   6.16990312   1.00782500
   H   1.0   0.33159937  -7.10890638   6.09884594   1.00782500
   H   1.0   0.31943352   9.80894725  -1.77615781   1.00782500
   H   1.0   0.33209993  -9.38266001  -1.75105864   1.00782500
   H   1.0   0.12944837   5.21569783  -3.09198627   1.00782500
   H   1.0   0.00464822  -5.17125777  -3.29071194   1.00782500
