# Supplementary material for: Branching mechanism of photoswitching in an Fe(II) polypyridyl complex explained by full singlet-triplet-quintet dynamics
Source: Commun Chem. 2023 Jan 9;6:7. doi: 10.1038/s42004-022-00796-z (PMC9829715; doi:10.1038/s42004-022-00796-z)
Supplement: Supplementary file 5 — Supplementary Data 2 [file 42004_2022_796_MOESM5_ESM.zip › geom_264]

  Fe  26.0  -0.04930558  -0.04929225  -0.01105074  55.93494200
   N   7.0  -0.03417552   0.24991590  -3.75739387  14.00307400
   N   7.0   3.82072502  -0.05321406  -0.71281897  14.00307400
   N   7.0  -3.72014469   0.00355724  -0.58506486  14.00307400
   N   7.0   0.10185123   0.04441718   3.58630364  14.00307400
   N   7.0  -0.25219861   3.77820227   0.65549220  14.00307400
   N   7.0  -0.11419522  -3.75054199   0.58072216  14.00307400
   C   6.0   0.08118440   0.00071663  -8.80033759  12.00000000
   C   6.0   2.17803177   0.15177361  -4.97141826  12.00000000
   C   6.0  -2.24200136  -0.06852778  -4.87397703  12.00000000
   C   6.0   2.33861526   0.07823179  -7.60995373  12.00000000
   C   6.0  -2.24038395   0.07830166  -7.50922433  12.00000000
   C   6.0   4.39937807  -0.07312230  -3.24380638  12.00000000
   C   6.0  -4.42057024   0.21540535  -3.02305539  12.00000000
   C   6.0   5.56914761  -0.25572818   1.02743606  12.00000000
   C   6.0  -5.58631595  -0.03498794   1.12252725  12.00000000
   C   6.0   6.90571523  -0.03509936  -3.87879776  12.00000000
   C   6.0  -6.86093531   0.22804115  -3.85849122  12.00000000
   C   6.0   8.20808398  -0.13146351   0.57875466  12.00000000
   C   6.0  -8.21291183  -0.08920691   0.58498922  12.00000000
   C   6.0   8.73870810  -0.35199753  -1.99252823  12.00000000
   C   6.0  -8.81573349   0.29141337  -2.10918300  12.00000000
   C   6.0  -0.10376674   0.16055010   8.93393924  12.00000000
   C   6.0   0.08973176   2.21253752   4.90086251  12.00000000
   C   6.0  -0.18578448  -2.10906236   4.85584097  12.00000000
   C   6.0   0.23445955   2.25535034   7.39657695  12.00000000
   C   6.0  -0.20804912  -2.15274091   7.54219319  12.00000000
   C   6.0  -0.08496773   4.36572497   3.16734433  12.00000000
   C   6.0  -0.16122357  -4.48670433   3.21406685  12.00000000
   C   6.0  -0.08699030   5.49396343  -1.06476795  12.00000000
   C   6.0   0.04910449  -5.65785008  -1.10710059  12.00000000
   C   6.0  -0.01566356   6.88341200   3.85227225  12.00000000
   C   6.0   0.19997739  -6.89369329   3.88002784  12.00000000
   C   6.0  -0.12385764   8.18016025  -0.50485362  12.00000000
   C   6.0   0.49684092  -8.30275220  -0.49891423  12.00000000
   C   6.0  -0.13247104   8.79638803   2.06773374  12.00000000
   C   6.0   0.37409550  -8.75495769   2.18994758  12.00000000
   H   1.0  -0.24710921  -0.30301536 -11.06806088   1.00782500
   H   1.0   4.12693310   0.33611380  -8.20898324   1.00782500
   H   1.0  -4.06738193  -0.13834765  -8.44630120   1.00782500
   H   1.0  10.46048764   0.08902726  -2.80267446   1.00782500
   H   1.0 -10.70567839   0.10226703  -2.50304495   1.00782500
   H   1.0   7.37187508  -0.57999666  -6.15331624   1.00782500
   H   1.0  -6.95726439   0.37371123  -6.02081552   1.00782500
   H   1.0   9.68819024  -0.20996713   2.07165006   1.00782500
   H   1.0  -9.31541712   0.40019843   2.02485381   1.00782500
   H   1.0   5.30385416  -0.26774956   2.98166732   1.00782500
   H   1.0  -4.87158168   0.04008034   3.14213357   1.00782500
   H   1.0  -0.35717139   0.54048596  11.06218506   1.00782500
   H   1.0   0.24603365   3.97382151   8.42095998   1.00782500
   H   1.0  -0.87047668  -4.22330103   8.63287740   1.00782500
   H   1.0  -0.25372264  10.72488645   2.81040079   1.00782500
   H   1.0   0.60352684 -10.89690894   2.77685374   1.00782500
   H   1.0   0.17235296   6.98348546   5.89139206   1.00782500
   H   1.0   0.37017626  -7.70090501   5.97813993   1.00782500
   H   1.0  -0.00679550   9.84185648  -1.84353310   1.00782500
   H   1.0   0.28790455  -9.58458411  -1.99152187   1.00782500
   H   1.0   0.01238121   4.88161003  -3.00207176   1.00782500
   H   1.0  -0.04351530  -5.36060436  -3.09743971   1.00782500
