# Supplementary material for: Branching mechanism of photoswitching in an Fe(II) polypyridyl complex explained by full singlet-triplet-quintet dynamics
Source: Commun Chem. 2023 Jan 9;6:7. doi: 10.1038/s42004-022-00796-z (PMC9829715; doi:10.1038/s42004-022-00796-z)
Supplement: Supplementary file 5 — Supplementary Data 2 [file 42004_2022_796_MOESM5_ESM.zip › geom_265]

  Fe  26.0  -0.00234007  -0.03868332  -0.01474077  55.93494200
   N   7.0  -0.11999045   0.01581509  -3.55712209  14.00307400
   N   7.0   3.81309161  -0.17740612  -0.51513120  14.00307400
   N   7.0  -3.55423707  -0.07714135  -0.58481077  14.00307400
   N   7.0   0.02016222  -0.03945464   3.72661682  14.00307400
   N   7.0  -0.10307648   3.67094927   0.58333260  14.00307400
   N   7.0   0.04685139  -3.65994619   0.67831718  14.00307400
   C   6.0   0.06930278   0.26813076  -8.83823967  12.00000000
   C   6.0   2.18995999  -0.00761079  -4.74677910  12.00000000
   C   6.0  -2.21748651   0.07476702  -4.84393205  12.00000000
   C   6.0   2.23939150  -0.00899384  -7.44242301  12.00000000
   C   6.0  -2.20711357   0.17510414  -7.40268943  12.00000000
   C   6.0   4.32777743  -0.30591937  -3.20219052  12.00000000
   C   6.0  -4.37796093   0.05665530  -3.08044059  12.00000000
   C   6.0   5.61989128  -0.02499471   1.09813576  12.00000000
   C   6.0  -5.51231675  -0.14126181   1.06897074  12.00000000
   C   6.0   6.89727281  -0.23580789  -3.87870118  12.00000000
   C   6.0  -6.89621227   0.33453734  -3.86153240  12.00000000
   C   6.0   8.15075347   0.17825033   0.43563123  12.00000000
   C   6.0  -8.06492919   0.24678180   0.46787929  12.00000000
   C   6.0   8.73316165  -0.00398552  -2.07055875  12.00000000
   C   6.0  -8.59924024   0.35813931  -1.97525484  12.00000000
   C   6.0  -0.08416717   0.07318162   8.64190048  12.00000000
   C   6.0   0.00132121   2.15237721   4.85570525  12.00000000
   C   6.0   0.03567233  -2.30469111   4.95985425  12.00000000
   C   6.0  -0.02891498   2.34444194   7.42199697  12.00000000
   C   6.0  -0.12539823  -2.33656106   7.46632607  12.00000000
   C   6.0   0.07151449   4.21468303   3.17033525  12.00000000
   C   6.0   0.22947173  -4.48286554   3.01868577  12.00000000
   C   6.0  -0.18037192   5.52062313  -1.15733002  12.00000000
   C   6.0   0.02019746  -5.45679771  -1.04568771  12.00000000
   C   6.0  -0.03361284   6.86416605   3.76999810  12.00000000
   C   6.0   0.01648989  -6.88033439   3.87267334  12.00000000
   C   6.0  -0.16402527   8.06350627  -0.65135108  12.00000000
   C   6.0   0.13644398  -8.22454144  -0.42221183  12.00000000
   C   6.0  -0.39429131   8.76763621   1.91592007  12.00000000
   C   6.0   0.16051682  -8.86423473   2.11486829  12.00000000
   H   1.0  -0.05967874   0.23575149 -10.67874687   1.00782500
   H   1.0   3.69685385   0.22170901  -8.45292785   1.00782500
   H   1.0  -3.86390468   0.35140875  -8.99035066   1.00782500
   H   1.0  10.55213711   0.04577168  -2.69518612   1.00782500
   H   1.0 -10.73610757   0.57795959  -2.55623186   1.00782500
   H   1.0   7.06671595   0.10583932  -6.12899964   1.00782500
   H   1.0  -7.23396169   0.36875791  -5.66677347   1.00782500
   H   1.0   9.44277047  -0.29678519   1.99173132   1.00782500
   H   1.0  -9.22373208   0.23855872   2.18546684   1.00782500
   H   1.0   5.17257577   0.31572435   3.11959815   1.00782500
   H   1.0  -4.96188177  -0.50376835   3.32050303   1.00782500
   H   1.0  -0.17731348  -0.10831276  10.77541215   1.00782500
   H   1.0   0.04661835   3.94681668   8.72983101   1.00782500
   H   1.0  -0.00695246  -4.03810787   8.34682709   1.00782500
   H   1.0  -0.52569743  10.73117628   2.32184174   1.00782500
   H   1.0  -0.05060650 -10.65659741   2.93230843   1.00782500
   H   1.0  -0.31482769   7.64341826   5.94579484   1.00782500
   H   1.0  -0.27411205  -7.09187533   5.95161458   1.00782500
   H   1.0   0.05309516   8.96430694  -2.39092028   1.00782500
   H   1.0   0.12237890  -9.66024357  -1.61276765   1.00782500
   H   1.0  -0.00657851   4.63710873  -3.15506339   1.00782500
   H   1.0  -0.17227660  -5.10347665  -3.02286387   1.00782500
