# Supplementary material for: Branching mechanism of photoswitching in an Fe(II) polypyridyl complex explained by full singlet-triplet-quintet dynamics
Source: Commun Chem. 2023 Jan 9;6:7. doi: 10.1038/s42004-022-00796-z (PMC9829715; doi:10.1038/s42004-022-00796-z)
Supplement: Supplementary file 5 — Supplementary Data 2 [file 42004_2022_796_MOESM5_ESM.zip › geom_266]

  Fe  26.0  -0.08222501  -0.03024904   0.01578517  55.93494200
   N   7.0  -0.02598273   0.03096084  -3.58129336  14.00307400
   N   7.0   3.66828571  -0.03641322  -0.63719084  14.00307400
   N   7.0  -3.74466729  -0.01491786  -0.51533179  14.00307400
   N   7.0   0.01654103   0.00231783   3.51475496  14.00307400
   N   7.0   0.02981324   3.72105385   0.54469727  14.00307400
   N   7.0   0.07992440  -3.77049927   0.56076767  14.00307400
   C   6.0   0.09395013   0.19888965  -8.76408348  12.00000000
   C   6.0   2.22207931  -0.08150896  -4.86131328  12.00000000
   C   6.0  -2.31187755   0.13671801  -4.85694305  12.00000000
   C   6.0   2.41637170   0.01757097  -7.48698895  12.00000000
   C   6.0  -2.12868955   0.40018061  -7.40845819  12.00000000
   C   6.0   4.33608828  -0.05178876  -3.08476154  12.00000000
   C   6.0  -4.48440435  -0.10202435  -3.18455046  12.00000000
   C   6.0   5.41605432   0.05206015   1.12069219  12.00000000
   C   6.0  -5.56080378  -0.05520027   1.08344681  12.00000000
   C   6.0   6.86851267  -0.17098809  -3.75358933  12.00000000
   C   6.0  -6.98114844   0.12904728  -3.82256509  12.00000000
   C   6.0   8.09070566   0.01228546   0.71537804  12.00000000
   C   6.0  -8.19763556   0.00621871   0.54625867  12.00000000
   C   6.0   8.80517576  -0.10531387  -1.82372437  12.00000000
   C   6.0  -8.88356529   0.02315891  -1.99782868  12.00000000
   C   6.0   0.19624633  -0.03986696   8.73146389  12.00000000
   C   6.0  -0.09433096   2.11439143   4.83393654  12.00000000
   C   6.0   0.16179431  -2.19759517   4.87292794  12.00000000
   C   6.0   0.12210909   2.34010290   7.47908068  12.00000000
   C   6.0   0.25688936  -2.25075385   7.40525056  12.00000000
   C   6.0  -0.15352822   4.44455528   2.95705225  12.00000000
   C   6.0   0.13669678  -4.38008003   3.08031617  12.00000000
   C   6.0  -0.12026497   5.58186742  -1.21525069  12.00000000
   C   6.0   0.00079498  -5.73759933  -1.09110276  12.00000000
   C   6.0  -0.00539352   6.95028015   3.77317181  12.00000000
   C   6.0  -0.13742292  -6.86328831   3.78254370  12.00000000
   C   6.0   0.01339441   8.11354771  -0.64468096  12.00000000
   C   6.0   0.15602278  -8.17779682  -0.50156603  12.00000000
   C   6.0   0.04648978   8.87090064   1.96891835  12.00000000
   C   6.0   0.07118689  -8.93193559   2.11797929  12.00000000
   H   1.0  -0.40332114  -0.13862641 -10.61818510   1.00782500
   H   1.0   4.24014179  -0.40461809  -8.74262985   1.00782500
   H   1.0  -4.00953282   0.56170910  -8.43959172   1.00782500
   H   1.0  10.84615298  -0.13924055  -2.42742093   1.00782500
   H   1.0 -10.90697705  -0.34280840  -2.61113441   1.00782500
   H   1.0   7.40477373   0.03466699  -5.80922113   1.00782500
   H   1.0  -7.40293557   0.15295605  -5.77070740   1.00782500
   H   1.0   9.27172030   0.37821962   2.53662228   1.00782500
   H   1.0  -9.57712924  -0.25378647   2.09635788   1.00782500
   H   1.0   5.04549027   0.17664123   2.99871042   1.00782500
   H   1.0  -4.69420580  -0.35565323   3.08722869   1.00782500
   H   1.0   0.34357402  -0.09684231  10.78100848   1.00782500
   H   1.0   0.15765676   4.19260073   8.37592907   1.00782500
   H   1.0   0.04455075  -4.00576441   8.73615889   1.00782500
   H   1.0   0.14652240  11.14335408   2.90856727   1.00782500
   H   1.0  -0.19964399 -10.80978722   2.62293662   1.00782500
   H   1.0  -0.44423450   7.43672139   5.87038316   1.00782500
   H   1.0   0.01772962  -7.73259899   5.77331779   1.00782500
   H   1.0   0.21623071   9.47591630  -2.16910247   1.00782500
   H   1.0  -0.18660145  -9.53943926  -1.85326604   1.00782500
   H   1.0  -0.08837131   4.82010225  -3.24455905   1.00782500
   H   1.0   0.22440311  -4.86672492  -3.05372439   1.00782500
