# Supplementary material for: Branching mechanism of photoswitching in an Fe(II) polypyridyl complex explained by full singlet-triplet-quintet dynamics
Source: Commun Chem. 2023 Jan 9;6:7. doi: 10.1038/s42004-022-00796-z (PMC9829715; doi:10.1038/s42004-022-00796-z)
Supplement: Supplementary file 5 — Supplementary Data 2 [file 42004_2022_796_MOESM5_ESM.zip › geom_267]

  Fe  26.0   0.01520200  -0.01412328  -0.03109258  55.93494200
   N   7.0   0.04940159  -0.10390829  -3.74338517  14.00307400
   N   7.0   3.81848723   0.04494929  -0.68865105  14.00307400
   N   7.0  -3.71634386  -0.06250447  -0.62306661  14.00307400
   N   7.0   0.10922368   0.03340464   3.56158715  14.00307400
   N   7.0  -0.00701432   3.72518945   0.78520450  14.00307400
   N   7.0  -0.07439390  -3.79688533   0.53748607  14.00307400
   C   6.0  -0.00706289  -0.24038240  -8.73699727  12.00000000
   C   6.0   2.27459796  -0.03785284  -4.88084161  12.00000000
   C   6.0  -2.23434010  -0.15957904  -4.79490618  12.00000000
   C   6.0   2.37281320  -0.07157712  -7.49838557  12.00000000
   C   6.0  -2.29801523  -0.19751552  -7.48672241  12.00000000
   C   6.0   4.48805061   0.11117907  -3.19433296  12.00000000
   C   6.0  -4.29974514   0.30570011  -3.10122474  12.00000000
   C   6.0   5.80306850   0.06229139   0.93144196  12.00000000
   C   6.0  -5.61164284  -0.19204136   1.12284153  12.00000000
   C   6.0   6.93979049   0.14279494  -3.99809387  12.00000000
   C   6.0  -6.88502617   0.28293196  -3.75373762  12.00000000
   C   6.0   8.20769932   0.11693867   0.35973510  12.00000000
   C   6.0  -8.19886023  -0.07762723   0.50333834  12.00000000
   C   6.0   8.91889916   0.21838515  -2.09842119  12.00000000
   C   6.0  -8.82022558  -0.02209703  -1.96154331  12.00000000
   C   6.0   0.05310042  -0.07630864   8.82519439  12.00000000
   C   6.0   0.12771569   2.29611892   4.91622966  12.00000000
   C   6.0  -0.01886379  -2.17813303   4.85563188  12.00000000
   C   6.0  -0.22331698   2.35203968   7.57907196  12.00000000
   C   6.0  -0.04679904  -2.27120375   7.51858316  12.00000000
   C   6.0  -0.01827749   4.31979029   3.18471937  12.00000000
   C   6.0  -0.05892176  -4.28493352   3.07835497  12.00000000
   C   6.0  -0.06759638   5.53866442  -1.02966274  12.00000000
   C   6.0  -0.07549237  -5.55522920  -1.03047798  12.00000000
   C   6.0  -0.18002932   6.83748932   3.93093837  12.00000000
   C   6.0  -0.01599533  -6.91095076   4.01535013  12.00000000
   C   6.0   0.12909315   8.19346055  -0.45473617  12.00000000
   C   6.0  -0.15774938  -8.20874624  -0.53041899  12.00000000
   C   6.0   0.05166537   8.77105443   2.10717337  12.00000000
   C   6.0  -0.27265317  -8.81072187   2.10458842  12.00000000
   H   1.0  -0.17840873  -0.17734058 -10.96710370   1.00782500
   H   1.0   4.14167335  -0.08973518  -8.58688110   1.00782500
   H   1.0  -3.74594218  -0.07491985  -8.93085687   1.00782500
   H   1.0  11.18222133   0.37193111  -2.65829143   1.00782500
   H   1.0 -10.79506402  -0.00085055  -2.81214469   1.00782500
   H   1.0   7.43801491   0.68255983  -6.05325608   1.00782500
   H   1.0  -7.53472457   0.41347830  -5.83422966   1.00782500
   H   1.0   9.51491786   0.10903275   1.86835236   1.00782500
   H   1.0  -9.62105323  -0.27088152   1.77550771   1.00782500
   H   1.0   5.17664523  -0.05592392   3.03477328   1.00782500
   H   1.0  -5.07144455  -0.42251564   3.15336141   1.00782500
   H   1.0  -0.60264636  -0.15791508  11.01148715   1.00782500
   H   1.0  -0.74326575   4.05749398   8.18854636   1.00782500
   H   1.0  -0.32750469  -4.09695175   8.35701049   1.00782500
   H   1.0  -0.46684611  10.67564130   2.58376052   1.00782500
   H   1.0  -0.19898871 -10.59630198   2.66063182   1.00782500
   H   1.0  -0.27528765   7.04382250   6.07557011   1.00782500
   H   1.0  -0.57732627  -7.18905501   6.19207291   1.00782500
   H   1.0   0.52145719   9.33837933  -2.15085679   1.00782500
   H   1.0  -0.12824962  -9.43516573  -2.29651852   1.00782500
   H   1.0   0.76739698   4.99042727  -3.23304184   1.00782500
   H   1.0  -0.33357810  -5.13546913  -3.02579522   1.00782500
