# Supplementary material for: Branching mechanism of photoswitching in an Fe(II) polypyridyl complex explained by full singlet-triplet-quintet dynamics
Source: Commun Chem. 2023 Jan 9;6:7. doi: 10.1038/s42004-022-00796-z (PMC9829715; doi:10.1038/s42004-022-00796-z)
Supplement: Supplementary file 5 — Supplementary Data 2 [file 42004_2022_796_MOESM5_ESM.zip › geom_268]

  Fe  26.0  -0.00307459   0.03759132  -0.08307743  55.93494200
   N   7.0  -0.04893958  -0.08550750  -3.64411624  14.00307400
   N   7.0   3.84199650  -0.02297490  -0.54820022  14.00307400
   N   7.0  -3.69706785   0.06033202  -0.70244227  14.00307400
   N   7.0   0.11064670   0.12383844   3.72278461  14.00307400
   N   7.0  -0.00305225   3.84935796   0.56696378  14.00307400
   N   7.0  -0.01653584  -3.59760604   0.55147906  14.00307400
   C   6.0  -0.20268165  -0.08860123  -8.61790794  12.00000000
   C   6.0   2.08278240  -0.13687571  -4.79542679  12.00000000
   C   6.0  -2.15358576  -0.09142984  -4.83505480  12.00000000
   C   6.0   2.28766258  -0.22558592  -7.40693904  12.00000000
   C   6.0  -2.44246962   0.13522679  -7.33600529  12.00000000
   C   6.0   4.34942063  -0.23306334  -3.12221473  12.00000000
   C   6.0  -4.53843570  -0.03432753  -2.99859251  12.00000000
   C   6.0   5.54530310   0.25435608   1.17660884  12.00000000
   C   6.0  -5.50261053  -0.23353613   1.04909328  12.00000000
   C   6.0   6.87428197  -0.20292920  -3.92023888  12.00000000
   C   6.0  -6.84622413  -0.12011883  -3.82902368  12.00000000
   C   6.0   8.08778102  -0.18047453   0.50286626  12.00000000
   C   6.0  -8.16091998  -0.13198567   0.33848704  12.00000000
   C   6.0   8.87009217  -0.27841448  -2.20333026  12.00000000
   C   6.0  -8.81148535   0.02589604  -2.19338351  12.00000000
   C   6.0  -0.09064460   0.03571592   8.81791834  12.00000000
   C   6.0  -0.10147266   2.36218662   4.84697918  12.00000000
   C   6.0   0.03967622  -2.22537255   4.84273963  12.00000000
   C   6.0  -0.23213685   2.25564676   7.44354496  12.00000000
   C   6.0   0.01674588  -2.31715229   7.42221818  12.00000000
   C   6.0  -0.22215940   4.35699435   3.08186166  12.00000000
   C   6.0   0.01250851  -4.32262910   3.04340333  12.00000000
   C   6.0   0.03986285   5.75004388  -0.92824094  12.00000000
   C   6.0   0.24488500  -5.51910356  -1.20117606  12.00000000
   C   6.0   0.06377229   6.94391029   3.93879107  12.00000000
   C   6.0   0.05575037  -6.75695676   3.79611292  12.00000000
   C   6.0   0.11810432   8.27279494  -0.30608416  12.00000000
   C   6.0   0.29992409  -8.00684569  -0.41969369  12.00000000
   C   6.0   0.07721036   8.83674206   2.27739294  12.00000000
   C   6.0  -0.05163026  -8.67741907   1.95312839  12.00000000
   H   1.0  -0.15156555   0.08452034 -10.61041914   1.00782500
   H   1.0   4.02559117  -0.09234107  -8.62911032   1.00782500
   H   1.0  -4.28423688   0.07321464  -8.57828684   1.00782500
   H   1.0  10.51621379  -0.35605669  -3.12103368   1.00782500
   H   1.0 -11.00465248   0.46420500  -2.70866089   1.00782500
   H   1.0   7.54510584  -0.65165980  -5.82429878   1.00782500
   H   1.0  -7.54686729   0.00521459  -5.86777680   1.00782500
   H   1.0   9.74375765   0.06040071   1.63778708   1.00782500
   H   1.0  -9.44560103  -0.13497339   1.94073913   1.00782500
   H   1.0   5.00290046   0.35546917   3.11018661   1.00782500
   H   1.0  -5.21603133  -0.38176483   3.07120136   1.00782500
   H   1.0  -0.02781711  -0.34489030  11.09235309   1.00782500
   H   1.0  -0.69022436   4.06154908   8.72338063   1.00782500
   H   1.0   0.32962944  -4.10670055   8.63276860   1.00782500
   H   1.0   0.21522765  10.91940380   3.03012734   1.00782500
   H   1.0   0.25809433 -10.92628310   2.36363322   1.00782500
   H   1.0   0.15117012   7.58643948   5.89715042   1.00782500
   H   1.0  -0.05102084  -7.26648676   5.83095582   1.00782500
   H   1.0   0.20097970   9.70507941  -1.70439009   1.00782500
   H   1.0   0.42520289  -9.49973100  -1.74975104   1.00782500
   H   1.0   0.43924354   5.05783115  -3.04893300   1.00782500
   H   1.0   0.59781064  -4.66039472  -3.10782105   1.00782500
