# Supplementary material for: Branching mechanism of photoswitching in an Fe(II) polypyridyl complex explained by full singlet-triplet-quintet dynamics
Source: Commun Chem. 2023 Jan 9;6:7. doi: 10.1038/s42004-022-00796-z (PMC9829715; doi:10.1038/s42004-022-00796-z)
Supplement: Supplementary file 5 — Supplementary Data 2 [file 42004_2022_796_MOESM5_ESM.zip › geom_269]

  Fe  26.0  -0.05352751  -0.09195154   0.07565435  55.93494200
   N   7.0  -0.03724774  -0.28601308  -3.55562199  14.00307400
   N   7.0   3.89230371   0.03782119  -0.68087804  14.00307400
   N   7.0  -3.72117065  -0.09394650  -0.51141555  14.00307400
   N   7.0   0.02891599  -0.02658922   3.66500035  14.00307400
   N   7.0   0.05275886   3.83953202   0.57300450  14.00307400
   N   7.0   0.00860623  -3.66784354   0.52351487  14.00307400
   C   6.0  -0.06639861  -0.04725422  -8.67126458  12.00000000
   C   6.0   2.16563940  -0.09917899  -4.70945602  12.00000000
   C   6.0  -2.18034606  -0.22970309  -4.80575023  12.00000000
   C   6.0   2.28252137  -0.01423022  -7.37815275  12.00000000
   C   6.0  -2.33683291   0.04450998  -7.45982634  12.00000000
   C   6.0   4.31383323  -0.18509670  -3.07679371  12.00000000
   C   6.0  -4.38361310  -0.09648685  -3.09580452  12.00000000
   C   6.0   5.53927110   0.14792928   1.07281760  12.00000000
   C   6.0  -5.76217841   0.07901147   1.15353824  12.00000000
   C   6.0   6.76639042   0.12562972  -3.90054438  12.00000000
   C   6.0  -6.99467382   0.05041414  -3.76500803  12.00000000
   C   6.0   8.20668411  -0.09205857   0.50010386  12.00000000
   C   6.0  -8.20882954   0.13645935   0.55227287  12.00000000
   C   6.0   8.70626852   0.12636005  -1.99184063  12.00000000
   C   6.0  -8.86665092   0.06870383  -2.00912386  12.00000000
   C   6.0  -0.15937402  -0.00271862   8.75064300  12.00000000
   C   6.0  -0.10919759   2.12961350   4.82429799  12.00000000
   C   6.0   0.08832125  -2.40641101   4.80051361  12.00000000
   C   6.0  -0.31662923   2.32031425   7.35841630  12.00000000
   C   6.0   0.00192201  -2.32649056   7.58608509  12.00000000
   C   6.0  -0.02929153   4.50474225   3.05255036  12.00000000
   C   6.0   0.09172065  -4.37187842   3.08940876  12.00000000
   C   6.0   0.33466621   5.66625673  -1.16176581  12.00000000
   C   6.0  -0.01551811  -5.48772074  -1.32585633  12.00000000
   C   6.0   0.03505235   7.02885604   3.95599284  12.00000000
   C   6.0   0.06417479  -6.98345780   3.84068305  12.00000000
   C   6.0   0.20748838   8.31443577  -0.66906117  12.00000000
   C   6.0   0.16213947  -8.07995691  -0.72369817  12.00000000
   C   6.0   0.24308495   8.85109955   1.92588687  12.00000000
   C   6.0   0.32783375  -8.68803153   1.91312202  12.00000000
   H   1.0   0.22717667   0.16842811 -10.61046467   1.00782500
   H   1.0   3.91034490   0.09368610  -8.28920982   1.00782500
   H   1.0  -3.96921832  -0.11178303  -8.39693327   1.00782500
   H   1.0  10.39782332   0.18382573  -2.66521014   1.00782500
   H   1.0 -10.92299236   0.01796346  -2.50794044   1.00782500
   H   1.0   7.34957510  -0.10352229  -6.05335034   1.00782500
   H   1.0  -7.23005645   0.20230158  -5.99339349   1.00782500
   H   1.0   9.45223709  -0.15931183   2.19522693   1.00782500
   H   1.0  -9.96945784  -0.17373774   1.96728095   1.00782500
   H   1.0   5.17951978   0.50438050   3.21609919   1.00782500
   H   1.0  -5.13747154   0.38820049   3.18185451   1.00782500
   H   1.0  -0.81186931   0.19128670  10.82251838   1.00782500
   H   1.0  -0.92992658   3.99360566   8.49358290   1.00782500
   H   1.0  -0.12719993  -4.19983816   8.55590128   1.00782500
   H   1.0   0.04734010  11.03094589   2.52929942   1.00782500
   H   1.0   0.50420397 -10.56588133   2.44894991   1.00782500
   H   1.0  -0.14522332   7.43431454   6.00460314   1.00782500
   H   1.0  -0.03561050  -7.63190571   5.97130524   1.00782500
   H   1.0   0.77457889   9.64238760  -2.06372174   1.00782500
   H   1.0   0.05797305  -9.48385186  -2.11673066   1.00782500
   H   1.0   0.30547843   5.44965114  -3.20698045   1.00782500
   H   1.0  -0.35083764  -4.78910815  -3.49321147   1.00782500
