# Supplementary material for: Branching mechanism of photoswitching in an Fe(II) polypyridyl complex explained by full singlet-triplet-quintet dynamics
Source: Commun Chem. 2023 Jan 9;6:7. doi: 10.1038/s42004-022-00796-z (PMC9829715; doi:10.1038/s42004-022-00796-z)
Supplement: Supplementary file 5 — Supplementary Data 2 [file 42004_2022_796_MOESM5_ESM.zip › geom_27]

  Fe  26.0  -0.08102585  -0.03881206  -0.00176292  55.93494200
   N   7.0   0.13505886   0.00590134  -3.59440030  14.00307400
   N   7.0   3.72347897   0.09394587  -0.56591347  14.00307400
   N   7.0  -3.92791993   0.17057889  -0.79097239  14.00307400
   N   7.0  -0.08570978  -0.04475929   3.71720226  14.00307400
   N   7.0  -0.12955665   3.68518830   0.68766923  14.00307400
   N   7.0   0.15580951  -3.84047523   0.52801789  14.00307400
   C   6.0  -0.12360072  -0.33215851  -8.80446947  12.00000000
   C   6.0   2.28425018   0.04847172  -4.83924040  12.00000000
   C   6.0  -2.17401736  -0.00551615  -4.79350956  12.00000000
   C   6.0   2.35328531  -0.23306795  -7.38247673  12.00000000
   C   6.0  -2.31697572  -0.24251813  -7.52616256  12.00000000
   C   6.0   4.29183463   0.08385951  -3.15327085  12.00000000
   C   6.0  -4.42979815   0.24359857  -3.03250415  12.00000000
   C   6.0   5.65625557   0.17576522   1.14567215  12.00000000
   C   6.0  -5.58807269   0.47476380   1.17485930  12.00000000
   C   6.0   6.86107290   0.29642533  -3.75794229  12.00000000
   C   6.0  -6.96312750   0.11033376  -3.89110109  12.00000000
   C   6.0   8.24628389   0.24496623   0.39319587  12.00000000
   C   6.0  -8.23373331   0.39295444   0.46366204  12.00000000
   C   6.0   8.84053388   0.25051336  -2.06118923  12.00000000
   C   6.0  -8.76392402   0.11510315  -2.16710204  12.00000000
   C   6.0  -0.02544578  -0.04744931   8.65668052  12.00000000
   C   6.0  -0.19195201   2.15668018   4.93182940  12.00000000
   C   6.0  -0.02748935  -2.36275829   4.71973560  12.00000000
   C   6.0   0.01888031   2.18568428   7.58081047  12.00000000
   C   6.0   0.00224166  -2.37130494   7.40700459  12.00000000
   C   6.0   0.06447981   4.36264026   3.04975857  12.00000000
   C   6.0   0.03482848  -4.43236896   3.16954512  12.00000000
   C   6.0  -0.01043644   5.47232967  -1.09068782  12.00000000
   C   6.0   0.16402387  -5.69122066  -1.04285306  12.00000000
   C   6.0  -0.15130796   6.87243995   3.88989645  12.00000000
   C   6.0   0.14821741  -7.10596883   3.92238608  12.00000000
   C   6.0   0.16905012   8.10172176  -0.51531064  12.00000000
   C   6.0  -0.01227363  -8.35997386  -0.57024904  12.00000000
   C   6.0   0.36339975   8.73016716   1.99131283  12.00000000
   C   6.0   0.10789267  -9.00343476   1.97169901  12.00000000
   H   1.0  -0.16539127  -0.39040587 -10.80590868   1.00782500
   H   1.0   3.99753547  -0.41307139  -8.14029779   1.00782500
   H   1.0  -4.36947451  -0.51565009  -8.00325182   1.00782500
   H   1.0  10.58501465   0.67731226  -2.81169826   1.00782500
   H   1.0 -10.78697889  -0.43705161  -2.27303385   1.00782500
   H   1.0   7.09612099   0.29007402  -5.96185181   1.00782500
   H   1.0  -7.55076655   0.06147980  -5.88281151   1.00782500
   H   1.0   9.43759648   0.42934532   2.11205826   1.00782500
   H   1.0  -9.84106124   0.35623221   1.93549541   1.00782500
   H   1.0   4.71142726   0.33757035   3.15225895   1.00782500
   H   1.0  -4.64319387   0.69339853   3.25912572   1.00782500
   H   1.0   0.27250545  -0.09279476  10.66953181   1.00782500
   H   1.0   0.25831088   3.78163169   8.78369198   1.00782500
   H   1.0   0.13703927  -3.99138670   8.69633433   1.00782500
   H   1.0   0.18333752  10.59256523   2.34875278   1.00782500
   H   1.0  -0.23013874 -11.00109055   3.12722086   1.00782500
   H   1.0   0.00983330   7.62351591   5.79065644   1.00782500
   H   1.0  -0.01921806  -7.42201298   6.08701143   1.00782500
   H   1.0   0.00175049   9.08052130  -2.10710904   1.00782500
   H   1.0  -0.05888531  -9.69402437  -2.05405762   1.00782500
   H   1.0   0.17811796   4.66624312  -2.77429058   1.00782500
   H   1.0   0.00645607  -5.01233705  -2.88878751   1.00782500
