# Supplementary material for: Branching mechanism of photoswitching in an Fe(II) polypyridyl complex explained by full singlet-triplet-quintet dynamics
Source: Commun Chem. 2023 Jan 9;6:7. doi: 10.1038/s42004-022-00796-z (PMC9829715; doi:10.1038/s42004-022-00796-z)
Supplement: Supplementary file 5 — Supplementary Data 2 [file 42004_2022_796_MOESM5_ESM.zip › geom_270]

  Fe  26.0   0.00233784  -0.10741023   0.03888999  55.93494200
   N   7.0   0.05329590  -0.18536471  -3.68372288  14.00307400
   N   7.0   3.78712520   0.05435306  -0.58598123  14.00307400
   N   7.0  -3.67301683   0.17576150  -0.64272298  14.00307400
   N   7.0  -0.03784501   0.11162049   3.71536504  14.00307400
   N   7.0   0.04632162   3.83756361   0.78725352  14.00307400
   N   7.0  -0.23274192  -3.72015029   0.80563158  14.00307400
   C   6.0   0.11726558   0.08385858  -8.85675519  12.00000000
   C   6.0   2.16757490  -0.01763479  -4.87123034  12.00000000
   C   6.0  -2.23318544   0.15512070  -4.94461538  12.00000000
   C   6.0   2.35863948   0.07269945  -7.56392397  12.00000000
   C   6.0  -2.31490055   0.34987108  -7.54981246  12.00000000
   C   6.0   4.32920764  -0.13161578  -3.13658530  12.00000000
   C   6.0  -4.37673361   0.08565004  -3.16949892  12.00000000
   C   6.0   5.77424713   0.17300454   0.99916999  12.00000000
   C   6.0  -5.51394802  -0.23162466   0.99401025  12.00000000
   C   6.0   6.96155564  -0.31823023  -3.91133426  12.00000000
   C   6.0  -6.94579468   0.18095651  -3.95202225  12.00000000
   C   6.0   8.14314016   0.06212027   0.36979135  12.00000000
   C   6.0  -8.15103748  -0.26485931   0.43768746  12.00000000
   C   6.0   9.07520030  -0.04081360  -2.21397807  12.00000000
   C   6.0  -8.83582453  -0.14993891  -1.99943795  12.00000000
   C   6.0   0.09819191  -0.03756052   8.83941345  12.00000000
   C   6.0   0.10500896   2.21561056   4.85894244  12.00000000
   C   6.0  -0.20645533  -2.29848780   4.88289996  12.00000000
   C   6.0  -0.17264642   2.20459599   7.53062847  12.00000000
   C   6.0   0.13648805  -2.30444431   7.47101358  12.00000000
   C   6.0   0.04377576   4.49370095   3.23052925  12.00000000
   C   6.0  -0.04993804  -4.40599125   3.19954042  12.00000000
   C   6.0  -0.03446641   5.60075282  -1.16281059  12.00000000
   C   6.0  -0.10616648  -5.63026845  -1.06590074  12.00000000
   C   6.0  -0.02673038   6.99505100   3.89233560  12.00000000
   C   6.0   0.07011928  -6.93783064   4.03278582  12.00000000
   C   6.0  -0.15967741   8.24168039  -0.58425242  12.00000000
   C   6.0   0.10435972  -8.12118138  -0.53328575  12.00000000
   C   6.0  -0.08109909   8.92243213   2.00769351  12.00000000
   C   6.0  -0.23309056  -8.76708384   2.16499935  12.00000000
   H   1.0   0.29094516   0.10292667 -10.88141982   1.00782500
   H   1.0   4.18425295  -0.12631608  -8.71271005   1.00782500
   H   1.0  -3.99691231   0.26926304  -8.60042817   1.00782500
   H   1.0  10.98557608   0.21295821  -2.85876196   1.00782500
   H   1.0 -10.89190990   0.26619806  -2.41752411   1.00782500
   H   1.0   7.08387064  -0.45134882  -6.13835837   1.00782500
   H   1.0  -7.65819039   0.02010372  -5.96133465   1.00782500
   H   1.0   9.87416289   0.61658430   2.09488523   1.00782500
   H   1.0  -9.63450400  -0.54263692   1.71138304   1.00782500
   H   1.0   5.19201558   0.07421563   3.22007813   1.00782500
   H   1.0  -4.59769207  -0.12296813   2.95790721   1.00782500
   H   1.0   0.52159732   0.01183758  10.99190774   1.00782500
   H   1.0  -0.36835386   3.96046384   8.61599843   1.00782500
   H   1.0  -0.20789216  -4.00656476   8.67081435   1.00782500
   H   1.0  -0.08418913  10.83488010   2.47564312   1.00782500
   H   1.0  -0.26023083 -10.70242693   2.71599325   1.00782500
   H   1.0   0.09836826   7.15509097   6.09796487   1.00782500
   H   1.0   0.14211020  -7.28218863   5.97181360   1.00782500
   H   1.0  -0.21163872   9.48246380  -1.94179416   1.00782500
   H   1.0   0.09557648  -9.42488493  -2.06346698   1.00782500
   H   1.0  -0.06883702   4.54606956  -3.17513515   1.00782500
   H   1.0  -0.34083026  -4.87436233  -3.23957942   1.00782500
