# Supplementary material for: Branching mechanism of photoswitching in an Fe(II) polypyridyl complex explained by full singlet-triplet-quintet dynamics
Source: Commun Chem. 2023 Jan 9;6:7. doi: 10.1038/s42004-022-00796-z (PMC9829715; doi:10.1038/s42004-022-00796-z)
Supplement: Supplementary file 5 — Supplementary Data 2 [file 42004_2022_796_MOESM5_ESM.zip › geom_271]

  Fe  26.0  -0.09315643  -0.01788101  -0.00508767  55.93494200
   N   7.0   0.12234542   0.05340238  -3.52359929  14.00307400
   N   7.0   3.88763969   0.09125699  -0.46319988  14.00307400
   N   7.0  -3.69443231  -0.06323779  -0.61924712  14.00307400
   N   7.0  -0.00756544   0.01264967   3.51004991  14.00307400
   N   7.0   0.02690377   3.81715321   0.64672735  14.00307400
   N   7.0  -0.23612980  -3.90243015   0.64982153  14.00307400
   C   6.0  -0.15221503   0.02262835  -8.72255460  12.00000000
   C   6.0   2.26075396   0.10042543  -4.84728236  12.00000000
   C   6.0  -2.29156157   0.01095732  -4.82799586  12.00000000
   C   6.0   2.19611037  -0.03652470  -7.53342917  12.00000000
   C   6.0  -2.37402546  -0.02382547  -7.36838044  12.00000000
   C   6.0   4.42992718   0.06191644  -3.15463023  12.00000000
   C   6.0  -4.44345919   0.14179121  -3.05128653  12.00000000
   C   6.0   5.63880195  -0.05976825   1.13528836  12.00000000
   C   6.0  -5.72592343  -0.09662033   1.04525177  12.00000000
   C   6.0   6.91851773   0.30376163  -3.93703187  12.00000000
   C   6.0  -6.91285879  -0.08734733  -4.02882339  12.00000000
   C   6.0   8.29260524   0.15243623   0.52360578  12.00000000
   C   6.0  -8.06417306  -0.20723395   0.35039087  12.00000000
   C   6.0   8.86802628   0.09100825  -2.03422642  12.00000000
   C   6.0  -8.77119191  -0.36033497  -2.09338653  12.00000000
   C   6.0   0.00293399   0.03223226   8.86647394  12.00000000
   C   6.0   0.00191796   2.35391914   4.85473709  12.00000000
   C   6.0   0.15555981  -2.31420297   4.91212583  12.00000000
   C   6.0  -0.00718773   2.34315580   7.49436105  12.00000000
   C   6.0   0.31848051  -2.26029028   7.55283437  12.00000000
   C   6.0  -0.04538786   4.52200564   3.07176323  12.00000000
   C   6.0  -0.03340699  -4.45991175   3.08080776  12.00000000
   C   6.0   0.13889595   5.64650471  -1.07091727  12.00000000
   C   6.0  -0.27403044  -5.74432421  -1.06534543  12.00000000
   C   6.0  -0.16377758   7.01093764   3.79783986  12.00000000
   C   6.0  -0.01582769  -7.00887619   3.73128995  12.00000000
   C   6.0   0.31219863   8.33467248  -0.47800032  12.00000000
   C   6.0  -0.14542628  -8.33232801  -0.48982171  12.00000000
   C   6.0   0.25796731   8.95970222   2.05397970  12.00000000
   C   6.0  -0.08420633  -8.88573790   2.04876106  12.00000000
   H   1.0   0.07147939  -0.79991602 -10.78637187   1.00782500
   H   1.0   4.27808184  -0.08651074  -8.38116110   1.00782500
   H   1.0  -4.21461844  -0.30128493  -8.46158526   1.00782500
   H   1.0  10.71259154   0.08726901  -2.35188242   1.00782500
   H   1.0 -10.53602461  -0.02042754  -2.91472509   1.00782500
   H   1.0   7.71519078   0.23557406  -5.94761267   1.00782500
   H   1.0  -7.42732631   0.61230337  -6.09264270   1.00782500
   H   1.0   9.95611884  -0.16446746   2.01757218   1.00782500
   H   1.0  -9.48338408  -0.61261362   1.74503730   1.00782500
   H   1.0   4.86083759   0.12867980   3.17117543   1.00782500
   H   1.0  -5.11705419   0.26891173   3.00920657   1.00782500
   H   1.0  -0.34355474  -0.06505759  10.79379724   1.00782500
   H   1.0  -0.07059634   3.92551277   8.21008946   1.00782500
   H   1.0   0.18114514  -3.96977231   8.70772369   1.00782500
   H   1.0   0.84593001  10.87581414   2.41626796   1.00782500
   H   1.0  -0.52378775 -10.86552648   2.36236859   1.00782500
   H   1.0  -0.18854556   7.64975192   6.01810184   1.00782500
   H   1.0  -0.26302479  -7.68204087   5.91353217   1.00782500
   H   1.0   0.61853309   9.70069251  -1.64385982   1.00782500
   H   1.0  -0.18042722  -9.89615619  -2.04117639   1.00782500
   H   1.0   0.50316303   4.65923753  -2.99710444   1.00782500
   H   1.0  -1.02637664  -5.31905051  -3.06457350   1.00782500
