# Supplementary material for: Branching mechanism of photoswitching in an Fe(II) polypyridyl complex explained by full singlet-triplet-quintet dynamics
Source: Commun Chem. 2023 Jan 9;6:7. doi: 10.1038/s42004-022-00796-z (PMC9829715; doi:10.1038/s42004-022-00796-z)
Supplement: Supplementary file 5 — Supplementary Data 2 [file 42004_2022_796_MOESM5_ESM.zip › geom_272]

  Fe  26.0  -0.08558308   0.05142686  -0.07352533  55.93494200
   N   7.0  -0.02594502   0.17279861  -3.60445431  14.00307400
   N   7.0   3.67208427   0.09263088  -0.53024575  14.00307400
   N   7.0  -3.93897523   0.04043034  -0.62622371  14.00307400
   N   7.0   0.02866010   0.01637803   3.59700876  14.00307400
   N   7.0  -0.19260023   3.75458006   0.71446225  14.00307400
   N   7.0  -0.16999891  -3.71541349   0.59466192  14.00307400
   C   6.0   0.11568706   0.16294789  -8.75929222  12.00000000
   C   6.0   2.26022005  -0.24926035  -4.79296894  12.00000000
   C   6.0  -2.31270261  -0.04553377  -4.75394924  12.00000000
   C   6.0   2.41199822   0.08431249  -7.34425683  12.00000000
   C   6.0  -2.30097788   0.16780668  -7.60290922  12.00000000
   C   6.0   4.29115714  -0.19901404  -3.14922575  12.00000000
   C   6.0  -4.54700370  -0.26933380  -3.12439165  12.00000000
   C   6.0   5.50691982  -0.11551037   1.24783948  12.00000000
   C   6.0  -5.74754045   0.01669387   0.93227951  12.00000000
   C   6.0   6.99076013   0.07253110  -3.83834308  12.00000000
   C   6.0  -6.84370252  -0.34671012  -4.07117440  12.00000000
   C   6.0   8.01382629   0.01446319   0.52700966  12.00000000
   C   6.0  -8.23201672  -0.10443077   0.39945863  12.00000000
   C   6.0   8.87599559  -0.09216231  -1.90971188  12.00000000
   C   6.0  -8.85070153  -0.45445714  -2.26834809  12.00000000
   C   6.0   0.41843119   0.08757378   8.62479229  12.00000000
   C   6.0   0.18331151   2.26706343   4.74527291  12.00000000
   C   6.0   0.09061754  -2.12799735   4.73840974  12.00000000
   C   6.0   0.14910032   2.39378931   7.44466045  12.00000000
   C   6.0   0.20999442  -2.22595633   7.45823504  12.00000000
   C   6.0   0.13053033   4.29140289   3.08874855  12.00000000
   C   6.0  -0.00073697  -4.35621450   3.10640208  12.00000000
   C   6.0  -0.23091939   5.70504107  -0.93325003  12.00000000
   C   6.0  -0.22904217  -5.58385477  -1.15801150  12.00000000
   C   6.0   0.30535869   6.96204042   3.98968629  12.00000000
   C   6.0  -0.05452337  -6.89039808   3.88966105  12.00000000
   C   6.0  -0.01769909   8.27313848  -0.39206703  12.00000000
   C   6.0  -0.03103177  -8.25880858  -0.36255566  12.00000000
   C   6.0   0.44435619   8.96026203   2.25402292  12.00000000
   C   6.0   0.19526089  -8.86721336   2.15546847  12.00000000
   H   1.0   0.18776549   0.58911871 -10.88445674   1.00782500
   H   1.0   4.30069453   0.07306950  -8.46477527   1.00782500
   H   1.0  -4.00099418   0.19708310  -8.49056766   1.00782500
   H   1.0  10.69673586  -0.37144326  -2.42628577   1.00782500
   H   1.0 -10.78871871  -0.67463359  -2.83292866   1.00782500
   H   1.0   7.50037036   0.42517620  -6.00327561   1.00782500
   H   1.0  -7.02651870  -0.57887032  -6.26287348   1.00782500
   H   1.0   9.61925780   0.15237115   1.84614117   1.00782500
   H   1.0  -9.65435898   0.26867234   1.71309285   1.00782500
   H   1.0   5.09066611  -0.06849315   3.23983701   1.00782500
   H   1.0  -5.83608404   0.44777271   3.15636463   1.00782500
   H   1.0   0.30354511   0.00425920  10.73535075   1.00782500
   H   1.0   0.18527604   4.05742138   8.57582231   1.00782500
   H   1.0   0.11549268  -4.26681459   8.47204748   1.00782500
   H   1.0   0.44343825  10.82819555   2.84083861   1.00782500
   H   1.0  -0.54967843 -10.57506779   2.90725978   1.00782500
   H   1.0   0.13074145   7.27459596   5.88757290   1.00782500
   H   1.0  -0.46818871  -7.36758313   6.07258780   1.00782500
   H   1.0   0.09780158   9.82659035  -1.70550047   1.00782500
   H   1.0  -0.26598773  -9.61242754  -2.14816984   1.00782500
   H   1.0  -0.61132633   5.07167396  -2.84795792   1.00782500
   H   1.0  -0.23922870  -4.91089804  -3.00147997   1.00782500
