# Supplementary material for: Branching mechanism of photoswitching in an Fe(II) polypyridyl complex explained by full singlet-triplet-quintet dynamics
Source: Commun Chem. 2023 Jan 9;6:7. doi: 10.1038/s42004-022-00796-z (PMC9829715; doi:10.1038/s42004-022-00796-z)
Supplement: Supplementary file 5 — Supplementary Data 2 [file 42004_2022_796_MOESM5_ESM.zip › geom_273]

  Fe  26.0   0.04593327  -0.02954350   0.05353461  55.93494200
   N   7.0   0.05568725  -0.08010527  -3.57272425  14.00307400
   N   7.0   3.86197251  -0.14602163  -0.57285274  14.00307400
   N   7.0  -3.76315182   0.12120316  -0.58309451  14.00307400
   N   7.0   0.09902879  -0.14951197   3.61111086  14.00307400
   N   7.0   0.00167721   3.88079492   0.56587218  14.00307400
   N   7.0   0.08402996  -3.70795047   0.60115705  14.00307400
   C   6.0   0.06390004   0.14707187  -8.82835608  12.00000000
   C   6.0   2.28035824   0.21374917  -4.94230288  12.00000000
   C   6.0  -2.15997145   0.17619551  -4.86903141  12.00000000
   C   6.0   2.29890307   0.12158149  -7.39933814  12.00000000
   C   6.0  -2.19000840   0.15476992  -7.54937806  12.00000000
   C   6.0   4.47443299   0.01373472  -3.12007417  12.00000000
   C   6.0  -4.38197931  -0.05955399  -3.00098772  12.00000000
   C   6.0   5.67430616  -0.27548465   1.19405532  12.00000000
   C   6.0  -5.69571517  -0.16603192   1.11181222  12.00000000
   C   6.0   7.02190715   0.03076649  -3.88775831  12.00000000
   C   6.0  -6.91102829  -0.24322438  -3.74488573  12.00000000
   C   6.0   8.18105086   0.12293786   0.50429361  12.00000000
   C   6.0  -8.17500655  -0.24767174   0.38924258  12.00000000
   C   6.0   8.82550728   0.29949140  -2.06983447  12.00000000
   C   6.0  -8.92217463  -0.21511941  -2.09591646  12.00000000
   C   6.0  -0.03939427  -0.01522697   8.82305006  12.00000000
   C   6.0  -0.04096468   2.35748036   4.75586071  12.00000000
   C   6.0   0.03037515  -2.23912413   4.87563445  12.00000000
   C   6.0   0.12824914   2.30254175   7.52188493  12.00000000
   C   6.0   0.15036253  -2.26321490   7.49142871  12.00000000
   C   6.0  -0.03265960   4.40960149   2.95815455  12.00000000
   C   6.0   0.17248839  -4.24127637   3.07299192  12.00000000
   C   6.0  -0.10638537   5.45502036  -1.20753118  12.00000000
   C   6.0  -0.16819666  -5.63908525  -0.99834571  12.00000000
   C   6.0   0.02025278   6.92624800   3.75306923  12.00000000
   C   6.0  -0.14249367  -6.87936176   3.89257204  12.00000000
   C   6.0   0.07931780   8.04269953  -0.52933203  12.00000000
   C   6.0  -0.44565137  -8.12504522  -0.47152696  12.00000000
   C   6.0   0.02725410   8.84472540   2.09205908  12.00000000
   C   6.0  -0.40732470  -8.83982461   2.07841599  12.00000000
   H   1.0  -0.11515354   0.33822868 -10.78606381   1.00782500
   H   1.0   3.58742890   0.17294353  -8.87401781   1.00782500
   H   1.0  -4.02135983   0.24322579  -8.76161090   1.00782500
   H   1.0  10.79401148   0.68842773  -2.81876205   1.00782500
   H   1.0 -10.62183598  -0.22911378  -2.65269693   1.00782500
   H   1.0   7.60848128  -0.13274774  -6.01142659   1.00782500
   H   1.0  -7.48618167   0.39693479  -5.67032302   1.00782500
   H   1.0   9.66506712   0.15906511   1.63678936   1.00782500
   H   1.0  -9.42199253  -0.54820067   1.82001439   1.00782500
   H   1.0   5.24835157  -0.44739759   3.17704596   1.00782500
   H   1.0  -5.48693185  -0.19574961   3.20963018   1.00782500
   H   1.0   0.39355274   0.01724531  10.58138329   1.00782500
   H   1.0  -0.12793042   4.00566053   8.68425504   1.00782500
   H   1.0   0.25462547  -4.05852546   8.65787569   1.00782500
   H   1.0   0.11486415  10.74987809   2.38207179   1.00782500
   H   1.0  -0.89344704 -10.53759879   2.96009256   1.00782500
   H   1.0  -0.29779440   7.88295597   5.48129770   1.00782500
   H   1.0   0.05104153  -7.41398288   5.89451183   1.00782500
   H   1.0  -0.42956555   9.68958661  -1.91391928   1.00782500
   H   1.0  -0.73643715  -9.71383253  -1.99742106   1.00782500
   H   1.0  -0.33551162   4.96822996  -3.27629550   1.00782500
   H   1.0  -0.35913872  -5.27873840  -2.99848141   1.00782500
