# Supplementary material for: Branching mechanism of photoswitching in an Fe(II) polypyridyl complex explained by full singlet-triplet-quintet dynamics
Source: Commun Chem. 2023 Jan 9;6:7. doi: 10.1038/s42004-022-00796-z (PMC9829715; doi:10.1038/s42004-022-00796-z)
Supplement: Supplementary file 5 — Supplementary Data 2 [file 42004_2022_796_MOESM5_ESM.zip › geom_274]

  Fe  26.0  -0.07485682  -0.01565688  -0.05612539  55.93494200
   N   7.0   0.07398384   0.04468982  -3.56179821  14.00307400
   N   7.0   3.80904501  -0.00149042  -0.66359451  14.00307400
   N   7.0  -3.76313347  -0.14079062  -0.70205564  14.00307400
   N   7.0   0.02140498   0.00154498   3.70728212  14.00307400
   N   7.0   0.01665373   3.90967855   0.69330003  14.00307400
   N   7.0  -0.21116368  -3.73505951   0.72211000  14.00307400
   C   6.0   0.12765810   0.12772383  -8.77806552  12.00000000
   C   6.0   2.21578830  -0.06290977  -4.85549449  12.00000000
   C   6.0  -2.24913402   0.07393456  -4.89512662  12.00000000
   C   6.0   2.36620424  -0.02909970  -7.42498812  12.00000000
   C   6.0  -2.32381475   0.22139840  -7.52353352  12.00000000
   C   6.0   4.29428134  -0.12128076  -3.08304001  12.00000000
   C   6.0  -4.48093766  -0.05662896  -3.17207862  12.00000000
   C   6.0   5.53819661   0.14798049   1.03351817  12.00000000
   C   6.0  -5.67955346   0.17992303   0.99525918  12.00000000
   C   6.0   6.90243558  -0.10611120  -3.91598461  12.00000000
   C   6.0  -6.99937635  -0.14195397  -3.94267534  12.00000000
   C   6.0   8.12997266   0.31317995   0.41055268  12.00000000
   C   6.0  -8.16297600  -0.17935765   0.36652577  12.00000000
   C   6.0   8.84783910  -0.07926240  -2.10231974  12.00000000
   C   6.0  -8.86588560  -0.24960888  -2.14487019  12.00000000
   C   6.0   0.26253331  -0.11917814   8.91562118  12.00000000
   C   6.0   0.08372975   2.18139094   4.92690514  12.00000000
   C   6.0  -0.06798017  -2.20586897   4.85249600  12.00000000
   C   6.0   0.30274198   2.25501127   7.53222201  12.00000000
   C   6.0  -0.11130622  -2.23737886   7.50685551  12.00000000
   C   6.0  -0.10012173   4.35615867   3.18710630  12.00000000
   C   6.0  -0.14118615  -4.42434712   3.05553246  12.00000000
   C   6.0   0.15775081   5.64227082  -1.14000422  12.00000000
   C   6.0   0.24024361  -5.69135675  -1.06437251  12.00000000
   C   6.0   0.01481386   6.92939823   3.89822669  12.00000000
   C   6.0   0.04001464  -7.11091910   3.95406248  12.00000000
   C   6.0   0.17549166   8.20945464  -0.44329812  12.00000000
   C   6.0  -0.03978856  -8.17815959  -0.31292410  12.00000000
   C   6.0   0.08816146   9.02509428   2.15274141  12.00000000
   C   6.0  -0.14971943  -8.86600735   2.11802290  12.00000000
   H   1.0   0.26127823   0.40419567 -11.02581760   1.00782500
   H   1.0   4.03766154  -0.37433027  -8.30749372   1.00782500
   H   1.0  -4.11848389   0.47854661  -8.35814460   1.00782500
   H   1.0  10.81873995   0.21340772  -2.31692421   1.00782500
   H   1.0 -10.71565998  -0.52248583  -2.83483711   1.00782500
   H   1.0   7.27850135  -0.29353924  -5.87220131   1.00782500
   H   1.0  -7.63148173  -0.00687968  -6.15519449   1.00782500
   H   1.0   9.83714551   0.50645766   1.63806791   1.00782500
   H   1.0  -9.94745241  -0.01116341   1.89428358   1.00782500
   H   1.0   5.10633922   0.41814618   3.02971582   1.00782500
   H   1.0  -5.07633832   0.57609583   2.98384606   1.00782500
   H   1.0   0.35050203   0.70571557  10.76847306   1.00782500
   H   1.0   0.50391534   3.99875097   8.47540922   1.00782500
   H   1.0  -0.28863163  -3.74487345   8.21812063   1.00782500
   H   1.0  -0.13347334  10.93867636   2.47166396   1.00782500
   H   1.0  -0.05551374 -10.94765522   2.46711948   1.00782500
   H   1.0  -0.12262510   7.47507645   6.10515846   1.00782500
   H   1.0   0.42304859  -7.82133971   5.76441613   1.00782500
   H   1.0  -0.07282876   9.53004498  -1.95664444   1.00782500
   H   1.0  -0.14512188  -9.48615041  -1.76018055   1.00782500
   H   1.0  -0.19305315   5.16587210  -3.08924377   1.00782500
   H   1.0  -0.17676384  -5.08569484  -3.00964768   1.00782500
