# Supplementary material for: Branching mechanism of photoswitching in an Fe(II) polypyridyl complex explained by full singlet-triplet-quintet dynamics
Source: Commun Chem. 2023 Jan 9;6:7. doi: 10.1038/s42004-022-00796-z (PMC9829715; doi:10.1038/s42004-022-00796-z)
Supplement: Supplementary file 5 — Supplementary Data 2 [file 42004_2022_796_MOESM5_ESM.zip › geom_275]

  Fe  26.0   0.08957110  -0.09912322  -0.03559139  55.93494200
   N   7.0   0.09643875   0.01619380  -3.49986285  14.00307400
   N   7.0   3.82937167   0.09865641  -0.84411566  14.00307400
   N   7.0  -3.70360109   0.04188555  -0.80611866  14.00307400
   N   7.0  -0.00650605   0.01467773   3.59394906  14.00307400
   N   7.0   0.13192428   3.76814753   0.67946720  14.00307400
   N   7.0   0.06081949  -3.70692403   0.53649213  14.00307400
   C   6.0   0.06600653   0.05628781  -8.86874927  12.00000000
   C   6.0   2.25901099   0.15982108  -4.73695137  12.00000000
   C   6.0  -2.18011190  -0.00684567  -4.83819905  12.00000000
   C   6.0   2.41802775   0.20503485  -7.40537440  12.00000000
   C   6.0  -2.17724395   0.06025484  -7.57097726  12.00000000
   C   6.0   4.45246018   0.09152635  -3.20024037  12.00000000
   C   6.0  -4.38131304  -0.00410559  -3.17693303  12.00000000
   C   6.0   5.67123153  -0.29960283   0.90774225  12.00000000
   C   6.0  -5.52609743   0.20671332   1.19039640  12.00000000
   C   6.0   7.04043542  -0.20206382  -3.99529438  12.00000000
   C   6.0  -6.90561034  -0.01384361  -3.74623169  12.00000000
   C   6.0   8.17440989  -0.53659729   0.33029262  12.00000000
   C   6.0  -8.00432206   0.10002302   0.68270384  12.00000000
   C   6.0   8.82505754  -0.38050343  -2.27861909  12.00000000
   C   6.0  -8.64243199  -0.04364583  -1.94190246  12.00000000
   C   6.0  -0.07880589   0.00054751   8.83442592  12.00000000
   C   6.0  -0.04081079   2.20721451   4.90167099  12.00000000
   C   6.0  -0.26120572  -2.06736432   4.85096912  12.00000000
   C   6.0  -0.06538840   2.30988811   7.43547810  12.00000000
   C   6.0  -0.20079080  -2.25139763   7.43903803  12.00000000
   C   6.0  -0.10494703   4.33725251   3.11442598  12.00000000
   C   6.0   0.12619037  -4.26904919   3.08362498  12.00000000
   C   6.0  -0.12319636   5.61636489  -0.93471303  12.00000000
   C   6.0  -0.08116774  -5.65669594  -1.05469759  12.00000000
   C   6.0  -0.33779029   6.89193994   3.90889083  12.00000000
   C   6.0   0.25342341  -6.78203069   3.98427486  12.00000000
   C   6.0  -0.31146376   8.22097868  -0.33609939  12.00000000
   C   6.0  -0.09368982  -8.19500780  -0.41073979  12.00000000
   C   6.0  -0.65126696   9.00570614   2.12326833  12.00000000
   C   6.0  -0.03874435  -8.67698176   2.22571898  12.00000000
   H   1.0   0.26712802   0.23285968 -10.97401614   1.00782500
   H   1.0   4.09855137   0.04757622  -8.39044720   1.00782500
   H   1.0  -4.17438673   0.13145840  -8.41082168   1.00782500
   H   1.0  10.92675257  -0.12034284  -2.77702813   1.00782500
   H   1.0 -10.51597136  -0.09914518  -2.34839395   1.00782500
   H   1.0   7.35516385   0.16587234  -5.95164976   1.00782500
   H   1.0  -7.74339784   0.42204714  -5.48441760   1.00782500
   H   1.0   9.68320293  -0.50171238   1.81703474   1.00782500
   H   1.0  -9.57274817   0.51462886   1.68671297   1.00782500
   H   1.0   5.05022352  -0.75976491   2.84918981   1.00782500
   H   1.0  -5.13052912   0.54551642   2.95155274   1.00782500
   H   1.0   0.44708041   0.23631369  10.78234050   1.00782500
   H   1.0   0.01638192   3.71106813   8.59601553   1.00782500
   H   1.0  -0.64937226  -3.95885422   8.57249372   1.00782500
   H   1.0  -0.81912300  10.89239407   2.34966105   1.00782500
   H   1.0   0.14070147 -10.63004763   3.01338720   1.00782500
   H   1.0  -0.32885113   7.55754684   5.93197786   1.00782500
   H   1.0   1.18739266  -6.90483161   6.05619086   1.00782500
   H   1.0   0.09750790   9.52584378  -1.83030544   1.00782500
   H   1.0  -0.36947568  -9.56818504  -1.94774584   1.00782500
   H   1.0   0.28184316   4.91134471  -2.90492644   1.00782500
   H   1.0   0.06152002  -5.08071817  -3.04271469   1.00782500
