# Supplementary material for: Branching mechanism of photoswitching in an Fe(II) polypyridyl complex explained by full singlet-triplet-quintet dynamics
Source: Commun Chem. 2023 Jan 9;6:7. doi: 10.1038/s42004-022-00796-z (PMC9829715; doi:10.1038/s42004-022-00796-z)
Supplement: Supplementary file 5 — Supplementary Data 2 [file 42004_2022_796_MOESM5_ESM.zip › geom_276]

  Fe  26.0   0.02491619  -0.04290620   0.04702317  55.93494200
   N   7.0   0.05328425   0.11335721  -3.81493772  14.00307400
   N   7.0   3.74619725   0.20229387  -0.75697730  14.00307400
   N   7.0  -3.67557992  -0.12384004  -0.63865441  14.00307400
   N   7.0  -0.16473122   0.02423522   3.70904339  14.00307400
   N   7.0   0.07938367   3.75796735   0.68836644  14.00307400
   N   7.0   0.44283810  -3.82356981   0.70190471  14.00307400
   C   6.0  -0.22263740   0.00802272  -8.82996323  12.00000000
   C   6.0   2.34539216   0.29238577  -4.94820507  12.00000000
   C   6.0  -2.27330381  -0.10778602  -5.01458534  12.00000000
   C   6.0   2.19373476   0.25513808  -7.69678359  12.00000000
   C   6.0  -2.40551506  -0.17248912  -7.57899244  12.00000000
   C   6.0   4.45570985   0.13650719  -3.22638936  12.00000000
   C   6.0  -4.46413421  -0.00417252  -3.12224696  12.00000000
   C   6.0   5.74316332   0.18843616   1.02826345  12.00000000
   C   6.0  -5.60450531  -0.18049788   1.12322259  12.00000000
   C   6.0   7.03377415  -0.00822635  -3.99566807  12.00000000
   C   6.0  -6.79023977   0.21210104  -3.79692339  12.00000000
   C   6.0   8.24621879  -0.00310051   0.14254233  12.00000000
   C   6.0  -8.19339969  -0.02118676   0.38629096  12.00000000
   C   6.0   8.88087827  -0.26676298  -2.33638804  12.00000000
   C   6.0  -8.83813447   0.32464262  -2.08070093  12.00000000
   C   6.0  -0.45043332  -0.00463184   8.88940826  12.00000000
   C   6.0  -0.10207345   2.20264867   5.03293040  12.00000000
   C   6.0  -0.18669694  -2.36159499   5.02204948  12.00000000
   C   6.0  -0.15409012   2.16690734   7.46927170  12.00000000
   C   6.0  -0.15084742  -2.17123160   7.44990675  12.00000000
   C   6.0   0.09605433   4.32794697   3.17360852  12.00000000
   C   6.0   0.01192398  -4.46862307   3.12496253  12.00000000
   C   6.0   0.27786487   5.57510110  -1.05694032  12.00000000
   C   6.0   0.25995036  -5.73265371  -0.95842369  12.00000000
   C   6.0  -0.14531252   6.88983718   3.93778068  12.00000000
   C   6.0  -0.11931612  -6.94348406   3.99466105  12.00000000
   C   6.0   0.03552538   8.13734746  -0.40304767  12.00000000
   C   6.0   0.09484827  -8.21187346  -0.24801371  12.00000000
   C   6.0  -0.14382323   8.84323761   2.07436201  12.00000000
   C   6.0  -0.00474821  -8.94855398   2.29977131  12.00000000
   H   1.0  -0.31024569   0.07914306 -10.76531705   1.00782500
   H   1.0   3.95413833   0.43143445  -8.52278298   1.00782500
   H   1.0  -4.61665489  -0.19199786  -8.33171246   1.00782500
   H   1.0  10.90480862  -0.62904195  -3.05909029   1.00782500
   H   1.0 -10.95924854   0.29083991  -2.62331262   1.00782500
   H   1.0   7.45267770  -0.51239688  -5.99122811   1.00782500
   H   1.0  -7.42784846   0.67184601  -5.84052161   1.00782500
   H   1.0   9.82323871   0.34392122   1.72298801   1.00782500
   H   1.0  -9.28967114   0.28409188   2.10119201   1.00782500
   H   1.0   5.46723964  -0.03166910   2.89929014   1.00782500
   H   1.0  -5.07671743  -0.26151184   3.24434494   1.00782500
   H   1.0  -0.26123098  -0.16786053  10.80568855   1.00782500
   H   1.0  -0.31465857   4.16675069   7.96034791   1.00782500
   H   1.0  -0.50787217  -3.83445616   8.85391713   1.00782500
   H   1.0  -0.11863899  10.91278453   2.71479108   1.00782500
   H   1.0  -0.24093490 -10.79730215   3.00526326   1.00782500
   H   1.0  -0.40806795   6.98023560   5.83305558   1.00782500
   H   1.0  -0.56880676  -6.78839630   6.26113742   1.00782500
   H   1.0   0.53442665   9.72468671  -1.61532751   1.00782500
   H   1.0  -0.08459142  -9.75430245  -1.68531369   1.00782500
   H   1.0   0.70530771   5.43452964  -3.33998074   1.00782500
   H   1.0   0.10837604  -5.50554701  -2.97374929   1.00782500
