# Supplementary material for: Branching mechanism of photoswitching in an Fe(II) polypyridyl complex explained by full singlet-triplet-quintet dynamics
Source: Commun Chem. 2023 Jan 9;6:7. doi: 10.1038/s42004-022-00796-z (PMC9829715; doi:10.1038/s42004-022-00796-z)
Supplement: Supplementary file 5 — Supplementary Data 2 [file 42004_2022_796_MOESM5_ESM.zip › geom_277]

  Fe  26.0  -0.06763853  -0.00494966  -0.11512356  55.93494200
   N   7.0   0.05169916   0.07700108  -3.66969335  14.00307400
   N   7.0   3.69778403   0.11524228  -0.61297823  14.00307400
   N   7.0  -3.72447980  -0.24320772  -0.57998711  14.00307400
   N   7.0   0.13789599   0.03143708   3.60090092  14.00307400
   N   7.0  -0.06824387   3.86354826   0.61874492  14.00307400
   N   7.0  -0.09814970  -3.83857795   0.67205526  14.00307400
   C   6.0  -0.07657254  -0.07366206  -8.78799211  12.00000000
   C   6.0   2.21675015  -0.11252227  -4.80709653  12.00000000
   C   6.0  -2.19094598   0.05695958  -4.84498220  12.00000000
   C   6.0   2.22741031  -0.11079137  -7.50953101  12.00000000
   C   6.0  -2.29264832  -0.07153363  -7.53486470  12.00000000
   C   6.0   4.47683191   0.13172841  -3.12714695  12.00000000
   C   6.0  -4.39239405  -0.09717392  -3.11633867  12.00000000
   C   6.0   5.49447648   0.08286811   1.19468511  12.00000000
   C   6.0  -5.62444670  -0.11271789   1.13848358  12.00000000
   C   6.0   6.94092687   0.01418526  -3.83890631  12.00000000
   C   6.0  -6.80100521  -0.17406907  -3.76394495  12.00000000
   C   6.0   8.11149353   0.06505615   0.63614404  12.00000000
   C   6.0  -8.10353738   0.25105742   0.40556621  12.00000000
   C   6.0   8.70789970   0.04985471  -1.97489820  12.00000000
   C   6.0  -8.82582951  -0.12495928  -2.07329869  12.00000000
   C   6.0   0.04694323  -0.04032281   8.79791716  12.00000000
   C   6.0   0.02996653   2.31744109   4.84254835  12.00000000
   C   6.0   0.25093763  -2.19921224   4.86890091  12.00000000
   C   6.0  -0.14243973   2.26199388   7.50282246  12.00000000
   C   6.0   0.02280362  -2.10297343   7.59520480  12.00000000
   C   6.0   0.12866923   4.42442569   3.22177058  12.00000000
   C   6.0   0.02719677  -4.37370396   3.02397215  12.00000000
   C   6.0  -0.21581354   5.61222590  -1.04378560  12.00000000
   C   6.0   0.02610101  -5.68928177  -1.05519047  12.00000000
   C   6.0   0.39037585   6.81164450   4.02790834  12.00000000
   C   6.0  -0.05029743  -6.88475642   3.79103496  12.00000000
   C   6.0  -0.02352910   8.18782990  -0.40570386  12.00000000
   C   6.0  -0.00867996  -8.14435020  -0.60703672  12.00000000
   C   6.0   0.13699626   8.78387749   2.17324272  12.00000000
   C   6.0  -0.31513093  -8.77635358   1.94694126  12.00000000
   H   1.0   0.03653956  -0.18108455 -11.05347029   1.00782500
   H   1.0   4.33750058  -0.48768143  -8.28374381   1.00782500
   H   1.0  -3.97437805  -0.15725092  -8.58937702   1.00782500
   H   1.0  10.60075400   0.13715631  -2.74887367   1.00782500
   H   1.0 -10.75722660  -0.16101790  -2.76261684   1.00782500
   H   1.0   7.34567443  -0.10614105  -5.86336553   1.00782500
   H   1.0  -7.09988560  -0.26633434  -5.72236707   1.00782500
   H   1.0   9.70577514   0.54385713   1.95426008   1.00782500
   H   1.0  -9.37086085   0.27693649   1.72166734   1.00782500
   H   1.0   5.15072748   0.53023918   3.23385871   1.00782500
   H   1.0  -5.01524139   0.31795865   2.91710709   1.00782500
   H   1.0  -0.01873085  -0.11323796  10.66615764   1.00782500
   H   1.0  -0.20129234   4.46647273   7.97607352   1.00782500
   H   1.0   0.35450455  -3.88927112   8.36686605   1.00782500
   H   1.0   0.20388902  10.69645904   2.49335448   1.00782500
   H   1.0  -0.16177553 -10.64668170   2.19269971   1.00782500
   H   1.0  -0.00190338   7.33023762   5.94133492   1.00782500
   H   1.0   0.03790950  -7.48771402   5.78853770   1.00782500
   H   1.0   0.05908208   9.09373558  -2.11253758   1.00782500
   H   1.0   0.23466631  -9.44467040  -2.10900768   1.00782500
   H   1.0  -0.01930604   5.05435865  -3.25264003   1.00782500
   H   1.0   0.30202501  -4.86406965  -2.82185263   1.00782500
