# Supplementary material for: Branching mechanism of photoswitching in an Fe(II) polypyridyl complex explained by full singlet-triplet-quintet dynamics
Source: Commun Chem. 2023 Jan 9;6:7. doi: 10.1038/s42004-022-00796-z (PMC9829715; doi:10.1038/s42004-022-00796-z)
Supplement: Supplementary file 5 — Supplementary Data 2 [file 42004_2022_796_MOESM5_ESM.zip › geom_278]

  Fe  26.0   0.07894237  -0.02955339  -0.12255416  55.93494200
   N   7.0   0.01620236   0.02861023  -3.57441630  14.00307400
   N   7.0   3.80433045   0.02060621  -0.77560805  14.00307400
   N   7.0  -3.64092836   0.06762810  -0.56936621  14.00307400
   N   7.0   0.00700863   0.05251455   3.65904474  14.00307400
   N   7.0  -0.00517232   3.69816841   0.56816459  14.00307400
   N   7.0  -0.10139757  -3.66003868   0.60816816  14.00307400
   C   6.0   0.04310172   0.13669725  -8.83287840  12.00000000
   C   6.0   2.31374652   0.06715708  -4.90377305  12.00000000
   C   6.0  -2.24815690  -0.12597045  -4.80881908  12.00000000
   C   6.0   2.31727390   0.20786218  -7.49046186  12.00000000
   C   6.0  -2.21475817  -0.50805992  -7.46892804  12.00000000
   C   6.0   4.36683988  -0.26149898  -3.16314655  12.00000000
   C   6.0  -4.32175857  -0.00523367  -3.10765948  12.00000000
   C   6.0   5.62020899   0.19166150   1.07776295  12.00000000
   C   6.0  -5.40575481   0.14877974   1.10912357  12.00000000
   C   6.0   6.89161940   0.21802434  -3.85212348  12.00000000
   C   6.0  -6.98193603  -0.13256100  -3.84701968  12.00000000
   C   6.0   8.11701851   0.40161463   0.47945540  12.00000000
   C   6.0  -7.99895398  -0.10276562   0.49412512  12.00000000
   C   6.0   8.90762059   0.45150179  -2.02456516  12.00000000
   C   6.0  -8.72169360  -0.19912072  -1.89677990  12.00000000
   C   6.0   0.11573263  -0.08942686   8.67190993  12.00000000
   C   6.0   0.11259005   2.08221854   4.74992210  12.00000000
   C   6.0  -0.17064838  -2.25480530   4.69567245  12.00000000
   C   6.0   0.27270180   2.37269780   7.42212303  12.00000000
   C   6.0  -0.08212402  -2.26517181   7.40276083  12.00000000
   C   6.0  -0.15398701   4.34739070   3.20739162  12.00000000
   C   6.0  -0.26078384  -4.33910176   3.08251884  12.00000000
   C   6.0   0.20784590   5.64532506  -1.05765654  12.00000000
   C   6.0  -0.20067607  -5.71218460  -1.07516491  12.00000000
   C   6.0  -0.07208003   6.76371506   4.02630185  12.00000000
   C   6.0  -0.29666610  -6.93316592   3.93996075  12.00000000
   C   6.0   0.04737101   7.98025696  -0.40036750  12.00000000
   C   6.0  -0.19230895  -8.16968786  -0.36865042  12.00000000
   C   6.0   0.01480704   8.73901494   2.16148375  12.00000000
   C   6.0  -0.45159112  -8.78457791   2.31585035  12.00000000
   H   1.0  -0.19146023   0.21413441 -10.59741727   1.00782500
   H   1.0   4.08781219   0.33654685  -8.87149654   1.00782500
   H   1.0  -4.35920827  -0.10263079  -8.34765591   1.00782500
   H   1.0  10.77111933   0.48954438  -2.31633746   1.00782500
   H   1.0 -10.72276295  -0.11973898  -2.12201821   1.00782500
   H   1.0   7.70314656   0.64688092  -5.80598049   1.00782500
   H   1.0  -7.19223151   0.43683154  -6.02093942   1.00782500
   H   1.0   9.35762950  -0.13780278   1.88700261   1.00782500
   H   1.0  -9.38961709   0.08618762   2.12642509   1.00782500
   H   1.0   4.85836840  -0.50511312   3.15603280   1.00782500
   H   1.0  -4.87401882   0.36494853   2.96745122   1.00782500
   H   1.0   0.10390224  -0.14824467  10.81345239   1.00782500
   H   1.0   0.44387618   3.90382246   8.57492304   1.00782500
   H   1.0  -0.50669220  -3.91796250   8.56240201   1.00782500
   H   1.0  -0.23715766  10.73467355   2.92626239   1.00782500
   H   1.0  -0.40793094 -10.89252699   2.80624714   1.00782500
   H   1.0   0.02690993   7.27426557   5.75598043   1.00782500
   H   1.0  -0.21891677  -7.49717075   6.23482723   1.00782500
   H   1.0   0.51896572   9.42423365  -2.13619828   1.00782500
   H   1.0  -0.34794633  -9.73354841  -1.96633237   1.00782500
   H   1.0   0.01361321   4.59317394  -2.97879913   1.00782500
   H   1.0   0.13420552  -5.15246050  -3.08870736   1.00782500
