# Supplementary material for: Branching mechanism of photoswitching in an Fe(II) polypyridyl complex explained by full singlet-triplet-quintet dynamics
Source: Commun Chem. 2023 Jan 9;6:7. doi: 10.1038/s42004-022-00796-z (PMC9829715; doi:10.1038/s42004-022-00796-z)
Supplement: Supplementary file 5 — Supplementary Data 2 [file 42004_2022_796_MOESM5_ESM.zip › geom_279]

  Fe  26.0   0.02222032  -0.14508221  -0.06719145  55.93494200
   N   7.0   0.00915385   0.12918940  -3.65015320  14.00307400
   N   7.0   3.79791640  -0.13799287  -0.55915187  14.00307400
   N   7.0  -3.65829123   0.08242928  -0.57619429  14.00307400
   N   7.0   0.16427240  -0.00127921   3.62362384  14.00307400
   N   7.0  -0.15877454   3.55885098   0.62824180  14.00307400
   N   7.0   0.10184508  -4.03069432   0.66824711  14.00307400
   C   6.0   0.07044737   0.06625700  -8.69865910  12.00000000
   C   6.0   2.21940029   0.04687837  -4.85586378  12.00000000
   C   6.0  -2.18342810   0.25841052  -4.83523334  12.00000000
   C   6.0   2.30217873  -0.03454107  -7.47933484  12.00000000
   C   6.0  -2.30765380   0.02413203  -7.41658747  12.00000000
   C   6.0   4.28902504  -0.07047597  -3.01644334  12.00000000
   C   6.0  -4.33864800   0.18659003  -3.09574033  12.00000000
   C   6.0   5.67832691   0.18973547   1.21900767  12.00000000
   C   6.0  -5.57137545   0.13306446   1.10411756  12.00000000
   C   6.0   6.93896288  -0.02803022  -3.81190767  12.00000000
   C   6.0  -6.89692170   0.10139487  -3.93295259  12.00000000
   C   6.0   8.17889717   0.45134937   0.50194335  12.00000000
   C   6.0  -8.14047053   0.20788854   0.35815082  12.00000000
   C   6.0   8.77406392   0.11724976  -2.07050516  12.00000000
   C   6.0  -8.85451024   0.27902585  -2.15445216  12.00000000
   C   6.0   0.19084292  -0.05081265   8.77012094  12.00000000
   C   6.0   0.21828136   2.20652029   4.77387040  12.00000000
   C   6.0   0.05704005  -2.16869464   4.88624904  12.00000000
   C   6.0   0.17806929   2.17266895   7.39423717  12.00000000
   C   6.0   0.00489610  -2.42987006   7.54623114  12.00000000
   C   6.0   0.21451196   4.48768005   3.06346558  12.00000000
   C   6.0   0.01682895  -4.53319592   3.26881291  12.00000000
   C   6.0  -0.20214856   5.60528083  -1.05600214  12.00000000
   C   6.0   0.03167553  -5.76198809  -1.05903908  12.00000000
   C   6.0   0.02449708   6.89374666   3.82315425  12.00000000
   C   6.0   0.03172320  -7.05313326   3.97789420  12.00000000
   C   6.0  -0.38753530   8.19045577  -0.57717487  12.00000000
   C   6.0  -0.25837840  -8.31025097  -0.46107758  12.00000000
   C   6.0  -0.31448935   8.80418765   1.90076500  12.00000000
   C   6.0  -0.12726501  -9.00906309   2.17898610  12.00000000
   H   1.0   0.34555703  -0.08926807 -11.13579861   1.00782500
   H   1.0   4.14139639  -0.02797847  -8.53407556   1.00782500
   H   1.0  -4.15617130   0.26873437  -8.77992325   1.00782500
   H   1.0  10.78941350   0.18087836  -2.57183065   1.00782500
   H   1.0 -10.87880749   0.12964861  -2.83910447   1.00782500
   H   1.0   7.17056822  -0.24421391  -5.86896641   1.00782500
   H   1.0  -7.45609956   0.51844877  -6.10837417   1.00782500
   H   1.0   9.68932155   0.43951559   2.11082641   1.00782500
   H   1.0  -9.67998475   0.63134772   1.79589958   1.00782500
   H   1.0   4.81331174   0.51118733   2.92593504   1.00782500
   H   1.0  -5.11547164   0.40604995   3.02749245   1.00782500
   H   1.0  -0.40038968   0.00948052  10.82730890   1.00782500
   H   1.0   0.05961620   3.79667951   8.84364219   1.00782500
   H   1.0  -0.21472073  -4.11269753   8.65269766   1.00782500
   H   1.0  -0.31968151  11.06906831   2.15663447   1.00782500
   H   1.0  -0.30707134 -10.95558591   2.62248174   1.00782500
   H   1.0   0.05043002   7.40012450   6.02256393   1.00782500
   H   1.0  -0.10992224  -7.25817493   5.99681665   1.00782500
   H   1.0  -0.13851111   9.29485639  -2.25818701   1.00782500
   H   1.0  -0.42653523  -9.67143338  -1.99720417   1.00782500
   H   1.0  -0.56243302   5.05579690  -3.05104492   1.00782500
   H   1.0  -0.14309245  -5.32866760  -2.90821231   1.00782500
